# Supplementary material for: New Insights on the Role of ß-Cyanoalanine Synthase CAS-C1 in Root Hair Elongation through Single-Cell Proteomics
Source: Plants (Basel). 2023 Dec 2;12(23):4055. doi: 10.3390/plants12234055 (PMC10708425; doi:10.3390/plants12234055)
Supplement: Supplementary file 1 [file plants-12-04055-s001.zip]

Archive with 26 entries (23 files):
- SUPPLEMENTARY MATERIAL_v3/
- SUPPLEMENTARY MATERIAL_v3/.DS_Store
- SUPPLEMENTARY MATERIAL_v3/Dataset_S1.xlsx
- SUPPLEMENTARY MATERIAL_v3/Dataset_S2.xlsx
- SUPPLEMENTARY MATERIAL_v3/Supplementary Figures root hair Lucía_Plants_v3.pptx
- SUPPLEMENTARY MATERIAL_v3/Table S1.xlsx
- SUPPLEMENTARY MATERIAL_v3/Table S2.xls
- SUPPLEMENTARY MATERIAL_v3/Table S3.xlsx
- SUPPLEMENTARY MATERIAL_v3/Table S4.xlsx
- SUPPLEMENTARY MATERIAL_v3/Table S5.xlsx
- SUPPLEMENTARY MATERIAL_v3/~$Supplementary Figures root hair Lucía_Plants_v3.pptx
- SUPPLEMENTARY MATERIAL_v3/~$Table S4.xlsx
- __MACOSX/
- __MACOSX/._SUPPLEMENTARY MATERIAL_v3
- __MACOSX/SUPPLEMENTARY MATERIAL_v3/
- __MACOSX/SUPPLEMENTARY MATERIAL_v3/._.DS_Store
- __MACOSX/SUPPLEMENTARY MATERIAL_v3/._Dataset_S1.xlsx
- __MACOSX/SUPPLEMENTARY MATERIAL_v3/._Dataset_S2.xlsx
- __MACOSX/SUPPLEMENTARY MATERIAL_v3/._Supplementary Figures root hair Lucía_Plants_v3.pptx
- __MACOSX/SUPPLEMENTARY MATERIAL_v3/._Table S1.xlsx
- __MACOSX/SUPPLEMENTARY MATERIAL_v3/._Table S2.xls
- __MACOSX/SUPPLEMENTARY MATERIAL_v3/._Table S3.xlsx
- __MACOSX/SUPPLEMENTARY MATERIAL_v3/._Table S4.xlsx
- __MACOSX/SUPPLEMENTARY MATERIAL_v3/._Table S5.xlsx
- __MACOSX/SUPPLEMENTARY MATERIAL_v3/._~$Supplementary Figures root hair Lucía_Plants_v3.pptx
- __MACOSX/SUPPLEMENTARY MATERIAL_v3/._~$Table S4.xlsx
