# Supplementary material for: New Insights on the Role of ß-Cyanoalanine Synthase CAS-C1 in Root Hair Elongation through Single-Cell Proteomics
Source: Plants (Basel). 2023 Dec 2;12(23):4055. doi: 10.3390/plants12234055 (PMC10708425; doi:10.3390/plants12234055)
Supplement: Supplementary file 1 [file plants-12-04055-s001.zip › SUPPLEMENTARY MATERIAL_v3/Dataset_S1.xlsx]

## Sheet: pantherGeneList
Dataset_S1. Total identified proteins in wild type samples
GENE ID	MAPPED Ids	GENE NAME	PANTHER Famili/Subfamily
ARATH|TAIR=AT5G10160|UniProtKB=Q9LX13	AT5G10160	(3R)-hydroxymyristoyl-[acyl carrier protein] dehydratase-like protein;At5g10160;ortholog	(3R)-HYDROXYMYRISTOYL-[ACYL CARRIER PROTEIN] DEHYDRATASE-LIKE PROTEIN (PTHR30272:SF1)
ARATH|TAIR=AT4G25840|UniProtKB=F4JTE7	AT4G25840	(DL)-glycerol-3-phosphatase 1, mitochondrial;GPP1;ortholog	PSEUDOURIDINE-5'-PHOSPHATASE (PTHR18901:SF38)
ARATH|TAIR=AT5G57440|UniProtKB=Q8VZP1	AT5G57440	(DL)-glycerol-3-phosphatase 2;GPP2;ortholog	PSEUDOURIDINE-5'-PHOSPHATASE (PTHR18901:SF38)
ARATH|TAIR=AT2G36230|UniProtKB=O82782	AT2G36230	1-(5-phosphoribosyl)-5-[(5-phosphoribosylamino)methylideneamino] imidazole-4-carboxamide isomerase, chloroplastic;HISN3;ortholog	1-(5-PHOSPHORIBOSYL)-5-[(5-PHOSPHORIBOSYLAMINO)METHYLIDENEAMINO] IMIDAZOLE-4-CARBOXAMIDE ISOMERASE (PTHR43090:SF2)
ARATH|TAIR=AT3G57650|UniProtKB=Q8LG50	AT3G57650	1-acyl-sn-glycerol-3-phosphate acyltransferase 2;LPAT2;ortholog	1-ACYL-SN-GLYCEROL-3-PHOSPHATE ACYLTRANSFERASE 2 (PTHR10983:SF24)
ARATH|TAIR=AT1G77330|UniProtKB=Q0WPW4	AT1G77330	1-aminocyclopropane-1-carboxylate oxidase 5;At1g77330;ortholog	1-AMINOCYCLOPROPANE-1-CARBOXYLATE OXIDASE 5 (PTHR10209:SF189)
ARATH|TAIR=locus|UniProtKB=Q84MB3	AT1G06620	1-aminocyclopropane-1-carboxylate oxidase homolog 1;At1g06620;ortholog	1-AMINOCYCLOPROPANE-1-CARBOXYLATE OXIDASE HOMOLOG 1-RELATED (PTHR10209:SF413)
ARATH|Gene=AT5G62790|UniProtKB=Q9XFS9	AT5G62790	1-deoxy-D-xylulose 5-phosphate reductoisomerase, chloroplastic;DXR;ortholog	1-DEOXY-D-XYLULOSE 5-PHOSPHATE REDUCTOISOMERASE, CHLOROPLASTIC (PTHR30525:SF2)
ARATH|TAIR=AT4G14716|UniProtKB=Q8GXE2	AT4G14716	1,2-dihydroxy-3-keto-5-methylthiopentene dioxygenase 2;ARD2;ortholog	1,2-DIHYDROXY-3-KETO-5-METHYLTHIOPENTENE DIOXYGENASE (PTHR23418:SF0)
ARATH|Gene=AT4G14710|UniProtKB=Q8W108	AT4G14710	1,2-dihydroxy-3-keto-5-methylthiopentene dioxygenase 3;ARD3;ortholog	1,2-DIHYDROXY-3-KETO-5-METHYLTHIOPENTENE DIOXYGENASE (PTHR23418:SF0)
ARATH|TAIR=AT2G36390|UniProtKB=O23647	AT2G36390	1,4-alpha-glucan-branching enzyme 2-1, chloroplastic/amyloplastic;SBE2.1;ortholog	1,4-ALPHA-GLUCAN-BRANCHING ENZYME (PTHR43651:SF3)
ARATH|TAIR=AT3G60210|UniProtKB=Q9M1C2	AT3G60210	10 kDa chaperonin 1, chloroplastic;CPN10-1;ortholog	10 KDA CHAPERONIN 1, CHLOROPLASTIC-RELATED (PTHR10772:SF13)
ARATH|TAIR=AT2G44650|UniProtKB=O80504	AT2G44650	10 kDa chaperonin 2, chloroplastic;CPN10-2;ortholog	10 KDA CHAPERONIN 1, CHLOROPLASTIC-RELATED (PTHR10772:SF13)
ARATH|TAIR=AT1G14980|UniProtKB=P34893	AT1G14980	10 kDa chaperonin, mitochondrial;CPN10;ortholog	10 KDA CHAPERONIN, MITOCHONDRIAL (PTHR10772:SF25)
ARATH|TAIR=AT1G06220|UniProtKB=Q9LNC5	AT1G06220	110 kDa U5 small nuclear ribonucleoprotein component CLO;CLO;ortholog	116 KDA U5 SMALL NUCLEAR RIBONUCLEOPROTEIN COMPONENT (PTHR42908:SF6)
ARATH|Gene=AT1G76680|UniProtKB=Q8LAH7	AT1G76680	12-oxophytodienoate reductase 1;OPR1;ortholog	12-OXOPHYTODIENOATE REDUCTASE 1-RELATED (PTHR22893:SF88)
ARATH|TAIR=AT1G76690|UniProtKB=Q8GYB8	AT1G76690	12-oxophytodienoate reductase 2;OPR2;ortholog	12-OXOPHYTODIENOATE REDUCTASE 1-RELATED (PTHR22893:SF88)
ARATH|TAIR=AT2G06050|UniProtKB=Q9FUP0	AT2G06050	12-oxophytodienoate reductase 3;OPR3;ortholog	NADPH DEHYDROGENASE 2-RELATED (PTHR22893:SF14)
ARATH|EnsemblGenome=AT4G09000|UniProtKB=P42643	AT4G09000	14-3-3-like protein GF14 chi;GRF1;ortholog	14-3-3-LIKE PROTEIN GF14 CHI-RELATED (PTHR18860:SF26)
ARATH|Gene=AT1G22300|UniProtKB=P48347	AT1G22300	14-3-3-like protein GF14 epsilon;GRF10;ortholog	14-3-3 FAMILY PROTEIN-RELATED (PTHR18860:SF32)
ARATH|EnsemblGenome=AT5G65430|UniProtKB=P48348	AT5G65430	14-3-3-like protein GF14 kappa;GRF8;ortholog	14-3-3-LIKE PROTEIN GF14 KAPPA-RELATED (PTHR18860:SF27)
ARATH|Gene=AT5G10450|UniProtKB=P48349	AT5G10450	14-3-3-like protein GF14 lambda;GRF6;ortholog	14-3-3-LIKE PROTEIN GF14 KAPPA-RELATED (PTHR18860:SF27)
ARATH|Gene=AT2G42590|UniProtKB=Q96299	AT2G42590	14-3-3-like protein GF14 mu;GRF9;ortholog	14-3-3-LIKE PROTEIN GF14 MU (PTHR18860:SF31)
ARATH|TAIR=AT3G02520|UniProtKB=Q96300	AT3G02520	14-3-3-like protein GF14 nu;GRF7;ortholog	14-3-3 PROTEIN EPSILON (PTHR18860:SF17)
ARATH|TAIR=AT1G78300|UniProtKB=Q01525	AT1G78300	14-3-3-like protein GF14 omega;GRF2;ortholog	14-3-3-LIKE PROTEIN GF14 CHI-RELATED (PTHR18860:SF26)
ARATH|EnsemblGenome=AT1G35160|UniProtKB=P46077	AT1G35160	14-3-3-like protein GF14 phi;GRF4;ortholog	14-3-3-LIKE PROTEIN GF14 CHI-RELATED (PTHR18860:SF26)
ARATH|TAIR=locus|UniProtKB=P42644	AT5G38480	14-3-3-like protein GF14 psi;GRF3;ortholog	14-3-3 PROTEIN EPSILON (PTHR18860:SF17)
ARATH|TAIR=locus|UniProtKB=P42645	AT5G16050	14-3-3-like protein GF14 upsilon;GRF5;ortholog	14-3-3 PROTEIN EPSILON (PTHR18860:SF17)
ARATH|TAIR=AT1G63970|UniProtKB=Q9CAK8	AT1G63970	2-C-methyl-D-erythritol 2,4-cyclodiphosphate synthase, chloroplastic;ISPF;ortholog	2-C-METHYL-D-ERYTHRITOL 2,4-CYCLODIPHOSPHATE SYNTHASE, CHLOROPLASTIC (PTHR43181:SF1)
ARATH|TAIR=AT3G13410|UniProtKB=Q93WB8	AT3G13410	2-C-methyl-D-erythritol 4-phosphate cytidylyltransferase;At3g13410;ortholog	2-C-METHYL-D-ERYTHRITOL 4-PHOSPHATE CYTIDYLYLTRANSFERASE (PTHR35285:SF2)
ARATH|TAIR=AT5G06290|UniProtKB=Q9C5R8	AT5G06290	2-Cys peroxiredoxin BAS1-like, chloroplastic;At5g06290;ortholog	PEROXIREDOXIN TSA1-RELATED (PTHR10681:SF128)
ARATH|TAIR=AT3G11630|UniProtKB=Q96291	AT3G11630	2-Cys peroxiredoxin BAS1, chloroplastic;BAS1;ortholog	PEROXIREDOXIN TSA1-RELATED (PTHR10681:SF128)
ARATH|TAIR=AT1G79500|UniProtKB=Q9AV97	AT1G79500	2-dehydro-3-deoxyphosphooctonate aldolase 1;KDSA1;ortholog	2-DEHYDRO-3-DEOXYPHOSPHOOCTONATE ALDOLASE 1-RELATED (PTHR21057:SF2)
ARATH|Gene=AT1G16340|UniProtKB=Q6NQL4	AT1G16340	2-dehydro-3-deoxyphosphooctonate aldolase 2;KDSA2;ortholog	2-DEHYDRO-3-DEOXYPHOSPHOOCTONATE ALDOLASE 1-RELATED (PTHR21057:SF2)
ARATH|TAIR=AT5G17380|UniProtKB=Q9LF46	AT5G17380	2-hydroxyacyl-CoA lyase;HACL;ortholog	2-HYDROXYACYL-COA LYASE 1 (PTHR43710:SF2)
ARATH|TAIR=AT1G18500|UniProtKB=Q9LPR4	AT1G18500	2-isopropylmalate synthase 1, chloroplastic;IPMS1;ortholog	2-ISOPROPYLMALATE SYNTHASE 1, CHLOROPLASTIC-RELATED (PTHR10277:SF9)
ARATH|TAIR=AT5G57300|UniProtKB=Q9LVC8	AT5G57300	2-methoxy-6-polyprenyl-1,4-benzoquinol methylase, mitochondrial;COQ5;ortholog	2-METHOXY-6-POLYPRENYL-1,4-BENZOQUINOL METHYLASE, MITOCHONDRIAL (PTHR43591:SF24)
ARATH|TAIR=AT3G63410|UniProtKB=Q9LY74	AT3G63410	2-methyl-6-phytyl-1,4-hydroquinone methyltransferase, chloroplastic;VTE3;ortholog	2-METHYL-6-PHYTYL-1,4-HYDROQUINONE METHYLTRANSFERASE, CHLOROPLASTIC (PTHR44516:SF4)
ARATH|Gene=AT5G64250|UniProtKB=Q9FMG0	AT5G64250	2-nitropropane dioxygenase-like protein;MSJ1.9;ortholog	2-NITROPROPANE DIOXYGENASE-LIKE PROTEIN (PTHR32332:SF29)
ARATH|Gene=AT3G19010|UniProtKB=Q9LJ65	AT3G19010	2-oxoglutarate (2OG) and Fe(II)-dependent oxygenase superfamily protein;At3g19010;ortholog	2-OXOGLUTARATE (2OG) AND FE(II)-DEPENDENT OXYGENASE SUPERFAMILY PROTEIN (PTHR10209:SF127)
ARATH|TAIR=AT5G20400|UniProtKB=Q84K82	AT5G20400	2-oxoglutarate (2OG) and Fe(II)-dependent oxygenase superfamily protein;At5g20400;ortholog	2-OXOGLUTARATE (2OG) AND FE(II)-DEPENDENT OXYGENASE SUPERFAMILY PROTEIN (PTHR10209:SF373)
ARATH|TAIR=AT5G20550|UniProtKB=Q8LF12	AT5G20550	2-oxoglutarate (2OG) and Fe(II)-dependent oxygenase superfamily protein;At5g20550;ortholog	2-OXOGLUTARATE (2OG) AND FE(II)-DEPENDENT OXYGENASE SUPERFAMILY PROTEIN (PTHR10209:SF373)
ARATH|TAIR=AT5G48020|UniProtKB=Q9FI36	AT5G48020	2-oxoglutarate (2OG) and Fe(II)-dependent oxygenase superfamily protein;MDN11.10;ortholog	2-OXOGLUTARATE (2OG) AND FE(II)-DEPENDENT OXYGENASE SUPERFAMILY PROTEIN (PTHR10209:SF205)
ARATH|TAIR=AT5G51880|UniProtKB=Q9LT92	AT5G51880	2-oxoglutarate (2OG) and Fe(II)-dependent oxygenase superfamily protein;MJM18.3;ortholog	FI16820P1-RELATED (PTHR10869:SF123)
ARATH|TAIR=AT3G55410|UniProtKB=F4IWV2	AT3G55410	2-oxoglutarate dehydrogenase, E1 component;At3g55410;ortholog	GH27234P-RELATED (PTHR23152:SF4)
ARATH|TAIR=AT5G65750|UniProtKB=Q9FLH2	AT5G65750	2-oxoglutarate dehydrogenase, E1 component;MPA24.10;ortholog	GH27234P-RELATED (PTHR23152:SF4)
ARATH|TAIR=AT1G09780|UniProtKB=O04499	AT1G09780	2,3-bisphosphoglycerate-independent phosphoglycerate mutase 1;PGM1;ortholog	2,3-BISPHOSPHOGLYCERATE-INDEPENDENT PHOSPHOGLYCERATE MUTASE 1-RELATED (PTHR31637:SF6)
ARATH|TAIR=AT5G20720|UniProtKB=O65282	AT5G20720	20 kDa chaperonin, chloroplastic;CPN20;ortholog	20 KDA CHAPERONIN, CHLOROPLASTIC (PTHR10772:SF24)
ARATH|Gene=AT5G20660|UniProtKB=Q0WVZ7	AT5G20660	24 kDa vacuolar protein-like;At5g20655;ortholog	24 KDA VACUOLAR PROTEIN-LIKE (PTHR12147:SF26)
ARATH|TAIR=AT1G20330|UniProtKB=Q39227	AT1G20330	24-methylenesterol C-methyltransferase 2;SMT2;ortholog	24-METHYLENESTEROL C-METHYLTRANSFERASE 2-RELATED (PTHR44742:SF2)
ARATH|TAIR=AT1G76090|UniProtKB=Q94JS4	AT1G76090	24-methylenesterol C-methyltransferase 3;SMT3;ortholog	24-METHYLENESTEROL C-METHYLTRANSFERASE 2-RELATED (PTHR44742:SF2)
ARATH|TAIR=AT1G11890|UniProtKB=Q94AU2	AT1G11890	25.3 kDa vesicle transport protein;SEC22;ortholog	25.3 KDA VESICLE TRANSPORT PROTEIN (PTHR45837:SF1)
ARATH|TAIR=AT5G43010|UniProtKB=Q9SEI3	AT5G43010	26S protease regulatory subunit 10B homolog A;RPT4A;ortholog	26S PROTEASE REGULATORY SUBUNIT 10B HOMOLOG A-RELATED (PTHR23073:SF58)
ARATH|TAIR=AT3G05530|UniProtKB=Q9SEI2	AT3G05530	26S protease regulatory subunit 6A homolog A;RPT5A;ortholog	26S PROTEASE REGULATORY SUBUNIT 6A (PTHR23073:SF7)
ARATH|TAIR=locus|UniProtKB=Q9SEI4	AT5G58290	26S protease regulatory subunit 6B homolog;RPT3;ortholog	26S PROTEASE REGULATORY SUBUNIT 6B (PTHR23073:SF8)
ARATH|TAIR=AT1G53750|UniProtKB=Q9SSB5	AT1G53750	26S protease regulatory subunit 7 homolog A;RPT1A;ortholog	26S PROTEASE REGULATORY SUBUNIT 7 (PTHR23073:SF13)
ARATH|TAIR=AT5G19990|UniProtKB=Q9C5U3	AT5G19990	26S protease regulatory subunit 8 homolog A;RPT6A;ortholog	26S PROTEASE REGULATORY SUBUNIT 8 (PTHR23073:SF12)
ARATH|TAIR=AT5G20000|UniProtKB=Q94BQ2	AT5G20000	26S protease regulatory subunit 8 homolog B;RPT6B;ortholog	26S PROTEASE REGULATORY SUBUNIT 8 (PTHR23073:SF12)
ARATH|Gene=AT1G45000|UniProtKB=Q9MAK9	AT1G45000	26S protease regulatory subunit S10B homolog B;RPT4B;ortholog	26S PROTEASE REGULATORY SUBUNIT 10B HOMOLOG A-RELATED (PTHR23073:SF58)
ARATH|TAIR=AT2G32730|UniProtKB=O48844	AT2G32730	26S proteasome non-ATPase regulatory subunit 1 homolog A;RPN2A;ortholog	26S PROTEASOME NON-ATPASE REGULATORY SUBUNIT 1 (PTHR10943:SF2)
ARATH|TAIR=AT1G04810|UniProtKB=Q9MAT0	AT1G04810	26S proteasome non-ATPase regulatory subunit 1 homolog B;RPN2B;ortholog	26S PROTEASOME NON-ATPASE REGULATORY SUBUNIT 1 (PTHR10943:SF2)
ARATH|TAIR=AT1G29150|UniProtKB=Q9LP45	AT1G29150	26S proteasome non-ATPase regulatory subunit 11 homolog;RPN6;ortholog	26S PROTEASOME NON-ATPASE REGULATORY SUBUNIT 11 (PTHR10678:SF2)
ARATH|Gene=AT5G09900|UniProtKB=Q9FIB6	AT5G09900	26S proteasome non-ATPase regulatory subunit 12 homolog A;RPN5A;ortholog	26S PROTEASOME NON-ATPASE REGULATORY SUBUNIT 12 (PTHR10855:SF1)
ARATH|Gene=AT5G64760|UniProtKB=Q8VWK0	AT5G64760	26S proteasome non-ATPase regulatory subunit 12 homolog B;RPN5B;ortholog	26S PROTEASOME NON-ATPASE REGULATORY SUBUNIT 12 (PTHR10855:SF1)
ARATH|Gene=AT5G45620|UniProtKB=Q8RWF0	AT5G45620	26S proteasome non-ATPase regulatory subunit 13 homolog A;RPN9A;ortholog	26S PROTEASOME NON-ATPASE REGULATORY SUBUNIT 13 (PTHR10539:SF0)
ARATH|TAIR=AT4G19006|UniProtKB=Q8GYA6	AT4G19006	26S proteasome non-ATPase regulatory subunit 13 homolog B;RPN9B;ortholog	26S PROTEASOME NON-ATPASE REGULATORY SUBUNIT 13 (PTHR10539:SF0)
ARATH|Gene=AT5G23540|UniProtKB=Q9LT08	AT5G23540	26S proteasome non-ATPase regulatory subunit 14 homolog;RPN11;ortholog	26S PROTEASOME NON-ATPASE REGULATORY SUBUNIT 14 (PTHR10410:SF5)
ARATH|TAIR=AT2G20580|UniProtKB=Q9SIV2	AT2G20580	26S proteasome non-ATPase regulatory subunit 2 homolog A;RPN1A;ortholog	26S PROTEASOME NON-ATPASE REGULATORY SUBUNIT 2 (PTHR10943:SF1)
ARATH|TAIR=AT4G28470|UniProtKB=Q6XJG8	AT4G28470	26S proteasome non-ATPase regulatory subunit 2 homolog B;RPN1B;ortholog	26S PROTEASOME NON-ATPASE REGULATORY SUBUNIT 2 (PTHR10943:SF1)
ARATH|TAIR=AT1G20200|UniProtKB=Q9LNU4	AT1G20200	26S proteasome non-ATPase regulatory subunit 3 homolog A;RPN3A;ortholog	26S PROTEASOME NON-ATPASE REGULATORY SUBUNIT 3 (PTHR10758:SF2)
ARATH|TAIR=AT1G75990|UniProtKB=Q9LQR8	AT1G75990	26S proteasome non-ATPase regulatory subunit 3 homolog B;RPN3B;ortholog	26S PROTEASOME NON-ATPASE REGULATORY SUBUNIT 3 (PTHR10758:SF2)
ARATH|TAIR=AT4G38630|UniProtKB=P55034	AT4G38630	26S proteasome non-ATPase regulatory subunit 4 homolog;RPN10;ortholog	26S PROTEASOME NON-ATPASE REGULATORY SUBUNIT 4 HOMOLOG (PTHR10223:SF5)
ARATH|TAIR=AT4G24820|UniProtKB=Q93Y35	AT4G24820	26S proteasome non-ATPase regulatory subunit 6 homolog;RPN7;ortholog	26S PROTEASOME NON-ATPASE REGULATORY SUBUNIT 6 (PTHR14145:SF1)
ARATH|Gene=AT5G05780|UniProtKB=O24412	AT5G05780	26S proteasome non-ATPase regulatory subunit 7 homolog A;RPN8A;ortholog	26S PROTEASOME NON-ATPASE REGULATORY SUBUNIT 7 HOMOLOG A-RELATED (PTHR10540:SF9)
ARATH|Gene=AT3G11270|UniProtKB=Q9C774	AT3G11270	26S proteasome non-ATPase regulatory subunit 7 homolog B;RPN8B;ortholog	26S PROTEASOME NON-ATPASE REGULATORY SUBUNIT 7 HOMOLOG A-RELATED (PTHR10540:SF9)
ARATH|TAIR=AT1G64520|UniProtKB=Q9SGW3	AT1G64520	26S proteasome non-ATPase regulatory subunit 8 homolog A;RPN12A;ortholog	26S PROTEASOME NON-ATPASE REGULATORY SUBUNIT 8 (PTHR12387:SF0)
ARATH|TAIR=AT4G29040|UniProtKB=Q9SZD4	AT4G29040	26S proteasome regulatory subunit 4 homolog A;RPT2A;ortholog	26S PROTEASOME REGULATORY SUBUNIT 4 HOMOLOG A-RELATED (PTHR23073:SF67)
ARATH|TAIR=AT2G20140|UniProtKB=Q9SL67	AT2G20140	26S proteasome regulatory subunit 4 homolog B;RPT2B;ortholog	26S PROTEASOME REGULATORY SUBUNIT 4 HOMOLOG A-RELATED (PTHR23073:SF67)
ARATH|TAIR=AT2G26590|UniProtKB=O48726	AT2G26590	26S proteasome regulatory subunit RPN13;RPN13;ortholog	PROTEASOMAL UBIQUITIN RECEPTOR ADRM1 (PTHR12225:SF0)
ARATH|TAIR=AT5G46020|UniProtKB=Q9FNM0	AT5G46020	28 kDa heat/acid-stable phosphoprotein-like protein;MCL19.6;ortholog	28 KDA HEAT- AND ACID-STABLE PHOSPHOPROTEIN (PTHR22055:SF0)
ARATH|EnsemblGenome=AT3G53460|UniProtKB=Q43349	AT3G53460	29 kDa ribonucleoprotein, chloroplastic;CP29A;ortholog	29 KDA RIBONUCLEOPROTEIN, CHLOROPLASTIC-RELATED (PTHR15241:SF72)
ARATH|TAIR=AT3G07480|UniProtKB=Q9SRR8	AT3G07480	2Fe-2S ferredoxin-like superfamily protein;F21O3.19;ortholog	2FE-2S FERREDOXIN-LIKE SUPERFAMILY PROTEIN (PTHR23426:SF35)
ARATH|TAIR=AT5G66120|UniProtKB=Q8VYV7	AT5G66120	3-dehydroquinate synthase, chloroplastic;DHQS;ortholog	3-DEHYDROQUINATE SYNTHASE, CHLOROPLASTIC (PTHR43622:SF1)
ARATH|TAIR=AT1G53000|UniProtKB=Q9C920	AT1G53000	3-deoxy-manno-octulosonate cytidylyltransferase, mitochondrial;KDSB;ortholog	3-DEOXY-MANNO-OCTULOSONATE CYTIDYLYLTRANSFERASE, MITOCHONDRIAL (PTHR42866:SF2)
ARATH|TAIR=AT1G76490|UniProtKB=P14891	AT1G76490	3-hydroxy-3-methylglutaryl-coenzyme A reductase 1;HMG1;ortholog	3-HYDROXY-3-METHYLGLUTARYL-COENZYME A REDUCTASE 1 (PTHR10572:SF23)
ARATH|TAIR=AT3G15290|UniProtKB=Q9LDF5	AT3G15290	3-hydroxyacyl-CoA dehydrogenase family protein;At3g15290;ortholog	3-HYDROXYACYL-COA DEHYDROGENASE FAMILY PROTEIN (PTHR43145:SF4)
ARATH|TAIR=AT5G65940|UniProtKB=Q9LKJ1	AT5G65940	3-hydroxyisobutyryl-CoA hydrolase 1;CHY1;ortholog	3-HYDROXYISOBUTYRYL-COA HYDROLASE 1-RELATED (PTHR43176:SF11)
ARATH|TAIR=AT4G31810|UniProtKB=Q8RXN4	AT4G31810	3-hydroxyisobutyryl-CoA hydrolase-like protein 2, mitochondrial;At4g31810;ortholog	3-HYDROXYISOBUTYRYL-COA HYDROLASE, MITOCHONDRIAL (PTHR43176:SF3)
ARATH|TAIR=AT4G13360|UniProtKB=Q9T0K7	AT4G13360	3-hydroxyisobutyryl-CoA hydrolase-like protein 3, mitochondrial;At4g13360;ortholog	3-HYDROXYISOBUTYRYL-COA HYDROLASE-LIKE PROTEIN 3, MITOCHONDRIAL-RELATED (PTHR43176:SF5)
ARATH|TAIR=AT4G13430|UniProtKB=Q94AR8	AT4G13430	3-isopropylmalate dehydratase large subunit, chloroplastic;IIL1;ortholog	HOMOACONITASE, MITOCHONDRIAL (PTHR43822:SF2)
ARATH|Gene=AT2G43090|UniProtKB=Q9ZW85	AT2G43090	3-isopropylmalate dehydratase small subunit 3;At2g43090;ortholog	3-ISOPROPYLMALATE DEHYDRATASE SMALL SUBUNIT 1-RELATED (PTHR43345:SF3)
ARATH|TAIR=AT1G31180|UniProtKB=Q9SA14	AT1G31180	3-isopropylmalate dehydrogenase 1, chloroplastic;IMDH1;ortholog	3-ISOPROPYLMALATE DEHYDROGENASE 1, CHLOROPLASTIC-RELATED (PTHR42979:SF3)
ARATH|TAIR=AT1G80560|UniProtKB=P93832	AT1G80560	3-isopropylmalate dehydrogenase 2, chloroplastic;IMDH2;ortholog	3-ISOPROPYLMALATE DEHYDROGENASE 1, CHLOROPLASTIC-RELATED (PTHR42979:SF3)
ARATH|TAIR=AT2G26640|UniProtKB=O48780	AT2G26640	3-ketoacyl-CoA synthase 11;KCS11;ortholog	3-KETOACYL-COA SYNTHASE 11 (PTHR31561:SF65)
ARATH|TAIR=AT5G43760|UniProtKB=Q9FG87	AT5G43760	3-ketoacyl-CoA synthase 20;KCS20;ortholog	3-KETOACYL-COA SYNTHASE 2-RELATED (PTHR31561:SF25)
ARATH|TAIR=AT2G33150|UniProtKB=Q56WD9	AT2G33150	3-ketoacyl-CoA thiolase 2, peroxisomal;PED1;ortholog	3-KETOACYL-COA THIOLASE, PEROXISOMAL (PTHR43853:SF8)
ARATH|TAIR=AT2G46890|UniProtKB=O81042	AT2G46890	3-oxo-5-alpha-steroid 4-dehydrogenase (DUF1295);At2g46890;ortholog	SI:CH211-210C8.6 (PTHR32251:SF17)
ARATH|TAIR=AT4G24220|UniProtKB=Q9STX2	AT4G24220	3-oxo-Delta(4,5)-steroid 5-beta-reductase;VEP1;ortholog	3-OXO-DELTA(4,5)-STEROID 5-BETA-REDUCTASE (PTHR32487:SF0)
ARATH|TAIR=AT1G24360|UniProtKB=P33207	AT1G24360	3-oxoacyl-[acyl-carrier-protein] reductase, chloroplastic;At1g24360;ortholog	3-OXOACYL-[ACYL-CARRIER-PROTEIN] REDUCTASE, CHLOROPLASTIC (PTHR42760:SF16)
ARATH|EnsemblGenome=AT5G46290|UniProtKB=P52410	AT5G46290	3-oxoacyl-[acyl-carrier-protein] synthase I, chloroplastic;KAS1;ortholog	3-OXOACYL-[ACYL-CARRIER-PROTEIN] SYNTHASE I, CHLOROPLASTIC (PTHR11712:SF226)
ARATH|TAIR=AT1G74960|UniProtKB=Q9C9P4	AT1G74960	3-oxoacyl-[acyl-carrier-protein] synthase II, chloroplastic;KAS2;ortholog	3-OXOACYL-[ACYL-CARRIER-PROTEIN] SYNTHASE II, CHLOROPLASTIC (PTHR11712:SF297)
ARATH|TAIR=AT1G62640|UniProtKB=P49243	AT1G62640	3-oxoacyl-[acyl-carrier-protein] synthase III, chloroplastic;At1g62640;ortholog	3-OXOACYL-[ACYL-CARRIER-PROTEIN] SYNTHASE III, CHLOROPLASTIC (PTHR43091:SF1)
ARATH|TAIR=AT2G45300|UniProtKB=P05466	AT2G45300	3-phosphoshikimate 1-carboxyvinyltransferase, chloroplastic;At2g45300;ortholog	PENTAFUNCTIONAL AROM POLYPEPTIDE (PTHR21090:SF24)
ARATH|Gene=AT1G48860|UniProtKB=Q9FVP6	AT1G48860	3-phosphoshikimate 1-carboxyvinyltransferase;F27K7.11;ortholog	PENTAFUNCTIONAL AROM POLYPEPTIDE (PTHR21090:SF24)
ARATH|Gene=AT2G25910|UniProtKB=F4ITJ6	AT2G25910	3'-5' exonuclease domain-containing protein / K homology domain-containing protein / KH domain-containing protein;At2g25910;ortholog	3'-5' EXONUCLEASE DOMAIN-CONTAINING PROTEIN / K HOMOLOGY DOMAIN-CONTAINING PROTEIN / KH DOMAIN-CONTAINING PROTEIN (PTHR46814:SF1)
ARATH|TAIR=AT1G60080|UniProtKB=Q9ZUI4	AT1G60080	3'-5'-exoribonuclease family protein;At1g60080;ortholog	EXOSOME COMPLEX COMPONENT RRP43 (PTHR11097:SF9)
ARATH|TAIR=AT3G07750|UniProtKB=Q9FPI0	AT3G07750	3'-5'-exoribonuclease family protein;MLP3.20;ortholog	EXOSOME COMPLEX COMPONENT RRP42 (PTHR11097:SF8)
ARATH|TAIR=AT5G56940|UniProtKB=Q9LTS6	AT5G56940	30S ribosomal protein S16-2, chloroplastic/mitochondrial;RPS16-2;ortholog	37S RIBOSOMAL PROTEIN S16, MITOCHONDRIAL (PTHR12919:SF20)
ARATH|TAIR=AT4G24770|UniProtKB=Q04836	AT4G24770	31 kDa ribonucleoprotein, chloroplastic;CP31A;ortholog	31 KDA RIBONUCLEOPROTEIN, CHLOROPLASTIC-RELATED (PTHR15241:SF50)
ARATH|TAIR=AT5G44710|UniProtKB=Q8GXH5	AT5G44710	37S ribosomal protein S27;At5g44710;ortholog	28S RIBOSOMAL PROTEIN S33, MITOCHONDRIAL (PTHR13362:SF2)
ARATH|TAIR=AT5G39600|UniProtKB=Q940G3	AT5G39600	39S ribosomal protein;MIJ24.9;ortholog	39S RIBOSOMAL PROTEIN L53, MITOCHONDRIAL (PTHR33618:SF1)
ARATH|TAIR=AT1G47290|UniProtKB=Q9FX01	AT1G47290	3beta-hydroxysteroid-dehydrogenase/decarboxylase isoform 1;3BETAHSD/D1;ortholog	STEROL-4-ALPHA-CARBOXYLATE 3-DEHYDROGENASE, DECARBOXYLATING (PTHR10366:SF242)
ARATH|TAIR=AT2G26260|UniProtKB=Q67ZE1	AT2G26260	3beta-hydroxysteroid-dehydrogenase/decarboxylase isoform 2;3BETAHSD/D2;ortholog	STEROL-4-ALPHA-CARBOXYLATE 3-DEHYDROGENASE, DECARBOXYLATING (PTHR10366:SF242)
ARATH|TAIR=AT2G40840|UniProtKB=Q8RXD9	AT2G40840	4-alpha-glucanotransferase DPE2;DPE2;ortholog	4-ALPHA-GLUCANOTRANSFERASE DPE2 (PTHR32518:SF3)
ARATH|Gene=AT1G20510|UniProtKB=Q84P21	AT1G20510	4-coumarate--CoA ligase-like 5;4CLL5;ortholog	4-COUMARATE--COA LIGASE-LIKE 2-RELATED (PTHR24096:SF186)
ARATH|TAIR=AT4G05160|UniProtKB=Q9M0X9	AT4G05160	4-coumarate--CoA ligase-like 7;4CLL7;ortholog	4-COUMARATE--COA LIGASE-LIKE 7 (PTHR24096:SF305)
ARATH|TAIR=AT5G63380|UniProtKB=Q84P23	AT5G63380	4-coumarate--CoA ligase-like 9;4CLL9;ortholog	4-COUMARATE--COA LIGASE-LIKE 9 (PTHR24096:SF251)
ARATH|TAIR=AT2G44040|UniProtKB=O80574	AT2G44040	4-hydroxy-tetrahydrodipicolinate reductase 1, chloroplastic;DAPB1;ortholog	4-HYDROXY-TETRAHYDRODIPICOLINATE REDUCTASE 1, CHLOROPLASTIC-RELATED (PTHR20836:SF4)
ARATH|TAIR=AT3G59890|UniProtKB=Q8LB01	AT3G59890	4-hydroxy-tetrahydrodipicolinate reductase 2, chloroplastic;DAPB2;ortholog	4-HYDROXY-TETRAHYDRODIPICOLINATE REDUCTASE 1, CHLOROPLASTIC-RELATED (PTHR20836:SF4)
ARATH|TAIR=AT3G60880|UniProtKB=Q9LZX6	AT3G60880	4-hydroxy-tetrahydrodipicolinate synthase 1, chloroplastic;DHDPS1;ortholog	4-HYDROXY-2-OXOGLUTARATE ALDOLASE, MITOCHONDRIAL (PTHR12128:SF15)
ARATH|TAIR=AT2G45440|UniProtKB=Q9FVC8	AT2G45440	4-hydroxy-tetrahydrodipicolinate synthase 2, chloroplastic;DHDPS2;ortholog	4-HYDROXY-2-OXOGLUTARATE ALDOLASE, MITOCHONDRIAL (PTHR12128:SF15)
ARATH|Gene=AT4G25740|UniProtKB=Q9SW09	AT4G25740	40S ribosomal protein S10-1;RPS10A;ortholog	RIBOSOMAL PROTEIN S10 (PTHR12146:SF0)
ARATH|Gene=AT5G41520|UniProtKB=Q9FFS8	AT5G41520	40S ribosomal protein S10-2;RPS10B;ortholog	RIBOSOMAL PROTEIN S10 (PTHR12146:SF0)
ARATH|TAIR=AT5G52650|UniProtKB=Q9LTF2	AT5G52650	40S ribosomal protein S10-3;RPS10C;ortholog	RIBOSOMAL PROTEIN S10 (PTHR12146:SF0)
ARATH|TAIR=AT3G22300|UniProtKB=P42797	AT3G22300	40S ribosomal protein S10, mitochondrial;RPS10;ortholog	40S RIBOSOMAL PROTEIN S10, MITOCHONDRIAL (PTHR11700:SF7)
ARATH|TAIR=AT3G48930|UniProtKB=P16181	AT3G48930	40S ribosomal protein S11-1;RPS11A;ortholog	40S RIBOSOMAL PROTEIN S11-1-RELATED (PTHR10744:SF20)
ARATH|TAIR=AT4G30800|UniProtKB=O65569	AT4G30800	40S ribosomal protein S11-2;RPS11B;ortholog	40S RIBOSOMAL PROTEIN S11-1-RELATED (PTHR10744:SF20)
ARATH|TAIR=AT5G23740|UniProtKB=P42733	AT5G23740	40S ribosomal protein S11-3;RPS11C;ortholog	40S RIBOSOMAL PROTEIN S11-1-RELATED (PTHR10744:SF20)
ARATH|TAIR=AT1G15930|UniProtKB=Q9S9P1	AT1G15930	40S ribosomal protein S12-1;RPS12A;ortholog	40S RIBOSOMAL PROTEIN S12-1-RELATED (PTHR11843:SF9)
ARATH|TAIR=AT2G32060|UniProtKB=Q9SKZ3	AT2G32060	40S ribosomal protein S12-2;RPS12C;ortholog	40S RIBOSOMAL PROTEIN S12-1-RELATED (PTHR11843:SF9)
ARATH|TAIR=AT3G60770|UniProtKB=P59223	AT3G60770	40S ribosomal protein S13-1;RPS13A;ortholog	40S RIBOSOMAL PROTEIN S13 (PTHR11885:SF6)
ARATH|TAIR=AT4G00100|UniProtKB=P59224	AT4G00100	40S ribosomal protein S13-2;RPS13B;ortholog	40S RIBOSOMAL PROTEIN S13 (PTHR11885:SF6)
ARATH|TAIR=AT2G36160|UniProtKB=Q9SIH0	AT2G36160	40S ribosomal protein S14-1;RPS14A;ortholog	40S RIBOSOMAL PROTEIN S14 (PTHR11759:SF1)
ARATH|TAIR=AT3G52580|UniProtKB=P42036	AT3G52580	40S ribosomal protein S14-3;RPS14C;ortholog	40S RIBOSOMAL PROTEIN S14 (PTHR11759:SF1)
ARATH|Gene=AT1G04270|UniProtKB=Q08112	AT1G04270	40S ribosomal protein S15-1;RPS15A;ortholog	40S RIBOSOMAL PROTEIN S15-1-RELATED (PTHR11880:SF21)
ARATH|Gene=AT5G09510|UniProtKB=Q9FY64	AT5G09510	40S ribosomal protein S15-4;RPS15D;ortholog	40S RIBOSOMAL PROTEIN S15-1-RELATED (PTHR11880:SF21)
ARATH|TAIR=AT1G07770|UniProtKB=P42798	AT5G59850,AT1G07770	40S ribosomal protein S15a-1;RPS15AA;ortholog	RIBOSOMAL PROTEIN S15A (PTHR11758:SF16)
ARATH|TAIR=AT3G46040|UniProtKB=Q9LX88	AT3G46040	40S ribosomal protein S15a-4;RPS15AD;ortholog	RIBOSOMAL PROTEIN S15A (PTHR11758:SF16)
ARATH|TAIR=AT4G29430|UniProtKB=Q9M0E0	AT4G29430	40S ribosomal protein S15a-5;RPS15AE;ortholog	40S RIBOSOMAL PROTEIN S15A-2-RELATED (PTHR11758:SF11)
ARATH|TAIR=AT2G09990|UniProtKB=Q9SK22	AT2G09990	40S ribosomal protein S16-1;RPS16A;ortholog	40S RIBOSOMAL PROTEIN S16-1-RELATED (PTHR21569:SF18)
ARATH|TAIR=AT3G04230|UniProtKB=Q9M8X9	AT3G04230	40S ribosomal protein S16-2;RPS16B;ortholog	40S RIBOSOMAL PROTEIN S16-1-RELATED (PTHR21569:SF18)
ARATH|Gene=AT5G18380|UniProtKB=Q42340	AT5G18380	40S ribosomal protein S16-3;RPS16C;ortholog	40S RIBOSOMAL PROTEIN S16-1-RELATED (PTHR21569:SF18)
ARATH|TAIR=AT2G04390|UniProtKB=P49205	AT2G04390	40S ribosomal protein S17-1;RPS17A;ortholog	40S RIBOSOMAL PROTEIN S17 (PTHR10732:SF0)
ARATH|TAIR=AT2G05220|UniProtKB=Q9SJ36	AT2G05220	40S ribosomal protein S17-2;RPS17B;ortholog	40S RIBOSOMAL PROTEIN S17 (PTHR10732:SF0)
ARATH|TAIR=AT5G04800|UniProtKB=Q9LZ17	AT5G04800	40S ribosomal protein S17-4;RPS17D;ortholog	40S RIBOSOMAL PROTEIN S17 (PTHR10732:SF0)
ARATH|TAIR=AT1G22780|UniProtKB=P34788	AT1G22780,AT4G09800	40S ribosomal protein S18;RPS18A;ortholog	40S RIBOSOMAL PROTEIN S18 (PTHR10871:SF3)
ARATH|TAIR=AT3G02080|UniProtKB=Q9SGA6	AT3G02080	40S ribosomal protein S19-1;RPS19A;ortholog	40S RIBOSOMAL PROTEIN S19A-RELATED (PTHR11710:SF0)
ARATH|TAIR=AT5G61170|UniProtKB=Q9FNP8	AT5G61170	40S ribosomal protein S19-3;RPS19C;ortholog	40S RIBOSOMAL PROTEIN S19A-RELATED (PTHR11710:SF0)
ARATH|TAIR=AT5G47320|UniProtKB=P39697	AT5G47320	40S ribosomal protein S19, mitochondrial;RPS19;ortholog	37S RIBOSOMAL PROTEIN S19, MITOCHONDRIAL (PTHR11880:SF8)
ARATH|TAIR=AT1G58380|UniProtKB=Q8L8Y0	AT1G58380	40S ribosomal protein S2-1;RPS2A;ortholog	RIBOSOMAL PROTEIN S2 (PTHR13718:SF4)
ARATH|TAIR=AT1G58684|UniProtKB=Q93VB8	AT1G58983,AT1G59359	40S ribosomal protein S2-2;RPS2B;ortholog	RIBOSOMAL PROTEIN S2 (PTHR13718:SF4)
ARATH|TAIR=AT2G41840|UniProtKB=P49688	AT2G41840	40S ribosomal protein S2-3;RPS2C;ortholog	RIBOSOMAL PROTEIN S2 (PTHR13718:SF4)
ARATH|TAIR=AT3G57490|UniProtKB=Q9SCM3	AT3G57490	40S ribosomal protein S2-4;RPS2D;ortholog	RIBOSOMAL PROTEIN S2 (PTHR13718:SF4)
ARATH|TAIR=AT3G45030|UniProtKB=P49200	AT5G62300	40S ribosomal protein S20-1;RPS20A;ortholog	40S RIBOSOMAL PROTEIN S20-1-RELATED (PTHR11700:SF19)
ARATH|TAIR=AT3G47370|UniProtKB=Q9STY6	AT3G47370	40S ribosomal protein S20-2;RPS20B;ortholog	40S RIBOSOMAL PROTEIN S20-1-RELATED (PTHR11700:SF19)
ARATH|TAIR=AT3G53890|UniProtKB=Q9M337	AT3G53890	40S ribosomal protein S21-1;RPS21B;ortholog	40S RIBOSOMAL PROTEIN S21-1-RELATED (PTHR10442:SF7)
ARATH|TAIR=AT5G27700|UniProtKB=Q3E902	AT5G27700	40S ribosomal protein S21-2;RPS21C;ortholog	40S RIBOSOMAL PROTEIN S21-1-RELATED (PTHR10442:SF7)
ARATH|TAIR=AT5G02960|UniProtKB=P49201	AT5G02960	40S ribosomal protein S23-2;RPS23B;ortholog	40S RIBOSOMAL PROTEIN S23-1-RELATED (PTHR11652:SF37)
ARATH|TAIR=AT3G04920|UniProtKB=Q9SS17	AT3G04920	40S ribosomal protein S24-1;RPS24A;ortholog	40S RIBOSOMAL PROTEIN S24 (PTHR10496:SF0)
ARATH|TAIR=AT5G28060|UniProtKB=Q8LC83	AT5G28060	40S ribosomal protein S24-2;RPS24B;ortholog	40S RIBOSOMAL PROTEIN S24 (PTHR10496:SF0)
ARATH|Gene=AT2G21580|UniProtKB=Q9SIK2	AT2G21580	40S ribosomal protein S25-2;RPS25B;ortholog	40S RIBOSOMAL PROTEIN S25-1-RELATED (PTHR12850:SF16)
ARATH|Gene=AT4G39200|UniProtKB=Q9T029	AT4G39200	40S ribosomal protein S25-4;RPS25E;ortholog	40S RIBOSOMAL PROTEIN S25-1-RELATED (PTHR12850:SF16)
ARATH|TAIR=AT2G40510|UniProtKB=Q8LPJ7	AT2G40510	40S ribosomal protein S26-2;RPS26B;ortholog	40S RIBOSOMAL PROTEIN S26 (PTHR12538:SF0)
ARATH|TAIR=AT3G56340|UniProtKB=Q9LYK9	AT3G56340	40S ribosomal protein S26-3;RPS26C;ortholog	40S RIBOSOMAL PROTEIN S26 (PTHR12538:SF0)
ARATH|TAIR=AT2G45710|UniProtKB=O64650	AT2G45710	40S ribosomal protein S27-1;RPS27A;ortholog	40S RIBOSOMAL PROTEIN S27-RELATED (PTHR11594:SF3)
ARATH|TAIR=AT3G61110|UniProtKB=Q9M2F1	AT3G61110	40S ribosomal protein S27-2;RPS27B;ortholog	40S RIBOSOMAL PROTEIN S27-RELATED (PTHR11594:SF3)
ARATH|TAIR=AT5G47930|UniProtKB=Q8L953	AT5G47930	40S ribosomal protein S27-3;RPS27D;ortholog	40S RIBOSOMAL PROTEIN S27-RELATED (PTHR11594:SF3)
ARATH|TAIR=AT3G10090|UniProtKB=Q9SR73	AT5G03850	40S ribosomal protein S28-1;RPS28A;ortholog	40S RIBOSOMAL PROTEIN S28 (PTHR10769:SF3)
ARATH|TAIR=AT5G64140|UniProtKB=P34789	AT5G64140	40S ribosomal protein S28-2;RPS28C;ortholog	40S RIBOSOMAL PROTEIN S28 (PTHR10769:SF3)
ARATH|TAIR=AT3G43980|UniProtKB=Q680P8	AT4G33865,AT3G43980	40S ribosomal protein S29;RPS29A;ortholog	40S RIBOSOMAL PROTEIN S29 (PTHR12010:SF2)
ARATH|TAIR=AT2G31610|UniProtKB=Q9SIP7	AT2G31610	40S ribosomal protein S3-1;RPS3A;ortholog	40S RIBOSOMAL PROTEIN S3-1-RELATED (PTHR11760:SF20)
ARATH|TAIR=AT3G53870|UniProtKB=Q9M339	AT3G53870	40S ribosomal protein S3-2;RPS3B;ortholog	40S RIBOSOMAL PROTEIN S3-1-RELATED (PTHR11760:SF20)
ARATH|TAIR=AT5G35530|UniProtKB=Q9FJA6	AT5G35530	40S ribosomal protein S3-3;RPS3C;ortholog	40S RIBOSOMAL PROTEIN S3-1-RELATED (PTHR11760:SF20)
ARATH|TAIR=AT2G19750|UniProtKB=P49689	AT5G56670	40S ribosomal protein S30;RPS30A;ortholog	40S RIBOSOMAL PROTEIN S30 (PTHR12650:SF23)
ARATH|TAIR=AT3G04840|UniProtKB=Q9CAV0	AT3G04840	40S ribosomal protein S3a-1;RPS3AA;ortholog	40S RIBOSOMAL PROTEIN S3A-1-RELATED (PTHR11830:SF12)
ARATH|TAIR=AT4G34670|UniProtKB=Q42262	AT4G34670	40S ribosomal protein S3a-2;RPS3AB;ortholog	40S RIBOSOMAL PROTEIN S3A-1-RELATED (PTHR11830:SF12)
ARATH|Gene=AT2G17360|UniProtKB=Q93VH9	AT2G17360	40S ribosomal protein S4-1;RPS4A;ortholog	40S RIBOSOMAL PROTEIN S4-RELATED (PTHR11581:SF0)
ARATH|Gene=AT5G07090|UniProtKB=P49204	AT5G07090	40S ribosomal protein S4-2;RPS4B;ortholog	40S RIBOSOMAL PROTEIN S4-RELATED (PTHR11581:SF0)
ARATH|TAIR=AT5G58420|UniProtKB=Q8VYK6	AT5G58420	40S ribosomal protein S4-3;RPS4D;ortholog	40S RIBOSOMAL PROTEIN S4-RELATED (PTHR11581:SF0)
ARATH|TAIR=AT2G37270|UniProtKB=Q9ZUT9	AT2G37270	40S ribosomal protein S5-1;RPS5A;ortholog	40S RIBOSOMAL PROTEIN S5-1-RELATED (PTHR11205:SF35)
ARATH|TAIR=AT3G11940|UniProtKB=P51427	AT3G11940	40S ribosomal protein S5-2;RPS5B;ortholog	40S RIBOSOMAL PROTEIN S5-1-RELATED (PTHR11205:SF35)
ARATH|Gene=AT4G31700|UniProtKB=O48549	AT4G31700	40S ribosomal protein S6-1;RPS6A;ortholog	40S RIBOSOMAL PROTEIN S6-1-RELATED (PTHR11502:SF14)
ARATH|Gene=AT5G10360|UniProtKB=P51430	AT5G10360	40S ribosomal protein S6-2;RPS6B;ortholog	40S RIBOSOMAL PROTEIN S6-1-RELATED (PTHR11502:SF14)
ARATH|TAIR=AT1G48830|UniProtKB=Q9C514	AT1G48830	40S ribosomal protein S7-1;RPS7A;ortholog	40S RIBOSOMAL PROTEIN S7-1 (PTHR11278:SF6)
ARATH|TAIR=AT3G02560|UniProtKB=Q9M885	AT3G02560	40S ribosomal protein S7-2;RPS7B;ortholog	40S RIBOSOMAL PROTEIN S7-2-RELATED (PTHR11278:SF1)
ARATH|TAIR=AT5G16130|UniProtKB=Q8LD03	AT5G16130	40S ribosomal protein S7-3;RPS7C;ortholog	40S RIBOSOMAL PROTEIN S7-2-RELATED (PTHR11278:SF1)
ARATH|TAIR=AT5G20290|UniProtKB=Q93VG5	AT5G20290	40S ribosomal protein S8-1;RPS8A;ortholog	40S RIBOSOMAL PROTEIN S8-1-RELATED (PTHR10394:SF9)
ARATH|Gene=AT5G15200|UniProtKB=Q9LXG1	AT5G15200	40S ribosomal protein S9-1;RPS9B;ortholog	40S RIBOSOMAL PROTEIN S9 (PTHR11831:SF5)
ARATH|Gene=AT1G72370|UniProtKB=Q08682	AT1G72370	40S ribosomal protein Sa-1;RPSaA;ortholog	40S RIBOSOMAL PROTEIN SA (PTHR11489:SF9)
ARATH|EnsemblGenome=AT3G04770|UniProtKB=Q8H173	AT3G04770	40S ribosomal protein Sa-2;RPSaB;ortholog	40S RIBOSOMAL PROTEIN SA (PTHR11489:SF9)
ARATH|TAIR=AT5G13050|UniProtKB=Q8L539	AT5G13050	5-formyltetrahydrofolate cyclo-ligase, mitochondrial;5FCL;ortholog	5-FORMYLTETRAHYDROFOLATE CYCLO-LIGASE (PTHR23407:SF1)
ARATH|TAIR=AT5G17920|UniProtKB=O50008	AT5G17920	5-methyltetrahydropteroyltriglutamate--homocysteine methyltransferase 1;MS1;ortholog	5-METHYLTETRAHYDROPTEROYLTRIGLUTAMATE--HOMOCYSTEINE METHYLTRANSFERASE (PTHR30519:SF0)
ARATH|TAIR=AT3G03780|UniProtKB=Q9SRV5	AT3G03780	5-methyltetrahydropteroyltriglutamate--homocysteine methyltransferase 2;MS2;ortholog	5-METHYLTETRAHYDROPTEROYLTRIGLUTAMATE--HOMOCYSTEINE METHYLTRANSFERASE (PTHR30519:SF0)
ARATH|TAIR=AT5G20980|UniProtKB=Q0WNZ5	AT5G20980	5-methyltetrahydropteroyltriglutamate--homocysteine methyltransferase 3, chloroplastic;MS3;ortholog	5-METHYLTETRAHYDROPTEROYLTRIGLUTAMATE--HOMOCYSTEINE METHYLTRANSFERASE 3, CHLOROPLASTIC (PTHR30519:SF11)
ARATH|TAIR=AT5G37830|UniProtKB=Q9FIZ7	AT5G37830	5-oxoprolinase;OXP1;ortholog	5-OXOPROLINASE (PTHR11365:SF2)
ARATH|TAIR=AT1G75660|UniProtKB=Q9FQ03	AT1G75660	5'-3' exoribonuclease 3;XRN3;ortholog	5'-3' EXORIBONUCLEASE 2-RELATED (PTHR12341:SF30)
ARATH|TAIR=AT1G54490|UniProtKB=Q9FQ04	AT1G54490	5'-3' exoribonuclease 4;XRN4;ortholog	5'-3' EXORIBONUCLEASE 2 (PTHR12341:SF41)
ARATH|TAIR=AT4G38800|UniProtKB=Q9T0I8	AT4G38800	5'-methylthioadenosine/S-adenosylhomocysteine nucleosidase 1;MTN1;ortholog	5'-METHYLTHIOADENOSINE/S-ADENOSYLHOMOCYSTEINE NUCLEOSIDASE 1-RELATED (PTHR46994:SF1)
ARATH|TAIR=AT4G34840|UniProtKB=Q7XA67	AT4G34840	5'-methylthioadenosine/S-adenosylhomocysteine nucleosidase 2;MTN2;ortholog	5'-METHYLTHIOADENOSINE/S-ADENOSYLHOMOCYSTEINE NUCLEOSIDASE 1-RELATED (PTHR46994:SF1)
ARATH|TAIR=AT5G46160|UniProtKB=Q93Z17	AT5G46160	50S ribosomal protein HLP, mitochondrial;HLP;ortholog	50S RIBOSOMAL PROTEIN HLL, MITOCHONDRIAL-RELATED (PTHR11761:SF18)
ARATH|TAIR=AT3G12370|UniProtKB=Q9LHH1	AT3G12370	50S ribosomal protein L10;T2E22.37;ortholog	39S RIBOSOMAL PROTEIN L10, MITOCHONDRIAL (PTHR11560:SF8)
ARATH|TAIR=AT3G27830|UniProtKB=P36210	AT3G27830	50S ribosomal protein L12-1, chloroplastic;RPL12A;ortholog
ARATH|TAIR=AT3G27850|UniProtKB=P36212	AT3G27850	50S ribosomal protein L12-3, chloroplastic;RPL12C;ortholog
ARATH|TAIR=AT1G16740|UniProtKB=Q8LCN1	AT1G16740	50S ribosomal protein L20;At1g16740;ortholog	LP04985P (PTHR10986:SF16)
ARATH|TAIR=AT4G30930|UniProtKB=Q8L9A0	AT4G30930	50S ribosomal protein L21, mitochondrial;RPL21M;ortholog	39S RIBOSOMAL PROTEIN L21, MITOCHONDRIAL (PTHR21349:SF0)
ARATH|TAIR=AT3G17465|UniProtKB=Q9LRN8	AT3G17465	50S ribosomal protein L3-2, chloroplastic;RPL3B;ortholog	39S RIBOSOMAL PROTEIN L3, MITOCHONDRIAL (PTHR11229:SF0)
ARATH|TAIR=AT2G20060|UniProtKB=Q8VY61	AT2G20060	50S ribosomal protein L4;At2g20060;ortholog	50S RIBOSOMAL PROTEIN L4 (PTHR10746:SF11)
ARATH|TAIR=AT1G64190|UniProtKB=Q9SH69	AT1G64190	6-phosphogluconate dehydrogenase, decarboxylating 1, chloroplastic;At1g64190;ortholog	6-PHOSPHOGLUCONATE DEHYDROGENASE, DECARBOXYLATING (PTHR11811:SF25)
ARATH|TAIR=AT5G41670|UniProtKB=Q9FFR3	AT5G41670	6-phosphogluconate dehydrogenase, decarboxylating 2, chloroplastic;At5g41670;ortholog	6-PHOSPHOGLUCONATE DEHYDROGENASE, DECARBOXYLATING (PTHR11811:SF25)
ARATH|TAIR=AT3G02360|UniProtKB=Q9FWA3	AT3G02360	6-phosphogluconate dehydrogenase, decarboxylating 3;At3g02360;ortholog	6-PHOSPHOGLUCONATE DEHYDROGENASE, DECARBOXYLATING 3 (PTHR11811:SF33)
ARATH|TAIR=AT2G44050|UniProtKB=O80575	AT2G44050	6,7-dimethyl-8-ribityllumazine synthase, chloroplastic;At2g44050;ortholog	6,7-DIMETHYL-8-RIBITYLLUMAZINE SYNTHASE (PTHR21058:SF0)
ARATH|Gene=AT3G09200|UniProtKB=Q42112	AT3G09200	60S acidic ribosomal protein P0-2;RPP0B;ortholog	60S ACIDIC RIBOSOMAL PROTEIN P0 (PTHR45699:SF3)
ARATH|TAIR=AT3G11250|UniProtKB=P57691	AT3G11250	60S acidic ribosomal protein P0-3;RPP0C;ortholog	60S ACIDIC RIBOSOMAL PROTEIN P0 (PTHR45699:SF3)
ARATH|Gene=AT1G01100|UniProtKB=Q8LCW9	AT1G01100	60S acidic ribosomal protein P1-1;RPP1A;ortholog	60S ACIDIC RIBOSOMAL PROTEIN P1 (PTHR45696:SF8)
ARATH|TAIR=AT4G00810|UniProtKB=O23095	AT4G00810	60S acidic ribosomal protein P1-2;RPP1B;ortholog	60S ACIDIC RIBOSOMAL PROTEIN P1 (PTHR45696:SF8)
ARATH|TAIR=AT5G47700|UniProtKB=Q8LEQ0	AT5G47700	60S acidic ribosomal protein P1-3;RPP1C;ortholog	60S ACIDIC RIBOSOMAL PROTEIN P1 (PTHR45696:SF8)
ARATH|EnsemblGenome=AT2G27720|UniProtKB=P51407	AT2G27720	60S acidic ribosomal protein P2-1;RPP2A;ortholog	60S ACIDIC RIBOSOMAL PROTEIN P2-1-RELATED (PTHR21141:SF72)
ARATH|Gene=AT2G27710|UniProtKB=Q9SLF7	AT2G27710	60S acidic ribosomal protein P2-2;RPP2B;ortholog	60S ACIDIC RIBOSOMAL PROTEIN P2-1-RELATED (PTHR21141:SF72)
ARATH|TAIR=AT3G44590|UniProtKB=Q9LXM8	AT3G44590	60S acidic ribosomal protein P2-4;RPP2D;ortholog	60S ACIDIC RIBOSOMAL PROTEIN P2 (PTHR21141:SF5)
ARATH|TAIR=AT4G25890|UniProtKB=Q9SVZ6	AT4G25890	60S acidic ribosomal protein P3-1;RPP3A;ortholog	60S ACIDIC RIBOSOMAL PROTEIN P3-1-RELATED (PTHR47207:SF1)
ARATH|Gene=AT5G57290|UniProtKB=Q9LVC9	AT5G57290	60S acidic ribosomal protein P3-2;RPP3B;ortholog	60S ACIDIC RIBOSOMAL PROTEIN P3-1-RELATED (PTHR47207:SF1)
ARATH|TAIR=AT1G14320|UniProtKB=Q93VT9	AT1G14320	60S ribosomal protein L10-1;RPL10A;ortholog	QM PROTEIN (PTHR11726:SF10)
ARATH|TAIR=AT1G66580|UniProtKB=Q93W22	AT1G66580	60S ribosomal protein L10-3;RPL10C;ortholog	QM PROTEIN (PTHR11726:SF10)
ARATH|TAIR=AT1G08360|UniProtKB=Q8VZB9	AT1G08360	60S ribosomal protein L10a-1;RPL10AA;ortholog	RIBOSOMAL PROTEIN (PTHR23105:SF101)
ARATH|TAIR=AT2G27530|UniProtKB=P59230	AT2G27530	60S ribosomal protein L10a-2;RPL10AB;ortholog	RIBOSOMAL PROTEIN (PTHR23105:SF101)
ARATH|TAIR=AT5G22440|UniProtKB=P59231	AT5G22440	60S ribosomal protein L10a-3;RPL10AC;ortholog	RIBOSOMAL PROTEIN (PTHR23105:SF101)
ARATH|TAIR=AT2G42740|UniProtKB=P42795	AT2G42740	60S ribosomal protein L11-1;RPL11A;ortholog	60S RIBOSOMAL PROTEIN L11 (PTHR11994:SF8)
ARATH|TAIR=AT3G58700|UniProtKB=P42794	AT3G58700,AT5G45775	60S ribosomal protein L11-2;RPL11B;ortholog	60S RIBOSOMAL PROTEIN L11 (PTHR11994:SF8)
ARATH|TAIR=AT2G37190|UniProtKB=P50883	AT2G37190	60S ribosomal protein L12-1;RPL12A;ortholog	60S RIBOSOMAL PROTEIN L12 (PTHR11661:SF2)
ARATH|TAIR=AT3G53430|UniProtKB=Q9LFH5	AT3G53430	60S ribosomal protein L12-2;RPL12B;ortholog	60S RIBOSOMAL PROTEIN L12 (PTHR11661:SF2)
ARATH|TAIR=AT5G60670|UniProtKB=Q9FF52	AT5G60670	60S ribosomal protein L12-3;RPL12C;ortholog	60S RIBOSOMAL PROTEIN L12 (PTHR11661:SF2)
ARATH|Gene=AT3G49010|UniProtKB=P41127	AT3G49010	60S ribosomal protein L13-1;RPL13B;ortholog	60S RIBOSOMAL PROTEIN L13 (PTHR11722:SF0)
ARATH|TAIR=AT5G23900|UniProtKB=Q9FF90	AT5G23900	60S ribosomal protein L13-3;RPL13D;ortholog	60S RIBOSOMAL PROTEIN L13 (PTHR11722:SF0)
ARATH|Gene=AT3G07110|UniProtKB=Q9SFU1	AT3G07110	60S ribosomal protein L13a-1;RPL13AA;ortholog	RIBOSOMAL PROTEIN L13A (PTHR11545:SF3)
ARATH|TAIR=AT3G24830|UniProtKB=Q9LRX8	AT3G24830	60S ribosomal protein L13a-2;RPL13AB;ortholog	RIBOSOMAL PROTEIN L13A (PTHR11545:SF3)
ARATH|TAIR=AT4G13170|UniProtKB=Q9SVR0	AT4G13170	60S ribosomal protein L13a-3;RPL13AC;ortholog	RIBOSOMAL PROTEIN L13A (PTHR11545:SF3)
ARATH|TAIR=AT5G48760|UniProtKB=Q9FKC0	AT5G48760	60S ribosomal protein L13a-4;RPL13AD;ortholog	RIBOSOMAL PROTEIN L13A (PTHR11545:SF3)
ARATH|TAIR=AT2G20450|UniProtKB=Q9SIM4	AT2G20450	60S ribosomal protein L14-1;RPL14A;ortholog	60S RIBOSOMAL PROTEIN L14-1-RELATED (PTHR11127:SF3)
ARATH|TAIR=AT4G27090|UniProtKB=Q9T043	AT4G27090	60S ribosomal protein L14-2;RPL14B;ortholog	60S RIBOSOMAL PROTEIN L14-1-RELATED (PTHR11127:SF3)
ARATH|TAIR=AT4G17390|UniProtKB=Q8VYF1	AT4G17390	60S ribosomal protein L15-2;RPL15B;ortholog	60S RIBOSOMAL PROTEIN L15-1-RELATED (PTHR11847:SF14)
ARATH|TAIR=ATMG00080|UniProtKB=Q95747	ATMG00080	60S ribosomal protein L16, mitochondrial;RPL16;ortholog	60S RIBOSOMAL PROTEIN L16, MITOCHONDRIAL (PTHR12220:SF18)
ARATH|TAIR=AT1G27400|UniProtKB=Q93VI3	AT1G27400	60S ribosomal protein L17-1;RPL17A;ortholog	RIBOSOMAL PROTEIN L17 (PTHR11593:SF10)
ARATH|Gene=AT1G67430|UniProtKB=P51413	AT1G67430	60S ribosomal protein L17-2;RPL17B;ortholog	RIBOSOMAL PROTEIN L17 (PTHR11593:SF10)
ARATH|TAIR=AT3G05590|UniProtKB=P42791	AT3G05590	60S ribosomal protein L18-2;RPL18B;ortholog	60S RIBOSOMAL PROTEIN L18 (PTHR10934:SF2)
ARATH|TAIR=AT5G27850|UniProtKB=Q940B0	AT5G27850	60S ribosomal protein L18-3;RPL18C;ortholog	60S RIBOSOMAL PROTEIN L18 (PTHR10934:SF2)
ARATH|TAIR=AT2G34480|UniProtKB=P51418	AT2G34480	60S ribosomal protein L18a-2;RPL18AB;ortholog	60S RIBOSOMAL PROTEIN L18A-1-RELATED (PTHR10052:SF31)
ARATH|TAIR=AT3G14600|UniProtKB=Q9LUD4	AT3G14600	60S ribosomal protein L18a-3;RPL18AC;ortholog	60S RIBOSOMAL PROTEIN L18A-1-RELATED (PTHR10052:SF31)
ARATH|Gene=AT1G29970|UniProtKB=Q8L9S1	AT1G29970	60S ribosomal protein L18a-like protein;At1g29970;ortholog	60S RIBOSOMAL PROTEIN L18A-LIKE PROTEIN (PTHR46631:SF4)
ARATH|TAIR=AT1G02780|UniProtKB=Q9SRX2	AT1G02780	60S ribosomal protein L19-1;RPL19A;ortholog	RIBOSOMAL PROTEIN L19 (PTHR10722:SF0)
ARATH|TAIR=AT3G16780|UniProtKB=Q9LUQ6	AT3G16780	60S ribosomal protein L19-2;RPL19B;ortholog	60S RIBOSOMAL PROTEIN L19-2 (PTHR10722:SF6)
ARATH|TAIR=AT4G02230|UniProtKB=P49693	AT4G02230	60S ribosomal protein L19-3;RPL19C;ortholog	RIBOSOMAL PROTEIN L19 (PTHR10722:SF0)
ARATH|TAIR=ATMG00560|UniProtKB=P93311	ATMG00560	60S ribosomal protein L2, mitochondrial;RPL2;ortholog	60S RIBOSOMAL PROTEIN L2, MITOCHONDRIAL-RELATED (PTHR13691:SF38)
ARATH|TAIR=AT1G57660|UniProtKB=Q9FDZ9	AT1G57660,AT1G57860	60S ribosomal protein L21-2;RPL21E;ortholog	60S RIBOSOMAL PROTEIN L21-1-RELATED (PTHR20981:SF15)
ARATH|TAIR=AT3G05560|UniProtKB=Q9M9W1	AT3G05560	60S ribosomal protein L22-2;RPL22B;ortholog	60S RIBOSOMAL PROTEIN L22-1-RELATED (PTHR10064:SF10)
ARATH|TAIR=AT5G27770|UniProtKB=Q9FE58	AT5G27770	60S ribosomal protein L22-3;RPL22C;ortholog	60S RIBOSOMAL PROTEIN L22-1-RELATED (PTHR10064:SF10)
ARATH|TAIR=AT1G04480|UniProtKB=P49690	AT3G04400	60S ribosomal protein L23;RPL23A;ortholog	60S RIBOSOMAL PROTEIN L23 (PTHR11761:SF8)
ARATH|TAIR=AT2G39460|UniProtKB=Q8LD46	AT2G39460	60S ribosomal protein L23a-1;RPL23AA;ortholog	60S RIBOSOMAL PROTEIN L23A-1-RELATED (PTHR11620:SF51)
ARATH|Gene=AT3G55280|UniProtKB=Q9M3C3	AT3G55280	60S ribosomal protein L23a-2;RPL23AB;ortholog	60S RIBOSOMAL PROTEIN L23A-1-RELATED (PTHR11620:SF51)
ARATH|TAIR=AT2G36620|UniProtKB=Q42347	AT2G36620	60S ribosomal protein L24-1;RPL24A;ortholog	60S RIBOSOMAL PROTEIN L24 (PTHR10792:SF1)
ARATH|TAIR=AT3G53020|UniProtKB=P38666	AT3G53020	60S ribosomal protein L24-2;RPL24B;ortholog	60S RIBOSOMAL PROTEIN L24 (PTHR10792:SF1)
ARATH|TAIR=AT3G49910|UniProtKB=P51414	AT3G49910	60S ribosomal protein L26-1;RPL26A;ortholog	60S RIBOSOMAL PROTEIN L26-1 (PTHR11143:SF13)
ARATH|TAIR=AT5G67510|UniProtKB=Q9FJX2	AT5G67510	60S ribosomal protein L26-2;RPL26B;ortholog	RIBOSOMAL PROTEIN L26 (PTHR11143:SF7)
ARATH|TAIR=AT3G22230|UniProtKB=Q8LCL3	AT3G22230	60S ribosomal protein L27-2;RPL27B;ortholog	60S RIBOSOMAL PROTEIN L27-1-RELATED (PTHR10497:SF4)
ARATH|Gene=AT4G15000|UniProtKB=P51419	AT4G15000	60S ribosomal protein L27-3;RPL27C;ortholog	60S RIBOSOMAL PROTEIN L27-1-RELATED (PTHR10497:SF4)
ARATH|TAIR=AT1G23290|UniProtKB=Q9LR33	AT1G23290	60S ribosomal protein L27a-2;RPL27AB;ortholog	60S RIBOSOMAL PROTEIN L27A-2-RELATED (PTHR11721:SF10)
ARATH|TAIR=AT1G70600|UniProtKB=P49637	AT1G70600	60S ribosomal protein L27a-3;RPL27AC;ortholog	60S RIBOSOMAL PROTEIN L27A-2-RELATED (PTHR11721:SF10)
ARATH|TAIR=AT2G19730|UniProtKB=O82204	AT2G19730	60S ribosomal protein L28-1;RPL28A;ortholog	60S RIBOSOMAL PROTEIN L28 (PTHR10544:SF0)
ARATH|TAIR=AT4G29410|UniProtKB=Q9M0E2	AT4G29410	60S ribosomal protein L28-2;RPL28C;ortholog	60S RIBOSOMAL PROTEIN L28 (PTHR10544:SF0)
ARATH|TAIR=locus|UniProtKB=P17094	AT1G43170	60S ribosomal protein L3-1;ARP1;ortholog	60S RIBOSOMAL PROTEIN L3 (PTHR11363:SF5)
ARATH|TAIR=AT1G61580|UniProtKB=P22738	AT1G61580	60S ribosomal protein L3-2;ARP2;ortholog	60S RIBOSOMAL PROTEIN L3-2 (PTHR11363:SF6)
ARATH|TAIR=AT1G77940|UniProtKB=Q8VZ19	AT1G77940	60S ribosomal protein L30-2;RPL30B;ortholog	60S RIBOSOMAL PROTEIN L30 (PTHR11449:SF1)
ARATH|TAIR=AT3G18740|UniProtKB=Q9LSA3	AT3G18740	60S ribosomal protein L30-3;RPL30C;ortholog	60S RIBOSOMAL PROTEIN L30 (PTHR11449:SF1)
ARATH|Gene=AT5G56710|UniProtKB=P51420	AT5G56710	60S ribosomal protein L31-3;RPL31C;ortholog	RIBOSOMAL PROTEIN L31 (PTHR10956:SF0)
ARATH|TAIR=AT4G18100|UniProtKB=P49211	AT4G18100	60S ribosomal protein L32-1;RPL32A;ortholog	60S RIBOSOMAL PROTEIN L32 (PTHR23413:SF1)
ARATH|TAIR=AT5G46430|UniProtKB=Q9FHG2	AT5G46430	60S ribosomal protein L32-2;RPL32B;ortholog	60S RIBOSOMAL PROTEIN L32 (PTHR23413:SF1)
ARATH|TAIR=AT1G69620|UniProtKB=Q9FE65	AT1G69620	60S ribosomal protein L34-2;RPL34B;ortholog	FI02850P-RELATED (PTHR10759:SF0)
ARATH|TAIR=AT3G28900|UniProtKB=Q9LJW6	AT3G28900	60S ribosomal protein L34-3;RPL34C;ortholog	FI02850P-RELATED (PTHR10759:SF0)
ARATH|TAIR=AT3G09500|UniProtKB=Q9SF53	AT3G09500	60S ribosomal protein L35-1;RPL35A;ortholog	60S RIBOSOMAL PROTEIN L35 (PTHR45722:SF2)
ARATH|TAIR=AT2G39390|UniProtKB=O80626	AT2G39390	60S ribosomal protein L35-2;RPL35B;ortholog	60S RIBOSOMAL PROTEIN L35 (PTHR45722:SF2)
ARATH|Gene=AT5G02610|UniProtKB=Q9LZ41	AT5G02610	60S ribosomal protein L35-4;RPL35D;ortholog	60S RIBOSOMAL PROTEIN L35 (PTHR45722:SF2)
ARATH|TAIR=AT1G41880|UniProtKB=Q9FZH0	AT1G41880	60S ribosomal protein L35a-2;RPL35AB;ortholog	60S RIBOSOMAL PROTEIN L35A-1-RELATED (PTHR10902:SF10)
ARATH|TAIR=AT1G74270|UniProtKB=Q9C912	AT1G74270	60S ribosomal protein L35a-3;RPL35AC;ortholog	60S RIBOSOMAL PROTEIN L35A-1-RELATED (PTHR10902:SF10)
ARATH|TAIR=AT3G55750|UniProtKB=P51422	AT3G55750	60S ribosomal protein L35a-4;RPL35AD;ortholog	60S RIBOSOMAL PROTEIN L35A-1-RELATED (PTHR10902:SF10)
ARATH|TAIR=AT2G37600|UniProtKB=O80929	AT2G37600	60S ribosomal protein L36-1;RPL36A;ortholog	60S RIBOSOMAL PROTEIN L36 (PTHR10114:SF0)
ARATH|TAIR=AT5G02450|UniProtKB=Q9LZ57	AT5G02450	60S ribosomal protein L36-3;RPL36C;ortholog	60S RIBOSOMAL PROTEIN L36 (PTHR10114:SF0)
ARATH|TAIR=AT3G23390|UniProtKB=O23290	AT4G14320,AT3G23390	60S ribosomal protein L36a;RPL36AA;ortholog	60S RIBOSOMAL PROTEIN L36A (PTHR10369:SF3)
ARATH|TAIR=AT1G52300|UniProtKB=Q43292	AT1G52300	60S ribosomal protein L37-2;RPL37B;ortholog	60S RIBOSOMAL PROTEIN L37-1-RELATED (PTHR10768:SF15)
ARATH|TAIR=AT3G16080|UniProtKB=Q8LEM8	AT3G16080	60S ribosomal protein L37-3;RPL37C;ortholog	60S RIBOSOMAL PROTEIN L37-1-RELATED (PTHR10768:SF15)
ARATH|TAIR=AT3G60245|UniProtKB=Q8RXU5	AT3G60245	60S ribosomal protein L37a-2;RPL37AC;ortholog
ARATH|TAIR=AT2G43460|UniProtKB=O22860	AT2G43460,AT3G59540	60S ribosomal protein L38;RPL38A;ortholog	RIBOSOMAL PROTEIN L38 (PTHR10965:SF0)
ARATH|TAIR=AT2G25210|UniProtKB=P51424	AT4G31985	60S ribosomal protein L39-1;RPL39A;ortholog	60S RIBOSOMAL PROTEIN L39-1-RELATED (PTHR19970:SF14)
ARATH|Gene=AT3G09630|UniProtKB=Q9SF40	AT3G09630	60S ribosomal protein L4-1;RPL4A;ortholog	60S RIBOSOMAL PROTEIN L4-1-RELATED (PTHR19431:SF2)
ARATH|Gene=AT5G02870|UniProtKB=P49691	AT5G02870	60S ribosomal protein L4-2;RPL4D;ortholog	60S RIBOSOMAL PROTEIN L4-1-RELATED (PTHR19431:SF2)
ARATH|Gene=AT3G25520|UniProtKB=Q8LBI1	AT3G25520	60S ribosomal protein L5-1;ATL5;ortholog	60S RIBOSOMAL PROTEIN L5-1-RELATED (PTHR23410:SF18)
ARATH|TAIR=AT5G39740|UniProtKB=P49227	AT5G39740	60S ribosomal protein L5-2;RPL5B;ortholog	60S RIBOSOMAL PROTEIN L5-1-RELATED (PTHR23410:SF18)
ARATH|Gene_OrderedLocusName=AtMg00210|UniProtKB=P42793	ATMG00210	60S ribosomal protein L5, mitochondrial;RPL5;ortholog	60S RIBOSOMAL PROTEIN L5, MITOCHONDRIAL (PTHR11994:SF11)
ARATH|TAIR=AT1G18540|UniProtKB=Q9FZ76	AT1G18540	60S ribosomal protein L6-1;RPL6A;ortholog	60S RIBOSOMAL PROTEIN L6 (PTHR10715:SF0)
ARATH|TAIR=AT1G74050|UniProtKB=Q9C9C5	AT1G74050	60S ribosomal protein L6-3;RPL6C;ortholog	60S RIBOSOMAL PROTEIN L6 (PTHR10715:SF0)
ARATH|TAIR=AT1G80750|UniProtKB=Q9SAI5	AT1G80750	60S ribosomal protein L7-1;RPL7A;ortholog	60S RIBOSOMAL PROTEIN L7 (PTHR11524:SF16)
ARATH|Gene=AT2G01250|UniProtKB=P60040	AT2G01250	60S ribosomal protein L7-2;RPL7B;ortholog	60S RIBOSOMAL PROTEIN L7-2-RELATED (PTHR11524:SF27)
ARATH|Gene=AT2G44120|UniProtKB=P60039	AT2G44120	60S ribosomal protein L7-3;RPL7C;ortholog	60S RIBOSOMAL PROTEIN L7-2-RELATED (PTHR11524:SF27)
ARATH|TAIR=AT3G13580|UniProtKB=Q9LHP1	AT3G13580	60S ribosomal protein L7-4;RPL7D;ortholog	60S RIBOSOMAL PROTEIN L7-2-RELATED (PTHR11524:SF27)
ARATH|TAIR=AT2G47610|UniProtKB=P49692	AT2G47610	60S ribosomal protein L7a-1;RPL7AA;ortholog	60S RIBOSOMAL PROTEIN L7A (PTHR23105:SF1)
ARATH|TAIR=AT3G62870|UniProtKB=Q9LZH9	AT3G62870	60S ribosomal protein L7a-2;RPL7AB;ortholog	60S RIBOSOMAL PROTEIN L7A (PTHR23105:SF1)
ARATH|TAIR=AT2G18020|UniProtKB=P46286	AT2G18020	60S ribosomal protein L8-1;RPL8A;ortholog	60S RIBOSOMAL PROTEIN L8 (PTHR13691:SF16)
ARATH|TAIR=AT4G36130|UniProtKB=Q42064	AT4G36130	60S ribosomal protein L8-3;RPL8C;ortholog	60S RIBOSOMAL PROTEIN L8 (PTHR13691:SF16)
ARATH|TAIR=AT1G33120|UniProtKB=P49209	AT1G33120,AT1G33140	60S ribosomal protein L9-1;RPL9B;ortholog	60S RIBOSOMAL PROTEIN L9 (PTHR11655:SF16)
ARATH|TAIR=AT4G10450|UniProtKB=Q9SZX9	AT4G10450	60S ribosomal protein L9-2;RPL9D;ortholog	60S RIBOSOMAL PROTEIN L9 (PTHR11655:SF16)
ARATH|Gene=AT5G55230|UniProtKB=Q9FLP0	AT5G55230	65-kDa microtubule-associated protein 1;MAP65-1;ortholog	FASCETTO-RELATED (PTHR19321:SF0)
ARATH|TAIR=AT4G26760|UniProtKB=Q8LEG3	AT4G26760	65-kDa microtubule-associated protein 2;MAP65-2;ortholog	FASCETTO-RELATED (PTHR19321:SF0)
ARATH|TAIR=AT1G16810|UniProtKB=Q9FZ43	AT1G16810	7-dehydrocholesterol reductase-like protein;F6I1.17;ortholog	PROTEIN FAM32A (PTHR13282:SF6)
ARATH|Gene=AT1G50430|UniProtKB=Q9LDU6	AT1G50430	7-dehydrocholesterol reductase;DWF5;ortholog	7-DEHYDROCHOLESTEROL REDUCTASE (PTHR21257:SF38)
ARATH|TAIR=AT2G18330|UniProtKB=Q9ZPW5	AT2G18330	AAA-type ATPase family protein;At2g18330;ortholog	AAA-TYPE ATPASE FAMILY PROTEIN (PTHR23075:SF3)
ARATH|TAIR=AT4G02480|UniProtKB=Q0WM93	AT4G02480	AAA-type ATPase family protein;At4g02470;ortholog	AAA-TYPE ATPASE FAMILY PROTEIN (PTHR45644:SF11)
ARATH|TAIR=AT5G16930|UniProtKB=Q8RXI0	AT5G16930	AAA-type ATPase family protein;At5g16930;ortholog	ATPASE FAMILY AAA DOMAIN-CONTAINING PROTEIN 3 (PTHR23075:SF0)
ARATH|TAIR=AT3G28345|UniProtKB=Q9LHD1	AT3G28345	ABC transporter B family member 15;ABCB15;ortholog	ABC TRANSPORTER B FAMILY MEMBER 15-RELATED (PTHR24221:SF381)
ARATH|TAIR=AT5G58270|UniProtKB=Q9LVM1	AT5G58270	ABC transporter B family member 25, mitochondrial;ABCB25;ortholog	ATP-BINDING CASSETTE SUB-FAMILY B MEMBER 7, MITOCHONDRIAL (PTHR24221:SF187)
ARATH|TAIR=AT2G47000|UniProtKB=O80725	AT2G47000	ABC transporter B family member 4;ABCB4;ortholog	ABC TRANSPORTER B FAMILY MEMBER 11-RELATED (PTHR24221:SF292)
ARATH|TAIR=AT1G30400|UniProtKB=Q9C8G9	AT1G30400	ABC transporter C family member 1;ABCC1;ortholog	ABC TRANSPORTER C FAMILY MEMBER 1-RELATED (PTHR24223:SF349)
ARATH|TAIR=AT2G34660|UniProtKB=Q42093	AT2G34660	ABC transporter C family member 2;ABCC2;ortholog	ABC TRANSPORTER C FAMILY MEMBER 1-RELATED (PTHR24223:SF349)
ARATH|TAIR=AT2G47800|UniProtKB=Q7DM58	AT2G47800	ABC transporter C family member 4;ABCC4;ortholog	ABC TRANSPORTER C FAMILY MEMBER 14-RELATED (PTHR24223:SF362)
ARATH|Gene=AT1G04120|UniProtKB=Q7GB25	AT1G04120	ABC transporter C family member 5;ABCC5;ortholog	ABC TRANSPORTER C FAMILY MEMBER 5 (PTHR24223:SF189)
ARATH|TAIR=AT3G21250|UniProtKB=Q8LGU1	AT3G21250	ABC transporter C family member 8;ABCC8;ortholog	ABC TRANSPORTER C FAMILY MEMBER 8 (PTHR24223:SF108)
ARATH|TAIR=AT4G19210|UniProtKB=Q8LPJ4	AT4G19210	ABC transporter E family member 2;ABCE2;ortholog	ABC TRANSPORTER E FAMILY MEMBER 1-RELATED (PTHR19248:SF21)
ARATH|TAIR=AT5G60790|UniProtKB=Q9FJH6	AT5G60790	ABC transporter F family member 1;ABCF1;ortholog	ABC TRANSPORTER F FAMILY MEMBER 1 (PTHR19211:SF52)
ARATH|TAIR=AT1G64550|UniProtKB=Q8H0V6	AT1G64550	ABC transporter F family member 3;ABCF3;ortholog	ATP-BINDING CASSETTE SUB-FAMILY F MEMBER 3 (PTHR19211:SF45)
ARATH|TAIR=AT3G54540|UniProtKB=Q9M1H3	AT3G54540	ABC transporter F family member 4;ABCF4;ortholog	ATP-BINDING CASSETTE SUB-FAMILY F MEMBER 1 (PTHR19211:SF14)
ARATH|TAIR=AT2G36380|UniProtKB=Q7PC87	AT2G36380	ABC transporter G family member 34;ABCG34;ortholog	ABC TRANSPORTER G FAMILY MEMBER 34-RELATED (PTHR19241:SF320)
ARATH|TAIR=AT1G15210|UniProtKB=Q7PC86	AT1G15210	ABC transporter G family member 35;ABCG35;ortholog	ABC TRANSPORTER ATP-BINDING PROTEIN/PERMEASE PDR18-RELATED (PTHR19241:SF486)
ARATH|TAIR=AT3G53480|UniProtKB=Q9LFH0	AT3G53480	ABC transporter G family member 37;ABCG37;ortholog	ABC TRANSPORTER ATP-BINDING PROTEIN/PERMEASE PDR18-RELATED (PTHR19241:SF486)
ARATH|Gene=AT5G02270|UniProtKB=Q9LZ98	AT5G02270	ABC transporter I family member 20;ABCI20;ortholog	CCR4-ASSOCIATED FACTOR 16 (PTHR12847:SF5)
ARATH|Gene=AT5G44110|UniProtKB=Q9XF19	AT5G44110	ABC transporter I family member 21;ABCI21;ortholog	ABC TRANSPORTER I FAMILY MEMBER 19-RELATED (PTHR12847:SF6)
ARATH|TAIR=AT3G10670|UniProtKB=Q9CAF5	AT3G10670	ABC transporter I family member 6, chloroplastic;ABCI6;ortholog	ABC TRANSPORTER I FAMILY MEMBER 6, CHLOROPLASTIC (PTHR43204:SF1)
ARATH|EnsemblGenome=AT5G11030|UniProtKB=Q84VX3	AT5G11030	Aberrant root formation protein 4;ALF4;ortholog	GLOMULIN (PTHR15430:SF1)
ARATH|TAIR=AT4G17870|UniProtKB=O49686	AT4G17870	Abscisic acid receptor PYR1;PYR1;ortholog	ABSCISIC ACID RECEPTOR PYL1-RELATED (PTHR31213:SF6)
ARATH|TAIR=AT2G34690|UniProtKB=O64587	AT2G34690	Accelerated cell death 11;ACD11;ortholog	ACCELERATED CELL DEATH 11 (PTHR10219:SF43)
ARATH|TAIR=AT3G16910|UniProtKB=Q8VZF1	AT3G16910	Acetate/butyrate--CoA ligase AAE7, peroxisomal;AAE7;ortholog	ACETATE/BUTYRATE--COA LIGASE AAE7, PEROXISOMAL (PTHR43859:SF7)
ARATH|TAIR=AT5G16290|UniProtKB=Q9FFF4	AT5G16290	Acetolactate synthase small subunit 1, chloroplastic;VAT1;ortholog	ACETOLACTATE SYNTHASE SMALL SUBUNIT 1, CHLOROPLASTIC (PTHR30239:SF6)
ARATH|TAIR=AT2G31810|UniProtKB=Q93YZ7	AT2G31810	Acetolactate synthase small subunit 2, chloroplastic;At2g31810;ortholog	ACETOLACTATE SYNTHASE SMALL SUBUNIT 2, CHLOROPLASTIC (PTHR30239:SF5)
ARATH|TAIR=AT3G48560|UniProtKB=P17597	AT3G48560	Acetolactate synthase, chloroplastic;ALS;ortholog	ACETOLACTATE SYNTHASE, CHLOROPLASTIC (PTHR18968:SF112)
ARATH|TAIR=AT5G48230|UniProtKB=Q8S4Y1	AT5G48230	Acetyl-CoA acetyltransferase, cytosolic 1;AAT1;ortholog	TRIFUNCTIONAL ENZYME SUBUNIT BETA, MITOCHONDRIAL (PTHR18919:SF5)
ARATH|TAIR=AT1G36160|UniProtKB=Q38970	AT1G36160	Acetyl-CoA carboxylase 1;ACC1;ortholog	ACETYL-COA CARBOXYLASE, ISOFORM A (PTHR45728:SF3)
ARATH|TAIR=AT5G47950|UniProtKB=Q9FGV4	AT5G47950	Acetyl-CoA:benzylalcohol acetyltranferase-like protein;At5g47950;ortholog	ACETYL-COA:BENZYLALCOHOL ACETYLTRANFERASE-LIKE PROTEIN-RELATED (PTHR31623:SF15)
ARATH|TAIR=AT2G38040|UniProtKB=Q9LD43	AT2G38040	Acetyl-coenzyme A carboxylase carboxyl transferase subunit alpha, chloroplastic;CAC3;ortholog	ACETYL-COENZYME A CARBOXYLASE CARBOXYL TRANSFERASE SUBUNIT ALPHA, CHLOROPLASTIC (PTHR42853:SF2)
ARATH|TAIR=ATCG00500|UniProtKB=P56765	ATCG00500	Acetyl-coenzyme A carboxylase carboxyl transferase subunit beta, chloroplastic;accD;ortholog	ACETYL-COENZYME A CARBOXYLASE CARBOXYL TRANSFERASE SUBUNIT BETA, CHLOROPLASTIC (PTHR42995:SF3)
ARATH|TAIR=AT5G36880|UniProtKB=B9DGD6	AT5G36880	Acetyl-coenzyme A synthetase, chloroplastic/glyoxysomal;ACS;ortholog	ACETYL-COENZYME A SYNTHETASE 1 (PTHR24095:SF14)
ARATH|TAIR=AT3G57560|UniProtKB=Q9SCL7	AT3G57560	Acetylglutamate kinase, chloroplastic;NAGK;ortholog	ACETYLGLUTAMATE KINASE, CHLOROPLASTIC (PTHR23342:SF2)
ARATH|TAIR=AT1G80600|UniProtKB=Q9M8M7	AT1G80600	Acetylornithine aminotransferase, chloroplastic/mitochondrial;WIN1;ortholog	ACETYLORNITHINE AMINOTRANSFERASE, MITOCHONDRIAL (PTHR11986:SF79)
ARATH|Gene=AT4G17830|UniProtKB=Q9C5C4	AT4G17830	Acetylornithine deacetylase;At4g17830;ortholog	ACETYLORNITHINE DEACETYLASE (PTHR43808:SF3)
ARATH|TAIR=AT1G77540|UniProtKB=Q9CAQ2	AT1G77540	Acetyltransferase At1g77540;At1g77540;ortholog	PROTEIN NATD1 (PTHR31435:SF1)
ARATH|TAIR=AT1G62660|UniProtKB=Q43348	AT1G62660	Acid beta-fructofuranosidase 3, vacuolar;BFRUCT3;ortholog	ACID BETA-FRUCTOFURANOSIDASE 3, VACUOLAR-RELATED (PTHR31953:SF6)
ARATH|TAIR=AT1G12240|UniProtKB=Q39041	AT1G12240	Acid beta-fructofuranosidase 4, vacuolar;BFRUCT4;ortholog	ACID BETA-FRUCTOFURANOSIDASE 3, VACUOLAR-RELATED (PTHR31953:SF6)
ARATH|TAIR=AT4G29260|UniProtKB=Q9M0F5	AT4G29260	Acid phosphatase-like protein;At4g29260;ortholog	ACID PHOSPHATASE-LIKE PROTEIN (PTHR31284:SF10)
ARATH|TAIR=AT4G29270|UniProtKB=Q9M0F4	AT4G29270	Acid phosphatase-like protein;At4g29270;ortholog	ACID PHOSPHATASE-LIKE PROTEIN (PTHR31284:SF10)
ARATH|Gene_OrderedLocusName=At4g14716|UniProtKB=A0A1P8B4W3	AT4G14716	Acireductone dioxygenase 1;ARD1;ortholog	1,2-DIHYDROXY-3-KETO-5-METHYLTHIOPENTENE DIOXYGENASE (PTHR23418:SF0)
ARATH|Gene=AT4G35830|UniProtKB=Q42560	AT4G35830	Aconitate hydratase 1;ACO1;ortholog	ACONITATE HYDRATASE 1 (PTHR11670:SF52)
ARATH|TAIR=AT4G26970|UniProtKB=Q94A28	AT4G26970	Aconitate hydratase 2, mitochondrial;ACO2;ortholog	ACONITATE HYDRATASE (PTHR11670:SF1)
ARATH|TAIR=AT2G05710|UniProtKB=Q9SIB9	AT2G05710	Aconitate hydratase 3, mitochondrial;ACO3;ortholog	ACONITATE HYDRATASE 3, MITOCHONDRIAL (PTHR11670:SF50)
ARATH|Gene=AT5G04740|UniProtKB=Q9LZ23	AT5G04740	ACT domain-containing protein ACR12;ACR12;ortholog	ACT DOMAIN-CONTAINING PROTEIN ACR12 (PTHR31096:SF14)
ARATH|EnsemblGenome=AT1G59710|UniProtKB=Q9LQ43	AT1G59710	Actin cross-linking protein (DUF569);At1g59710;ortholog	ACTIN CROSS-LINKING PROTEIN-RELATED (PTHR31205:SF2)
ARATH|TAIR=AT2G37620|UniProtKB=P0CJ46	AT2G37620,AT3G53750	Actin-1;ACT1;ortholog	ACTIN-1-RELATED (PTHR11937:SF373)
ARATH|Gene=AT3G18780|UniProtKB=Q96292	AT3G18780	Actin-2;ACT2;ortholog	ACTIN-12-RELATED (PTHR11937:SF276)
ARATH|TAIR=AT3G53750|UniProtKB=P0CJ47	AT2G37620,AT3G53750	Actin-3;ACT3;ortholog	ACTIN-1-RELATED (PTHR11937:SF373)
ARATH|TAIR=AT5G09810|UniProtKB=P53492	AT5G09810	Actin-7;ACT7;ortholog	ACTIN-7 (PTHR11937:SF387)
ARATH|TAIR=AT1G49240|UniProtKB=Q96293	AT1G49240	Actin-8;ACT8;ortholog	ACTIN-12-RELATED (PTHR11937:SF276)
ARATH|TAIR=AT1G01750|UniProtKB=Q9LQ81	AT1G01750	Actin-depolymerizing factor 10;ADF10;ortholog	ACTIN-DEPOLYMERIZING FACTOR 10-RELATED (PTHR11913:SF30)
ARATH|TAIR=AT3G46000|UniProtKB=Q39251	AT3G46000	Actin-depolymerizing factor 2;ADF2;ortholog	COFILIN/ACTIN-DEPOLYMERIZING FACTOR HOMOLOG (PTHR11913:SF12)
ARATH|Gene=AT5G59880|UniProtKB=Q9ZSK4	AT5G59880	Actin-depolymerizing factor 3;ADF3;ortholog	COFILIN/ACTIN-DEPOLYMERIZING FACTOR HOMOLOG (PTHR11913:SF12)
ARATH|TAIR=AT5G59890|UniProtKB=Q9ZSK3	AT5G59890	Actin-depolymerizing factor 4;ADF4;ortholog	COFILIN/ACTIN-DEPOLYMERIZING FACTOR HOMOLOG (PTHR11913:SF12)
ARATH|TAIR=AT4G00680|UniProtKB=Q570Y6	AT4G00680	Actin-depolymerizing factor 8;ADF8;ortholog	ACTIN-DEPOLYMERIZING FACTOR 10-RELATED (PTHR11913:SF30)
ARATH|TAIR=AT3G18060|UniProtKB=Q9LV35	AT3G18060	Actin-interacting protein 1-2;AIP1-2;ortholog	ACTIN-INTERACTING PROTEIN 1-2 (PTHR19856:SF4)
ARATH|Gene=AT4G14147|UniProtKB=F4JUL8	AT4G14147	Actin-related protein 2/3 complex subunit 4;ARPC4;ortholog	ACTIN-RELATED PROTEIN 2/3 COMPLEX SUBUNIT 4 (PTHR22629:SF0)
ARATH|EnsemblGenome=AT4G14147|UniProtKB=F4JUL9	AT4G14147	Actin-related protein 2/3 complex subunit 4;ARPC4;ortholog	ACTIN-RELATED PROTEIN 2/3 COMPLEX SUBUNIT 4 (PTHR22629:SF0)
ARATH|TAIR=AT1G18450|UniProtKB=Q84M92	AT1G18450	Actin-related protein 4;ARP4;ortholog	BRAHMA ASSOCIATED PROTEIN 55KD (PTHR11937:SF274)
ARATH|TAIR=AT3G60830|UniProtKB=Q8L4Y5	AT3G60830	Actin-related protein 7;ARP7;ortholog	ACTIN-RELATED PROTEIN 7 (PTHR11937:SF257)
ARATH|TAIR=AT3G05020|UniProtKB=P11829	AT3G05020	Acyl carrier protein 1, chloroplastic;ACP1;ortholog	ACYL CARRIER PROTEIN 1, CHLOROPLASTIC-RELATED (PTHR46153:SF1)
ARATH|TAIR=AT2G44620|UniProtKB=P53665	AT2G44620	Acyl carrier protein 1, mitochondrial;MTACP1;ortholog	ACYL CARRIER PROTEIN 1, MITOCHONDRIAL (PTHR20863:SF41)
ARATH|TAIR=AT1G54580|UniProtKB=P25701	AT1G54580	Acyl carrier protein 2, chloroplastic;ACP2;ortholog	ACYL CARRIER PROTEIN 1, CHLOROPLASTIC-RELATED (PTHR46153:SF1)
ARATH|TAIR=AT1G65290|UniProtKB=O80800	AT1G65290	Acyl carrier protein 2, mitochondrial;MTACP2;ortholog	ACYL CARRIER PROTEIN, MITOCHONDRIAL (PTHR20863:SF5)
ARATH|Gene=AT1G54630|UniProtKB=P25702	AT1G54630	Acyl carrier protein 3, chloroplastic;ACP3;ortholog	ACYL CARRIER PROTEIN 1, CHLOROPLASTIC-RELATED (PTHR46153:SF1)
ARATH|TAIR=AT5G47630|UniProtKB=Q9FGJ4	AT5G47630	Acyl carrier protein 3, mitochondrial;MTACP2;ortholog	ACYL CARRIER PROTEIN 3, MITOCHONDRIAL (PTHR20863:SF32)
ARATH|TAIR=AT1G21770|UniProtKB=Q8H0Y9	AT1G21770	Acyl-CoA N-acyltransferases (NAT) superfamily protein;At1g21770;ortholog	PROTEIN NATD1 (PTHR31435:SF1)
ARATH|TAIR=AT5G11340|UniProtKB=Q9LFM3	AT5G11340	Acyl-CoA N-acyltransferases (NAT) superfamily protein;At5g11340;ortholog	N-ACETYLTRANSFERASE SAN-RELATED (PTHR42919:SF8)
ARATH|TAIR=AT5G53470|UniProtKB=Q9SM23	AT5G53470	Acyl-CoA-binding domain-containing protein 1;ACBP1;ortholog	ACYL-COA-BINDING DOMAIN-CONTAINING PROTEIN 6 (PTHR24119:SF0)
ARATH|TAIR=AT4G27780|UniProtKB=Q9STP8	AT4G27780	Acyl-CoA-binding domain-containing protein 2;ACBP2;ortholog	ACYL-COA-BINDING DOMAIN-CONTAINING PROTEIN 6 (PTHR24119:SF0)
ARATH|TAIR=AT3G05420|UniProtKB=Q9MA55	AT3G05420	Acyl-CoA-binding domain-containing protein 4;ACBP4;ortholog	ACYL-COA-BINDING DOMAIN-CONTAINING PROTEIN 4-RELATED (PTHR46093:SF3)
ARATH|TAIR=AT1G31812|UniProtKB=P57752	AT1G31812	Acyl-CoA-binding domain-containing protein 6;ACBP6;ortholog	ACYL-COA-BINDING PROTEIN HOMOLOG (PTHR23310:SF62)
ARATH|Gene=AT5G65110|UniProtKB=O65201	AT5G65110	Acyl-coenzyme A oxidase 2, peroxisomal;ACX2;ortholog	ACYL-COENZYME A OXIDASE-LIKE PROTEIN (PTHR10909:SF347)
ARATH|TAIR=AT1G06290|UniProtKB=P0CZ23	AT1G06290	Acyl-coenzyme A oxidase 3, peroxisomal;ACX3;ortholog	ACYL-COENZYME A OXIDASE (PTHR10909:SF352)
ARATH|TAIR=AT3G51840|UniProtKB=Q96329	AT3G51840	Acyl-coenzyme A oxidase 4, peroxisomal;ACX4;ortholog	ACYL-COENZYME A OXIDASE 4, PEROXISOMAL (PTHR43188:SF1)
ARATH|Gene=AT2G29980|UniProtKB=P48623	AT2G29980	Acyl-lipid omega-3 desaturase (cytochrome b5), endoplasmic reticulum;FAD3;ortholog	ACYL-LIPID OMEGA-3 DESATURASE (CYTOCHROME B5), ENDOPLASMIC RETICULUM (PTHR32100:SF20)
ARATH|TAIR=AT4G14570|UniProtKB=Q84LM4	AT4G14570	Acylamino-acid-releasing enzyme;AARE;ortholog	ACYLAMINO-ACID-RELEASING ENZYME (PTHR42776:SF4)
ARATH|TAIR=AT5G03370|UniProtKB=Q9LZF2	AT5G03370	Acylphosphatase;At5g03370;ortholog	ACYLPHOSPHATASE (PTHR47268:SF1)
ARATH|TAIR=AT3G58600|UniProtKB=Q84WV7	AT3G58600	Adaptin ear-binding coat-associated protein 1 NECAP-1;At3g58600;ortholog	ADAPTIN EAR-BINDING COAT-ASSOCIATED PROTEIN 1 NECAP-1 (PTHR12847:SF4)
ARATH|TAIR=AT5G14680|UniProtKB=Q9LYJ2	AT5G14680	Adenine nucleotide alpha hydrolases-like superfamily protein;At5g14680;ortholog	ADENINE NUCLEOTIDE ALPHA HYDROLASES-LIKE SUPERFAMILY PROTEIN-RELATED (PTHR47710:SF1)
ARATH|Gene=AT2G21620|UniProtKB=Q94II5	AT2G21620	Adenine nucleotide alpha hydrolases-like superfamily protein;RD2;ortholog	ADENINE NUCLEOTIDE ALPHA HYDROLASES-LIKE SUPERFAMILY PROTEIN (PTHR47583:SF1)
ARATH|TAIR=AT4G32400|UniProtKB=Q9SUV1	AT4G32400	Adenine nucleotide transporter BT1, chloroplastic/mitochondrial;BT1;ortholog	ADENINE NUCLEOTIDE TRANSPORTER BT1, CHLOROPLASTIC/MITOCHONDRIAL (PTHR24089:SF348)
ARATH|EnsemblGenome=AT1G27450|UniProtKB=P31166	AT1G27450	Adenine phosphoribosyltransferase 1, chloroplastic;APT1;ortholog	ADENINE PHOSPHORIBOSYLTRANSFERASE 1, CHLOROPLASTIC (PTHR11776:SF8)
ARATH|TAIR=AT3G09820|UniProtKB=Q9SF85	AT3G09820	Adenosine kinase 1;ADK1;ortholog	ADENOSINE KINASE (PTHR45769:SF3)
ARATH|TAIR=AT5G03300|UniProtKB=Q9LZG0	AT5G03300	Adenosine kinase 2;ADK2;ortholog	ADENOSINE KINASE (PTHR45769:SF3)
ARATH|Gene=AT4G13940|UniProtKB=O23255	AT4G13940	Adenosylhomocysteinase 1;SAHH1;ortholog	ADENOSYLHOMOCYSTEINASE-RELATED (PTHR23420:SF0)
ARATH|TAIR=AT3G23810|UniProtKB=Q9LK36	AT3G23810	Adenosylhomocysteinase 2;SAHH2;ortholog	ADENOSYLHOMOCYSTEINASE-RELATED (PTHR23420:SF0)
ARATH|TAIR=AT2G37250|UniProtKB=Q9ZUU1	AT2G37250	Adenylate kinase 1, chloroplastic;ADK;ortholog	ADENYLATE KINASE 1, CHLOROPLASTIC-RELATED (PTHR23359:SF94)
ARATH|EnsemblGenome=AT5G63400|UniProtKB=F4KAP2	AT5G63400	Adenylate kinase 1;ADK1;ortholog	ADENYLATE KINASE 1-RELATED (PTHR23359:SF158)
ARATH|TAIR=AT5G50370|UniProtKB=Q9FK35	AT5G50370	Adenylate kinase 3;ADK2;ortholog	ADENYLATE KINASE 1-RELATED (PTHR23359:SF158)
ARATH|TAIR=locus|UniProtKB=O82514	AT5G63400	Adenylate kinase 4;ADK1;ortholog	ADENYLATE KINASE 1-RELATED (PTHR23359:SF158)
ARATH|Gene_OrderedLocusName=At5g50370|UniProtKB=A0A1P8BFG5	AT5G50370	Adenylate kinase family protein;MXI22.8;ortholog	ADENYLATE KINASE 2, MITOCHONDRIAL (PTHR23359:SF22)
ARATH|Gene=AT1G36280|UniProtKB=Q8GUN7	AT1G36280	Adenylosuccinate lyase;At1g36280;ortholog	ADENYLOSUCCINATE LYASE (PTHR43411:SF1)
ARATH|TAIR=AT4G18440|UniProtKB=Q8RY94	AT4G18440	Adenylosuccinate lyase;At4g18440;ortholog	ADENYLOSUCCINATE LYASE (PTHR43411:SF1)
ARATH|TAIR=AT3G57610|UniProtKB=Q96529	AT3G57610	Adenylosuccinate synthetase, chloroplastic;PURA;ortholog	ADENYLOSUCCINATE SYNTHETASE (PTHR11846:SF0)
ARATH|TAIR=AT4G15640|UniProtKB=Q1JPP0	AT4G15640	Adenylyl cyclase;At4g15640;ortholog	ADENYLYL CYCLASE (PTHR47604:SF1)
ARATH|TAIR=AT3G56490|UniProtKB=Q8GUN2	AT3G56490	Adenylylsulfatase HINT1;HINT1;ortholog	HISTIDINE TRIAD NUCLEOTIDE-BINDING PROTEIN 1 (PTHR23089:SF33)
ARATH|TAIR=AT5G55130|UniProtKB=Q9ZNW0	AT5G55130	Adenylyltransferase and sulfurtransferase MOCS3;MOCS3;ortholog	ADENYLYLTRANSFERASE AND SULFURTRANSFERASE MOCS3 (PTHR10953:SF102)
ARATH|TAIR=AT5G18200|UniProtKB=Q9FK51	AT5G18200	ADP-glucose phosphorylase;At5g18200;ortholog	ADP-GLUCOSE PHOSPHORYLASE (PTHR42763:SF2)
ARATH|TAIR=AT2G04650|UniProtKB=F4IFA4	AT2G04650	ADP-glucose pyrophosphorylase family protein;At2g04650;ortholog	ADP-GLUCOSE PYROPHOSPHORYLASE FAMILY PROTEIN (PTHR22572:SF123)
ARATH|Gene=AT1G74910|UniProtKB=Q9C9P3	AT1G74910	ADP-glucose pyrophosphorylase family protein;F9E10.24;ortholog	MANNOSE-1-PHOSPHATE GUANYLTRANSFERASE ALPHA (PTHR22572:SF104)
ARATH|TAIR=locus|UniProtKB=P36397	AT2G47170	ADP-ribosylation factor 1;ARF1;ortholog	ADP-RIBOSYLATION FACTOR 1-RELATED (PTHR11711:SF210)
ARATH|TAIR=AT1G23490|UniProtKB=Q9LQC8	AT1G70490	ADP-ribosylation factor 2-A;ARF2-A;ortholog	ADP-RIBOSYLATION FACTOR 2-A (PTHR11711:SF232)
ARATH|TAIR=AT1G70490|UniProtKB=P0DH91	AT1G70490	ADP-ribosylation factor 2-B;ARF2-B;ortholog	ADP-RIBOSYLATION FACTOR 1-RELATED (PTHR11711:SF210)
ARATH|TAIR=locus|UniProtKB=P40940	AT2G24765	ADP-ribosylation factor 3;ARF3;ortholog	ADP-RIBOSYLATION FACTOR 3 (PTHR11711:SF310)
ARATH|TAIR=AT5G17060|UniProtKB=Q9LFJ7	AT5G17060	ADP-ribosylation factor B1B;ADP-ribosylation factor B1B;ortholog	ADP-RIBOSYLATION FACTOR B1B (PTHR11711:SF320)
ARATH|TAIR=AT3G22950|UniProtKB=Q9LIK1	AT3G22950	ADP-ribosylation factor C1;ARFC1;ortholog	ADP-RIBOSYLATION FACTOR-LIKE 5 (PTHR11711:SF31)
ARATH|TAIR=AT4G21160|UniProtKB=Q9FVJ3	AT4G21160	ADP-ribosylation factor GTPase-activating protein AGD12;AGD12;ortholog	ADP-RIBOSYLATION FACTOR GTPASE-ACTIVATING PROTEIN AGD12-RELATED (PTHR46220:SF1)
ARATH|TAIR=AT2G37550|UniProtKB=O80925	AT2G37550	ADP-ribosylation factor GTPase-activating protein AGD7;AGD7;ortholog	ADP-RIBOSYLATION FACTOR GTPASE-ACTIVATING PROTEIN AGD6-RELATED (PTHR47021:SF1)
ARATH|TAIR=AT3G49870|UniProtKB=Q8VY57	AT3G49870	ADP-ribosylation factor-like protein 8a;ARL8A;ortholog	ADP-RIBOSYLATION FACTOR-LIKE PROTEIN 8A-RELATED (PTHR45732:SF5)
ARATH|TAIR=AT3G08580|UniProtKB=P31167	AT3G08580	ADP,ATP carrier protein 1, mitochondrial;AAC1;ortholog	ADP,ATP CARRIER PROTEIN 1, MITOCHONDRIAL-RELATED (PTHR45635:SF4)
ARATH|TAIR=AT1G15500|UniProtKB=P92935	AT1G15500	ADP,ATP carrier protein 2, chloroplastic;AATP2;ortholog	ADP,ATP CARRIER PROTEIN 1, CHLOROPLASTIC-RELATED (PTHR31187:SF1)
ARATH|TAIR=AT5G13490|UniProtKB=P40941	AT5G13490	ADP,ATP carrier protein 2, mitochondrial;AAC2;ortholog	ADP,ATP CARRIER PROTEIN 1, MITOCHONDRIAL-RELATED (PTHR45635:SF4)
ARATH|TAIR=AT4G21090|UniProtKB=Q8S904	AT4G21090	Adrenodoxin-like protein 2, mitochondrial;MFDX2;ortholog	FERREDOXIN-2, MITOCHONDRIAL (PTHR23426:SF25)
ARATH|TAIR=AT5G08170|UniProtKB=Q8GWW7	AT5G08170	Agmatine deiminase;AIH;ortholog	AGMATINE DEIMINASE (PTHR31377:SF2)
ARATH|Gene=AT3G12050|UniProtKB=Q9LHL7	AT3G12050	Aha1 domain-containing protein;MEC18.18;ortholog	AHA1, ACTIVATOR OF HEAT SHOCK PROTEIN ATPASE HOMOLOG 1A-RELATED (PTHR13009:SF8)
ARATH|Gene=AT2G35040|UniProtKB=Q8RWT5	AT2G35040	AICARFT/IMPCHase bienzyme family protein;At2g35040;ortholog	BIFUNCTIONAL PURINE BIOSYNTHESIS PROTEIN PURH (PTHR11692:SF0)
ARATH|TAIR=AT5G39730|UniProtKB=Q9FIX1	AT5G39730	AIG2-like protein B;AIG2LB;ortholog	AIG2-LIKE PROTEIN A-RELATED (PTHR31544:SF2)
ARATH|TAIR=AT4G31310|UniProtKB=A2RVS4	AT4G31310	AIG2-like protein C;AIG2LC;ortholog	AIG2-LIKE PROTEIN A-RELATED (PTHR31544:SF2)
ARATH|TAIR=AT1G54320|UniProtKB=Q9SLK2	AT1G54320	ALA-interacting subunit 3;ALIS3;ortholog	CDC50 FAMILY PROTEIN CHAT-1 (PTHR10926:SF0)
ARATH|TAIR=AT1G17290|UniProtKB=F4I7I0	AT1G17290	Alanine aminotransferase 1, mitochondrial;ALAAT1;ortholog	AT04676P (PTHR11751:SF29)
ARATH|TAIR=AT4G39660|UniProtKB=Q940M2	AT4G39660	Alanine--glyoxylate aminotransferase 2 homolog 1, mitochondrial;AGT2;ortholog	ALANINE--GLYOXYLATE AMINOTRANSFERASE 2, MITOCHONDRIAL (PTHR45688:SF3)
ARATH|Gene=AT1G50200|UniProtKB=P36428	AT1G50200	Alanine--tRNA ligase;ALATS;ortholog	ALANINE--TRNA LIGASE, CYTOPLASMIC (PTHR11777:SF9)
ARATH|TAIR=AT2G45060|UniProtKB=Q94AZ5	AT2G45060	Alanine-tRNA ligase;At2g45060;ortholog	ALANINE-TRNA LIGASE (PTHR34554:SF1)
ARATH|TAIR=AT1G20220|UniProtKB=Q944A2	AT1G20220	Alba DNA/RNA-binding protein;At1g20220;ortholog	ALBA DNA/RNA-BINDING PROTEIN (PTHR13516:SF10)
ARATH|TAIR=AT1G29250|UniProtKB=Q9LP53	AT1G29250	Alba DNA/RNA-binding protein;At1g29250;ortholog	ALBA DNA/RNA-BINDING PROTEIN (PTHR31947:SF11)
ARATH|TAIR=AT1G76010|UniProtKB=Q93VA8	AT1G76010	Alba DNA/RNA-binding protein;At1g76010;ortholog	ALBA DNA/RNA-BINDING PROTEIN (PTHR13516:SF10)
ARATH|Gene_OrderedLocusName=At3g07030|UniProtKB=A0A1I9LSC0	AT3G07030	Alba DNA/RNA-binding protein;At3g07030;ortholog	ALBA DNA/RNA-BINDING PROTEIN (PTHR13516:SF3)
ARATH|Gene=AT5G43940|UniProtKB=Q96533	AT5G43940	Alcohol dehydrogenase class-3;ADH2;ortholog	ALCOHOL DEHYDROGENASE CLASS-3 (PTHR43880:SF12)
ARATH|TAIR=AT1G22440|UniProtKB=Q9SK87	AT1G22440	Alcohol dehydrogenase-like 2;At1g22440;ortholog	ALCOHOL DEHYDROGENASE-LIKE 1-RELATED (PTHR43880:SF10)
ARATH|Gene=AT3G66658|UniProtKB=Q0WSF1	AT3G66658	Aldehyde dehydrogenase 22A1;ALDH22A1;ortholog	ALDEHYDE DEHYDROGENASE-LIKE PROTEIN YHR039C-RELATED (PTHR11699:SF25)
ARATH|TAIR=AT3G48000|UniProtKB=Q9SU63	AT3G48000	Aldehyde dehydrogenase family 2 member B4, mitochondrial;ALDH2B4;ortholog	ALDEHYDE DEHYDROGENASE FAMILY 2 MEMBER B4, MITOCHONDRIAL (PTHR11699:SF225)
ARATH|TAIR=AT3G24503|UniProtKB=Q56YU0	AT3G24503	Aldehyde dehydrogenase family 2 member C4;ALDH2C4;ortholog	ALDEHYDE DEHYDROGENASE FAMILY 2 MEMBER C4 (PTHR11699:SF182)
ARATH|TAIR=AT1G54100|UniProtKB=Q9SYG7	AT1G54100	Aldehyde dehydrogenase family 7 member B4;ALDH7B4;ortholog	ALPHA-AMINOADIPIC SEMIALDEHYDE DEHYDROGENASE (PTHR43521:SF1)
ARATH|TAIR=AT2G37790|UniProtKB=Q84TF0	AT2G37790	Aldo-keto reductase family 4 member C10;AKR4C10;ortholog	ALCOHOL DEHYDROGENASE [NADP(+)] (PTHR11732:SF385)
ARATH|TAIR=AT3G53880|UniProtKB=Q9M338	AT3G53880	Aldo-keto reductase family 4 member C11;AKR4C11;ortholog	ALCOHOL DEHYDROGENASE [NADP(+)] (PTHR11732:SF385)
ARATH|Gene=AT1G12230|UniProtKB=F4IC59	AT1G12230	Aldolase superfamily protein;At1g12230;ortholog	TRANSALDOLASE (PTHR10683:SF18)
ARATH|TAIR=AT5G13420|UniProtKB=Q9LYR4	AT5G13420	Aldolase-type TIM barrel family protein;TRA2;ortholog	ALDOLASE-TYPE TIM BARREL FAMILY PROTEIN (PTHR10683:SF19)
ARATH|TAIR=AT3G17940|UniProtKB=Q9LVH6	AT3G17940	Aldose 1-epimerase;At3g17940;ortholog	ALDOSE 1-EPIMERASE (PTHR10091:SF0)
ARATH|TAIR=AT4G29680|UniProtKB=Q9SU83	AT4G29680	Alkaline-phosphatase-like family protein;At4g29680;ortholog	ECTONUCLEOTIDE PYROPHOSPHATASE/PHOSPHODIESTERASE C27A7.1 (PTHR10151:SF103)
ARATH|TAIR=AT4G29690|UniProtKB=Q9SU82	AT4G29690	Alkaline-phosphatase-like family protein;At4g29690;ortholog	ECTONUCLEOTIDE PYROPHOSPHATASE/PHOSPHODIESTERASE C27A7.1 (PTHR10151:SF103)
ARATH|Gene=AT1G35580|UniProtKB=Q9LQF2	AT1G35580	Alkaline/neutral invertase CINV1;CINV1;ortholog	ALKALINE/NEUTRAL INVERTASE CINV1-RELATED (PTHR31916:SF3)
ARATH|TAIR=AT3G25780|UniProtKB=Q9LS01	AT3G25780	Allene oxide cyclase 3, chloroplastic;AOC3;ortholog	ALLENE OXIDE CYCLASE 1, CHLOROPLASTIC-RELATED (PTHR31843:SF1)
ARATH|TAIR=AT1G13280|UniProtKB=Q93ZC5	AT1G13280	Allene oxide cyclase 4, chloroplastic;AOC4;ortholog	ALLENE OXIDE CYCLASE 1, CHLOROPLASTIC-RELATED (PTHR31843:SF1)
ARATH|Gene=AT3G59845|UniProtKB=Q8LPM0	AT3G59840	Allyl alcohol dehydrogenase-like protein;At3g59840;ortholog	ALLYL ALCOHOL DEHYDROGENASE-LIKE PROTEIN-RELATED (PTHR43205:SF7)
ARATH|Gene=AT4G38240|UniProtKB=Q9XGM8	AT4G38240	Alpha-1,3-mannosyl-glycoprotein 2-beta-N-acetylglucosaminyltransferase;GNTI;ortholog	ALPHA-1,3-MANNOSYL-GLYCOPROTEIN 2-BETA-N-ACETYLGLUCOSAMINYLTRANSFERASE (PTHR10468:SF0)
ARATH|TAIR=AT1G54850|UniProtKB=Q84K79	AT1G54850	Alpha-crystallin domain-containing protein 22.3;ACD22.3;ortholog	ALPHA-CRYSTALLIN DOMAIN-CONTAINING PROTEIN 22.3-RELATED (PTHR34661:SF3)
ARATH|TAIR=AT3G56310|UniProtKB=Q8VXZ7	AT3G56310	Alpha-galactosidase 3;AGAL3;ortholog	GALACTOSIDASE/N-ACETYLGALACTOSAMINIDASE (PTHR11452:SF12)
ARATH|TAIR=AT3G29320|UniProtKB=Q9LIB2	AT3G29320	Alpha-glucan phosphorylase 1;PHS1;ortholog	ALPHA-GLUCAN PHOSPHORYLASE 1 (PTHR11468:SF14)
ARATH|TAIR=AT3G46970|UniProtKB=Q9SD76	AT3G46970	Alpha-glucan phosphorylase 2, cytosolic;PHS2;ortholog	ALPHA-GLUCAN PHOSPHORYLASE 2, CYTOSOLIC (PTHR11468:SF4)
ARATH|TAIR=AT1G24320|UniProtKB=Q84M89	AT1G24320	Alpha-glucosidase 2;GCS2;ortholog	MANNOSYL-OLIGOSACCHARIDE GLUCOSIDASE (PTHR10412:SF11)
ARATH|TAIR=AT5G10300|UniProtKB=Q9LFT6	AT5G10300	Alpha-hydroxynitrile lyase;HNL;ortholog	ALPHA-HYDROXYNITRILE LYASE-RELATED (PTHR10992:SF820)
ARATH|TAIR=AT3G10740|UniProtKB=Q9SG80	AT3G10740	Alpha-L-arabinofuranosidase 1;ASD1;ortholog	ALPHA-L-ARABINOFURANOSIDASE 1-RELATED (PTHR31776:SF0)
ARATH|TAIR=AT5G14950|UniProtKB=Q9LFR0	AT5G14950	Alpha-mannosidase 2;GMII;ortholog	ALPHA-MANNOSIDASE 2 (PTHR11607:SF4)
ARATH|Gene=AT3G26720|UniProtKB=P94078	AT3G26720	Alpha-mannosidase At3g26720;At3g26720;ortholog	SUBFAMILY NOT NAMED (PTHR11607:SF29)
ARATH|Gene=AT3G56190|UniProtKB=Q9SPE6	AT3G56190	Alpha-soluble NSF attachment protein 2;ASNAP2;ortholog	ALPHA-SOLUBLE NSF ATTACHMENT PROTEIN (PTHR13768:SF8)
ARATH|Gene=AT5G50840|UniProtKB=F4KAG0	AT5G50840	Alpha-taxilin-like protein;At5g50840;ortholog	ALPHA-TAXILIN-LIKE PROTEIN (PTHR16127:SF13)
ARATH|TAIR=AT1G68560|UniProtKB=Q9S7Y7	AT1G68560	Alpha-xylosidase 1;XYL1;ortholog	ALPHA-XYLOSIDASE 1-RELATED (PTHR22762:SF125)
ARATH|TAIR=AT4G17770|UniProtKB=O23617	AT4G17770	Alpha,alpha-trehalose-phosphate synthase [UDP-forming] 5;TPS5;ortholog	ALPHA,ALPHA-TREHALOSE-PHOSPHATE SYNTHASE [UDP-FORMING] 5 (PTHR10788:SF54)
ARATH|TAIR=AT1G56630|UniProtKB=F4I568	AT1G56630	Alpha/beta-Hydrolases superfamily protein;At1g56630;ortholog	ALPHA/BETA-HYDROLASES SUPERFAMILY PROTEIN-RELATED (PTHR46086:SF4)
ARATH|TAIR=AT1G74640|UniProtKB=Q8L475	AT1G74640	Alpha/beta-Hydrolases superfamily protein;At1g74640;ortholog	ALPHA/BETA-HYDROLASES SUPERFAMILY PROTEIN (PTHR47914:SF1)
ARATH|Gene=AT2G05260|UniProtKB=Q9SJ35	AT2G05260	Alpha/beta-Hydrolases superfamily protein;At2g05260;ortholog	ALPHA/BETA-HYDROLASES SUPERFAMILY PROTEIN (PTHR31479:SF2)
ARATH|Gene_OrderedLocusName=At2g32520|UniProtKB=A0A1P8AZN3	AT2G32520	Alpha/beta-Hydrolases superfamily protein;At2g32520;ortholog	ALPHA/BETA-HYDROLASES SUPERFAMILY PROTEIN (PTHR46623:SF1)
ARATH|TAIR=AT2G39420|UniProtKB=Q8RXN7	AT2G39420	Alpha/beta-Hydrolases superfamily protein;At2g39420;ortholog	ALPHA/BETA-HYDROLASES SUPERFAMILY PROTEIN (PTHR11614:SF92)
ARATH|Gene_OrderedLocusName=At3g48410|UniProtKB=A0A1I9LMU3	AT3G48410	Alpha/beta-Hydrolases superfamily protein;At3g48410;ortholog	ALPHA/BETA-HYDROLASES SUPERFAMILY PROTEIN (PTHR45763:SF9)
ARATH|TAIR=AT5G19050|UniProtKB=Q94IU8	AT5G19050	Alpha/beta-Hydrolases superfamily protein;At5g19050;ortholog	ALPHA/BETA-HYDROLASES SUPERFAMILY PROTEIN (PTHR31591:SF1)
ARATH|TAIR=AT5G20060|UniProtKB=Q8L9X1	AT5G20060	Alpha/beta-Hydrolases superfamily protein;At5g20060;ortholog	ALPHA/BETA-HYDROLASES SUPERFAMILY PROTEIN (PTHR46234:SF3)
ARATH|TAIR=AT3G47590|UniProtKB=Q9SN79	AT3G47590	Alpha/beta-Hydrolases superfamily protein;F1P2.140;ortholog	ALPHA/BETA-HYDROLASES SUPERFAMILY PROTEIN (PTHR42886:SF14)
ARATH|TAIR=AT5G36210|UniProtKB=F4K2Y3	AT5G36210	Alpha/beta-Hydrolases superfamily protein;MAB16.20;ortholog	ALPHA/BETA-HYDROLASES SUPERFAMILY PROTEIN (PTHR43056:SF5)
ARATH|TAIR=AT5G20520|UniProtKB=Q8RXP6	AT5G20520	Alpha/beta-Hydrolases superfamily protein;WAV2;ortholog	PROTEIN ABHD13 (PTHR12277:SF81)
ARATH|TAIR=AT3G22850|UniProtKB=Q9LIL3	AT3G22850	Aluminum induced protein with YGL and LRDR motifs;At3g22850;ortholog	ALUMINUM INDUCED PROTEIN WITH YGL AND LRDR MOTIFS (PTHR45952:SF4)
ARATH|TAIR=AT5G43830|UniProtKB=Q9FG81	AT5G43830	Aluminum induced protein with YGL and LRDR motifs;MQD19.19;ortholog	ALUMINUM INDUCED PROTEIN WITH YGL AND LRDR MOTIFS (PTHR45952:SF4)
ARATH|Gene=AT5G07360|UniProtKB=F4K6N3	AT5G07360	Amidase family protein;At5g07360;ortholog	AMIDASE FAMILY PROTEIN (PTHR11895:SF73)
ARATH|TAIR=AT2G16570|UniProtKB=Q9SI61	AT2G16570	Amidophosphoribosyltransferase 1, chloroplastic;ASE1;ortholog	AMIDOPHOSPHORIBOSYLTRANSFERASE 1, CHLOROPLASTIC-RELATED (PTHR11907:SF19)
ARATH|TAIR=AT4G34740|UniProtKB=Q9STG9	AT4G34740	Amidophosphoribosyltransferase 2, chloroplastic;ASE2;ortholog	AMIDOPHOSPHORIBOSYLTRANSFERASE 1, CHLOROPLASTIC-RELATED (PTHR11907:SF19)
ARATH|TAIR=AT2G42490|UniProtKB=Q8L866	AT2G42490	Amine oxidase;MHK10.21;ortholog	AMINE OXIDASE (PTHR10638:SF62)
ARATH|TAIR=AT1G26640|UniProtKB=Q8H1F7	AT1G26640	Amino acid kinase family protein;At1g26640;ortholog	AMINO ACID KINASE FAMILY PROTEIN (PTHR43654:SF1)
ARATH|Gene=AT4G38220|UniProtKB=F4JTK8	AT4G38220	Aminoacylase;AQI;ortholog	AMINOACYLASE-1 (PTHR45892:SF1)
ARATH|TAIR=AT1G11860|UniProtKB=O65396	AT1G11860	Aminomethyltransferase, mitochondrial;GDCST;ortholog	AMINOMETHYLTRANSFERASE-RELATED (PTHR43757:SF2)
ARATH|TAIR=AT3G19340|UniProtKB=Q8RWC3	AT3G19340	Aminopeptidase (DUF3754);At3g19340;ortholog	AMINOPEPTIDASE (DUF3754) (PTHR33645:SF2)
ARATH|TAIR=AT4G33090|UniProtKB=Q8VZH2	AT4G33090	Aminopeptidase M1;APM1;ortholog	FI19310P1 (PTHR11533:SF174)
ARATH|Gene_OrderedLocusName=At4g36760|UniProtKB=A0A1P8B667	AT4G36760	Aminopeptidase P1;APP1;ortholog	XAA-PRO AMINOPEPTIDASE 1 (PTHR43763:SF6)
ARATH|TAIR=AT2G25280|UniProtKB=Q9SIR5	AT2G25280	AmmeMemoRadiSam system protein B;At2g25280;ortholog	PROTEIN MEMO1 (PTHR11060:SF0)
ARATH|TAIR=AT4G28700|UniProtKB=Q9SVT8	AT4G28700	Ammonium transporter 1 member 4;AMT1-4;ortholog	AMMONIUM TRANSPORTER 1 MEMBER 4 (PTHR11730:SF82)
ARATH|TAIR=AT2G38280|UniProtKB=O80452	AT2G38280	AMP deaminase;AMPD;ortholog	AMP DEAMINASE (PTHR11359:SF0)
ARATH|TAIR=AT5G18400|UniProtKB=Q8L7Z3	AT5G18400	Anamorsin homolog;At5g18400;ortholog	ANAMORSIN (PTHR13273:SF14)
ARATH|TAIR=AT5G05560|UniProtKB=Q9FFF9	AT5G05560	Anaphase-promoting complex subunit 1;APC1;ortholog	ANAPHASE-PROMOTING COMPLEX SUBUNIT 1 (PTHR12827:SF3)
ARATH|TAIR=AT5G60730|UniProtKB=Q5XF80	AT5G60730	Anion-transporting ATPase;MUP24.8;ortholog	ANION-TRANSPORTING ATPASE-RELATED (PTHR10803:SF0)
ARATH|Gene=AT4G35450|UniProtKB=Q9SAR5	AT4G35450	Ankyrin repeat domain-containing protein 2A;AKR2A;ortholog	ANKYRIN REPEAT DOMAIN-CONTAINING PROTEIN 2A-RELATED (PTHR24203:SF22)
ARATH|TAIR=AT2G17390|UniProtKB=Q29Q26	AT2G17390	Ankyrin repeat domain-containing protein 2B;AKR2B;ortholog	ANKYRIN REPEAT DOMAIN-CONTAINING PROTEIN 2A-RELATED (PTHR24203:SF22)
ARATH|Gene=AT2G26210|UniProtKB=Q8VZ34	AT2G26210	Ankyrin repeat family protein;At2g26210;ortholog
ARATH|Gene=AT3G09890|UniProtKB=Q8LDN2	AT3G09890	Ankyrin repeat family protein;At3g09890;ortholog	SOWAH (DROSOPHILA) HOMOLOG (PTHR24136:SF15)
ARATH|TAIR=AT5G12320|UniProtKB=Q8GWI1	AT5G12320	Ankyrin repeat family protein;At5g12320;ortholog	ANKYRIN REPEAT AND SOCS BOX PROTEIN 8 (PTHR24134:SF1)
ARATH|Gene=AT5G65860|UniProtKB=Q2V2U9	AT5G65860	Ankyrin repeat family protein;At5g65860;ortholog	GUANIDINOACETATE N-METHYLTRANSFERASE (PTHR32379:SF1)
ARATH|Gene=AT3G04710|UniProtKB=F4J4V1	AT3G04710	Ankyrin repeat family protein;TPR10;ortholog	ANKYRIN REPEAT FAMILY PROTEIN (PTHR46224:SF6)
ARATH|TAIR=AT1G35720|UniProtKB=Q9SYT0	AT1G35720	Annexin D1;ANN1;ortholog	ANNEXIN D1 (PTHR10502:SF98)
ARATH|Gene=AT5G65020|UniProtKB=Q9XEE2	AT5G65020	Annexin D2;ANN2;ortholog	ANNEXIN D2-RELATED (PTHR10502:SF142)
ARATH|TAIR=AT2G38760|UniProtKB=Q9SE45	AT2G38760	Annexin D3;ANN3;ortholog	ANNEXIN D3 (PTHR10502:SF99)
ARATH|TAIR=AT2G38750|UniProtKB=Q9ZVJ6	AT2G38750	Annexin D4;ANN4;ortholog	ANNEXIN D4 (PTHR10502:SF104)
ARATH|TAIR=AT1G28680|UniProtKB=Q8LF28	AT1G28680	Anthranilate N-hydroxycinnamoyl/benzoyltransferase, putative;At1g28680;ortholog	N-HYDROXYCINNAMOYL/BENZOYLTRANSFERASE, PUTATIVE-RELATED (PTHR31147:SF10)
ARATH|TAIR=AT5G17990|UniProtKB=Q02166	AT5G17990	Anthranilate phosphoribosyltransferase, chloroplastic;PAT1;ortholog	ANTHRANILATE PHOSPHORIBOSYLTRANSFERASE (PTHR43285:SF2)
ARATH|Gene=AT1G70570|UniProtKB=F4I5H7	AT1G70570	Anthranilate phosphoribosyltransferase;At1g70570;ortholog	ANTHRANILATE PHOSPHORIBOSYLTRANSFERASE (PTHR11922:SF1)
ARATH|Gene=AT5G05730|UniProtKB=P32068	AT5G05730	Anthranilate synthase alpha subunit 1, chloroplastic;ASA1;ortholog	ANTHRANILATE SYNTHASE COMPONENT 1 (PTHR11236:SF9)
ARATH|TAIR=AT2G29690|UniProtKB=P32069	AT2G29690	Anthranilate synthase alpha subunit 2, chloroplastic;ASA2;ortholog	ANTHRANILATE SYNTHASE COMPONENT 1 (PTHR11236:SF9)
ARATH|Gene=AT1G25220|UniProtKB=Q42565	AT1G25220	Anthranilate synthase beta subunit 1, chloroplastic;ASB1;ortholog	ANTHRANILATE SYNTHASE BETA SUBUNIT-RELATED (PTHR43418:SF6)
ARATH|TAIR=AT5G57890|UniProtKB=Q9FJM5	AT5G57890	Anthranilate synthase beta subunit 2, chloroplastic;ASB2;ortholog	ANTHRANILATE SYNTHASE BETA SUBUNIT-RELATED (PTHR43418:SF6)
ARATH|TAIR=AT1G24909|UniProtKB=Q9FE37	AT1G25083	Anthranilate synthase beta subunit;F4F7.41;ortholog	ANTHRANILATE SYNTHASE BETA SUBUNIT-RELATED (PTHR43418:SF6)
ARATH|TAIR=AT1G23900|UniProtKB=Q84K16	AT1G23900	AP-1 complex subunit gamma-1;GAMMA-ADR;ortholog	ADAPTOR PROTEIN COMPLEX 1, GAMMA SUBUNIT, ISOFORM D (PTHR22780:SF5)
ARATH|Gene=AT1G60070|UniProtKB=Q9ZUI6	AT1G60070	AP-1 complex subunit gamma-2;At1g60070;ortholog	ADAPTOR PROTEIN COMPLEX 1, GAMMA SUBUNIT, ISOFORM D (PTHR22780:SF5)
ARATH|TAIR=AT1G60780|UniProtKB=O22715	AT1G60780	AP-1 complex subunit mu-2;AP1M2;ortholog	ADAPTOR PROTEIN COMPLEX 1, MU SUBUNIT (PTHR10529:SF262)
ARATH|TAIR=AT2G17380|UniProtKB=Q8LEZ8	AT2G17380	AP-1 complex subunit sigma-1;AAP19-1;ortholog	AP-1 COMPLEX SUBUNIT SIGMA-1-RELATED (PTHR11753:SF32)
ARATH|Gene=AT4G35410|UniProtKB=O23685	AT4G35410	AP-1 complex subunit sigma-2;AAP19-2;ortholog	AP-1 COMPLEX SUBUNIT SIGMA-1-RELATED (PTHR11753:SF32)
ARATH|TAIR=AT5G22770|UniProtKB=Q8LPL6	AT5G22770	AP-2 complex subunit alpha-1;ALPHA-ADR;ortholog	AP-2 COMPLEX SUBUNIT ALPHA-1 (PTHR22780:SF4)
ARATH|TAIR=AT5G22780|UniProtKB=Q8LPK4	AT5G22780	AP-2 complex subunit alpha-2;ALPHAC-AD;ortholog	AP-2 COMPLEX SUBUNIT ALPHA-1 (PTHR22780:SF4)
ARATH|Gene=AT5G46630|UniProtKB=O23140	AT5G46630	AP-2 complex subunit mu;AP2M;ortholog	AP-2 COMPLEX SUBUNIT MU (PTHR10529:SF236)
ARATH|TAIR=AT1G47830|UniProtKB=Q84WL9	AT1G47830	AP-2 complex subunit sigma;AP17;ortholog	AP-2 COMPLEX SUBUNIT SIGMA (PTHR11753:SF6)
ARATH|TAIR=AT1G48760|UniProtKB=Q9C744	AT1G48760	AP-3 complex subunit delta;DELTA-ADR;ortholog	AP-3 COMPLEX SUBUNIT DELTA-1 (PTHR22781:SF12)
ARATH|TAIR=AT1G31730|UniProtKB=Q8L7A9	AT1G31730	AP-4 complex subunit epsilon;At1g31730;ortholog	AP-4 COMPLEX SUBUNIT EPSILON-1 (PTHR22780:SF13)
ARATH|Gene=AT4G24550|UniProtKB=Q9SB50	AT4G24550	AP-4 complex subunit mu;AP4M;ortholog	AP-4 COMPLEX SUBUNIT MU-1 (PTHR10529:SF270)
ARATH|TAIR=AT2G19790|UniProtKB=O82201	AT2G19790	AP-4 complex subunit sigma;At2g19790;ortholog	AP-4 COMPLEX SUBUNIT SIGMA-1 (PTHR11753:SF4)
ARATH|Gene=AT3G55480|UniProtKB=Q9M2T1	AT3G55480	AP3-complex subunit beta-A;AP3BA;ortholog	AP-3 COMPLEX SUBUNIT BETA (PTHR11134:SF1)
ARATH|Gene=AT2G34040|UniProtKB=O22957	AT2G34040	Apoptosis inhibitory protein 5 (API5);At2g34040;ortholog	APOPTOSIS INHIBITOR 5 (PTHR12758:SF19)
ARATH|TAIR=AT5G66530|UniProtKB=Q9FJY6	AT5G66530	Apospory-associated protein C-like;At5g66530;ortholog	APOSPORY-ASSOCIATED PROTEIN C-LIKE (PTHR11122:SF12)
ARATH|TAIR=AT5G57330|UniProtKB=Q9LVC5	AT5G57330	Apospory-associated protein C;MJB24.14;ortholog	GLUCOSE-6-PHOSPHATE 1-EPIMERASE (PTHR11122:SF13)
ARATH|TAIR=AT1G69340|UniProtKB=Q94JV1	AT1G69340	Appr-1-p processing enzyme family protein;At1g69340;ortholog	GANGLIOSIDE-INDUCED DIFFERENTIATION-ASSOCIATED PROTEIN 2 (PTHR11106:SF72)
ARATH|TAIR=AT2G40600|UniProtKB=Q8H114	AT2G40600	Appr-1-p processing enzyme family protein;At2g40600;ortholog	APPR-1-P PROCESSING ENZYME FAMILY PROTEIN (PTHR11106:SF87)
ARATH|TAIR=AT3G04080|UniProtKB=Q9SQG2	AT3G04080	Apyrase 1;APY1;ortholog	APYRASE 1-RELATED (PTHR11782:SF77)
ARATH|TAIR=AT5G18280|UniProtKB=Q9SPM5	AT5G18280	Apyrase 2;APY2;ortholog	APYRASE 1-RELATED (PTHR11782:SF77)
ARATH|TAIR=AT3G61430|UniProtKB=P61837	AT3G61430	Aquaporin PIP1-1;PIP1-1;ortholog	AQUAPORIN PIP1-1-RELATED (PTHR45687:SF7)
ARATH|Gene=AT2G45960|UniProtKB=Q06611	AT2G45960	Aquaporin PIP1-2;PIP1-2;ortholog	AQUAPORIN PIP1-1-RELATED (PTHR45687:SF7)
ARATH|Gene=AT1G01620|UniProtKB=Q08733	AT1G01620	Aquaporin PIP1-3;PIP1-3;ortholog	AQUAPORIN PIP1-1-RELATED (PTHR45687:SF7)
ARATH|TAIR=AT3G53420|UniProtKB=P43286	AT3G53420	Aquaporin PIP2-1;PIP2-1;ortholog	AQUAPORIN PIP2-1-RELATED (PTHR45687:SF17)
ARATH|TAIR=AT2G37170|UniProtKB=P43287	AT2G37170	Aquaporin PIP2-2;PIP2-2;ortholog	AQUAPORIN PIP2-1-RELATED (PTHR45687:SF17)
ARATH|TAIR=AT4G35100|UniProtKB=P93004	AT4G35100	Aquaporin PIP2-7;PIP2-7;ortholog	AQUAPORIN OR AQUAGLYCEROPORIN RELATED (PTHR45687:SF19)
ARATH|TAIR=AT3G26520|UniProtKB=Q41963	AT3G26520	Aquaporin TIP1-2;TIP1-2;ortholog	AQUAPORIN TIP1-1-RELATED (PTHR45665:SF7)
ARATH|TAIR=AT1G19360|UniProtKB=Q9LN62	AT1G19360	Arabinosyltransferase RRA3;RRA3;ortholog	ARABINOSYLTRANSFERASE RRA1-RELATED (PTHR46581:SF3)
ARATH|TAIR=AT2G35610|UniProtKB=Q8VXZ5	AT2G35610	Arabinosyltransferase XEG113;XEG113;ortholog	ARABINOSYLTRANSFERASE XEG113 (PTHR46936:SF1)
ARATH|TAIR=AT5G39500|UniProtKB=Q9FLY5	AT5G39500	ARF guanine-nucleotide exchange factor GNL1;GNL1;ortholog	GOLGI-SPECIFIC BREFELDIN A-RESISTANCE GUANINE NUCLEOTIDE EXCHANGE FACTOR 1 (PTHR10663:SF316)
ARATH|TAIR=AT1G13980|UniProtKB=Q42510	AT1G13980	ARF guanine-nucleotide exchange factor GNOM;GN;ortholog	GOLGI-SPECIFIC BREFELDIN A-RESISTANCE GUANINE NUCLEOTIDE EXCHANGE FACTOR 1 (PTHR10663:SF316)
ARATH|TAIR=AT4G08900|UniProtKB=P46637	AT4G08900	Arginase 1, mitochondrial;ARGAH1;ortholog	ARGINASE 1, MITOCHONDRIAL (PTHR11358:SF26)
ARATH|TAIR=AT2G37500|UniProtKB=Q9ZUR7	AT2G37500	Arginine biosynthesis bifunctional protein ArgJ, chloroplastic;At2g37500;ortholog	ARGININE BIOSYNTHESIS BIFUNCTIONAL PROTEIN ARGJ, CHLOROPLASTIC (PTHR23100:SF3)
ARATH|TAIR=AT4G26300|UniProtKB=O23247	AT4G26300	Arginine--tRNA ligase, chloroplastic/mitochondrial;EMB1027;ortholog	ARGININE--TRNA LIGASE, CYTOPLASMIC (PTHR11956:SF5)
ARATH|TAIR=AT1G66530|UniProtKB=Q9C713	AT1G66530	Arginine--tRNA ligase, cytoplasmic;At1g66530;ortholog	ARGININE--TRNA LIGASE, CYTOPLASMIC (PTHR11956:SF5)
ARATH|TAIR=AT5G10920|UniProtKB=Q9LEU8	AT5G10920	Argininosuccinate lyase, chloroplastic;At5g10920;ortholog	ARGININOSUCCINATE LYASE (PTHR43814:SF1)
ARATH|Gene=AT4G24830|UniProtKB=Q9SZX3	AT4G24830	Argininosuccinate synthase, chloroplastic;At4g24830;ortholog	ARGININOSUCCINATE SYNTHASE (PTHR11587:SF2)
ARATH|TAIR=AT1G65220|UniProtKB=Q93ZY6	AT1G65220	ARM repeat superfamily protein;At1g65220;ortholog	ARM REPEAT SUPERFAMILY PROTEIN (PTHR14208:SF6)
ARATH|TAIR=AT2G26780|UniProtKB=F4IVJ8	AT2G26780	ARM repeat superfamily protein;At2g26780;ortholog	PROTEASOME-ASSOCIATED PROTEIN ECM29 HOMOLOG (PTHR23346:SF19)
ARATH|TAIR=AT3G08943|UniProtKB=F4IYK3	AT3G08943	ARM repeat superfamily protein;At3g08943;ortholog	ARM REPEAT SUPERFAMILY PROTEIN (PTHR10527:SF48)
ARATH|TAIR=AT3G08947|UniProtKB=Q0WML1	AT3G08947	ARM repeat superfamily protein;At3g08947;ortholog	ARM REPEAT SUPERFAMILY PROTEIN (PTHR10527:SF48)
ARATH|Gene=AT3G15180|UniProtKB=F4IXH9	AT3G15180	ARM repeat superfamily protein;At3g15180;ortholog	26S PROTEASOME NON-ATPASE REGULATORY SUBUNIT 5 (PTHR13554:SF10)
ARATH|Gene=AT3G17340|UniProtKB=F4J549	AT3G17340	ARM repeat superfamily protein;At3g17340;ortholog	ARM REPEAT SUPERFAMILY PROTEIN (PTHR10997:SF29)
ARATH|TAIR=AT3G62530|UniProtKB=Q94K48	AT3G62530	ARM repeat superfamily protein;At3g62530;ortholog	DEOXYHYPUSINE HYDROXYLASE (PTHR12697:SF5)
ARATH|TAIR=AT4G27640|UniProtKB=Q8W498	AT4G27640	ARM repeat superfamily protein;At4g27640;ortholog	IMPORTIN-4 (PTHR10527:SF6)
ARATH|TAIR=AT4G33945|UniProtKB=Q8L5Z0	AT4G33945	ARM repeat superfamily protein;At4g33940;ortholog	ARMADILLO REPEAT-CONTAINING PROTEIN 6 (PTHR22895:SF0)
ARATH|TAIR=AT5G14790|UniProtKB=Q9LEQ9	AT5G14790	ARM repeat superfamily protein;At5g14790;ortholog	ARM REPEAT SUPERFAMILY PROTEIN (PTHR21567:SF62)
ARATH|Gene=AT5G27970|UniProtKB=F4K5S0	AT5G27970	ARM repeat superfamily protein;At5g27970;ortholog	PROTEIN MON2 HOMOLOG (PTHR10663:SF333)
ARATH|Gene_OrderedLocusName=At5g36230|UniProtKB=A0A1P8BB34	AT5G36230	ARM repeat superfamily protein;At5g36230;ortholog	ARM REPEAT SUPERFAMILY PROTEIN (PTHR14208:SF6)
ARATH|TAIR=AT5G37630|UniProtKB=F4K790	AT5G37630	ARM repeat superfamily protein;EMB2656;ortholog	CONDENSIN COMPLEX SUBUNIT 3 (PTHR14418:SF5)
ARATH|TAIR=AT5G19820|UniProtKB=Q93VS8	AT5G19820	ARM repeat superfamily protein;emb2734;ortholog	KARYOPHERIN (IMPORTIN) BETA 3 (PTHR10527:SF5)
ARATH|TAIR=AT1G71410|UniProtKB=Q9C9H8	AT1G71410	ARM repeat superfamily protein;F26A9.21;ortholog	SCY1-LIKE PROTEIN 2 (PTHR12984:SF6)
ARATH|TAIR=AT3G51980|UniProtKB=Q9SV06	AT3G51980	ARM repeat superfamily protein;F4F15.90;ortholog	NUCLEOTIDE EXCHANGE FACTOR SIL1 (PTHR19316:SF18)
ARATH|TAIR=AT4G00231|UniProtKB=O81325	AT4G00231	ARM repeat superfamily protein;F6N15.2;ortholog	ATAXIN-10 (PTHR13255:SF0)
ARATH|TAIR=AT3G22990|UniProtKB=Q9LS90	AT3G22990	Armadillo repeat-containing protein LFR;LFR;ortholog	TRITHORAX GROUP PROTEIN OSA (PTHR12656:SF5)
ARATH|TAIR=AT3G07630|UniProtKB=Q9SSE7	AT3G07630	Arogenate dehydratase/prephenate dehydratase 2, chloroplastic;ADT2;ortholog	AROGENATE DEHYDRATASE/PREPHENATE DEHYDRATASE 2, CHLOROPLASTIC (PTHR21022:SF1)
ARATH|TAIR=AT5G34930|UniProtKB=Q944B6	AT5G34930	Arogenate dehydrogenase 1, chloroplastic;TYRAAT1;ortholog	AROGENATE DEHYDROGENASE 1, CHLOROPLASTIC (PTHR43207:SF4)
ARATH|TAIR=AT1G15710|UniProtKB=Q9LMR3	AT1G15710	Arogenate dehydrogenase 2, chloroplastic;TYRAAT2;ortholog	AROGENATE DEHYDROGENASE 2, CHLOROPLASTIC (PTHR43207:SF2)
ARATH|TAIR=AT5G65010|UniProtKB=Q9LV77	AT5G65010	Asparagine synthetase [glutamine-hydrolyzing] 2;ASN2;ortholog	ASPARAGINE SYNTHETASE [GLUTAMINE-HYDROLYZING] 2-RELATED (PTHR11772:SF13)
ARATH|Gene=AT5G10240|UniProtKB=Q9LFU1	AT5G10240	Asparagine synthetase [glutamine-hydrolyzing] 3;ASN3;ortholog	ASPARAGINE SYNTHETASE [GLUTAMINE-HYDROLYZING] 2-RELATED (PTHR11772:SF13)
ARATH|TAIR=AT4G17300|UniProtKB=O48593	AT4G17300	Asparagine--tRNA ligase, chloroplastic/mitochondrial;SYNO;ortholog	ASPARAGINE--TRNA LIGASE, MITOCHONDRIAL-RELATED (PTHR22594:SF46)
ARATH|TAIR=AT5G56680|UniProtKB=Q9SW96	AT5G56680	Asparagine--tRNA ligase, cytoplasmic 1;SYNC1;ortholog	ASPARAGINE--TRNA LIGASE, MITOCHONDRIAL-RELATED (PTHR22594:SF34)
ARATH|TAIR=AT5G11520|UniProtKB=P46644	AT5G11520	Aspartate aminotransferase 3, chloroplastic;ASP3;ortholog	ASPARTATE AMINOTRANSFERASE 3, CHLOROPLASTIC (PTHR11879:SF33)
ARATH|Gene=AT4G31990|UniProtKB=P46248	AT4G31990	Aspartate aminotransferase, chloroplastic;ASP5;ortholog	ASPARTATE AMINOTRANSFERASE, CYTOPLASMIC (PTHR11879:SF1)
ARATH|TAIR=AT5G19550|UniProtKB=P46645	AT5G19550	Aspartate aminotransferase, cytoplasmic isozyme 1;ASP2;ortholog	GLUTAMATE OXALOACETATE TRANSAMINASE 1, ISOFORM B (PTHR11879:SF22)
ARATH|TAIR=AT2G30970|UniProtKB=P46643	AT2G30970	Aspartate aminotransferase, mitochondrial;ASP1;ortholog	ASPARTATE AMINOTRANSFERASE, MITOCHONDRIAL (PTHR11879:SF10)
ARATH|TAIR=AT3G20330|UniProtKB=P49077	AT3G20330	Aspartate carbamoyltransferase, chloroplastic;PYRB;ortholog	ASPARTATE CARBAMOYLTRANSFERASE, CHLOROPLASTIC (PTHR11405:SF16)
ARATH|TAIR=AT4G26870|UniProtKB=Q8H104	AT4G26870	Aspartate--tRNA ligase 1, cytoplasmic;At4g26870;ortholog	ASPARTATE--TRNA LIGASE, CYTOPLASMIC (PTHR43450:SF1)
ARATH|TAIR=AT4G31180|UniProtKB=Q9M084	AT4G31180	Aspartate--tRNA ligase 2, cytoplasmic;IBI1;ortholog	ASPARTATE--TRNA LIGASE, CYTOPLASMIC (PTHR43450:SF1)
ARATH|TAIR=AT4G33760|UniProtKB=F4JJT9	AT4G33760	Aspartate--tRNA ligase, chloroplastic/mitochondrial;At4g33760;ortholog	ASPARTATE--TRNA LIGASE, CHLOROPLASTIC/MITOCHONDRIAL (PTHR22594:SF47)
ARATH|TAIR=AT1G11910|UniProtKB=O65390	AT1G11910	Aspartic proteinase A1;APA1;ortholog	CATHD (PTHR13683:SF549)
ARATH|TAIR=AT5G13280|UniProtKB=Q9LYU8	AT5G13280	Aspartokinase 1, chloroplastic;AK1;ortholog	ASPARTOKINASE 1, CHLOROPLASTIC (PTHR21499:SF53)
ARATH|TAIR=AT5G14060|UniProtKB=O23653	AT5G14060	Aspartokinase 2, chloroplastic;AK2;ortholog	ASPARTOKINASE (PTHR21499:SF50)
ARATH|TAIR=AT5G04710|UniProtKB=Q9LZ26	AT5G04710	Aspartyl aminopeptidase;T1E3_70;ortholog	ASPARTYL AMINOPEPTIDASE (PTHR28570:SF3)
ARATH|TAIR=AT5G04590|UniProtKB=Q9LZ66	AT5G04590	Assimilatory sulfite reductase (ferredoxin), chloroplastic;SIR;ortholog	ASSIMILATORY SULFITE REDUCTASE (FERREDOXIN), CHLOROPLASTIC (PTHR11493:SF48)
ARATH|TAIR=AT3G04570|UniProtKB=Q9SR17	AT3G04570	AT-hook motif nuclear-localized protein 19;AHL19;ortholog	AT-HOOK MOTIF NUCLEAR-LOCALIZED PROTEIN 19-RELATED (PTHR31100:SF3)
ARATH|TAIR=AT4G22810|UniProtKB=O49662	AT4G22810	AT-hook motif nuclear-localized protein 24;AHL24;ortholog	AT-HOOK MOTIF NUCLEAR-LOCALIZED PROTEIN 18-RELATED (PTHR31100:SF15)
ARATH|TAIR=AT4G00860|UniProtKB=Q38842	AT4G00860	AT0ZI1 protein;ATOZI1;ortholog	AT0ZI1 PROTEIN (PTHR34267:SF1)
ARATH|TAIR=AT3G01790|UniProtKB=Q7XA68	AT3G01790	At1g01640;At3g01790;ortholog	39S RIBOSOMAL PROTEIN L13, MITOCHONDRIAL (PTHR11545:SF2)
ARATH|Gene=AT1G01800|UniProtKB=Q94K30	AT1G01800	AT1G01800 protein;At1g01800;ortholog	(+)-NEOMENTHOL DEHYDROGENASE-RELATED (PTHR43490:SF43)
ARATH|TAIR=AT1G04040|UniProtKB=Q9ZWC4	AT1G04040	At1g04040/F21M11_2;At1g04040;ortholog	HAD SUPERFAMILY, SUBFAMILY IIIB ACID PHOSPHATASE (PTHR31284:SF15)
ARATH|TAIR=AT1G05205|UniProtKB=Q8LG56	AT1G05205	At1g05205;At1g05205;ortholog	SUBFAMILY NOT NAMED (PTHR36706:SF1)
ARATH|TAIR=AT1G05270|UniProtKB=Q8GXY6	AT1G05270	At1g05270;YUP8H12.12;ortholog	TRAB FAMILY PROTEIN (PTHR21530:SF3)
ARATH|TAIR=AT1G05520|UniProtKB=Q8H0S3	AT1G05520	At1g05520/T25N20_16;At1g05520;ortholog	SEC23 ORTHOLOG, ISOFORM E (PTHR11141:SF0)
ARATH|Gene=AT1G06210|UniProtKB=Q9LNC6	AT1G06210	At1g06210/F9P14_4;At1g06210;ortholog	SUBFAMILY NOT NAMED (PTHR46646:SF2)
ARATH|TAIR=AT1G06560|UniProtKB=Q84MA1	AT1G06560	At1g06560;At1g06560;ortholog	METHYLTRANSFERASE NSUN6-RELATED (PTHR22807:SF34)
ARATH|TAIR=AT1G07080|UniProtKB=Q93VQ6	AT1G07080	At1g07080/F10K1_15;At1g07080;ortholog	GAMMA INTERFERON RESPONSIVE LYSOSOMAL THIOL (GILT) REDUCTASE FAMILY PROTEIN (PTHR13234:SF39)
ARATH|TAIR=AT1G07750|UniProtKB=Q9LQQ3	AT1G07750	At1g07750/F24B9_13;At1g07750;ortholog	CUPIN FAMILY PROTEIN (PTHR31189:SF26)
ARATH|TAIR=AT1G07830|UniProtKB=Q94JQ7	AT1G07830	At1g07830/F24B9_7;At1g07830;ortholog	39S RIBOSOMAL PROTEIN L47, MITOCHONDRIAL (PTHR21183:SF18)
ARATH|TAIR=AT1G07990|UniProtKB=Q8L7T5	AT1G07990	At1g07990/T6D22_5;At1g07990;ortholog	SIT4 PHOSPHATASE-ASSOCIATED FAMILY PROTEIN (PTHR12634:SF19)
ARATH|TAIR=AT1G09850|UniProtKB=Q0WVJ5	AT1G09850	At1g09850;XBCP3;ortholog	SUBFAMILY NOT NAMED (PTHR12411:SF387)
ARATH|TAIR=AT1G09870|UniProtKB=Q941B2	AT1G09870	At1g09870/F21M12_26;At1g09870;ortholog	MULTIPLE INOSITOL POLYPHOSPHATE PHOSPHATASE 1 (PTHR20963:SF8)
ARATH|TAIR=AT1G10580|UniProtKB=A4FVN8	AT1G10580	At1g10580;At1g10580;ortholog	PRE-MRNA-PROCESSING FACTOR 17 (PTHR43979:SF1)
ARATH|TAIR=AT1G11360|UniProtKB=C0Z2J1	AT1G11360	AT1G11360 protein;At1g11360;ortholog	SUBFAMILY NOT NAMED (PTHR31966:SF3)
ARATH|Gene=AT1G11480|UniProtKB=Q94C21	AT1G11480	At1g11480/T23J18_15;At1g11480;ortholog	SUBFAMILY NOT NAMED (PTHR32091:SF4)
ARATH|Gene=AT1G11930|UniProtKB=Q944L8	AT1G11930	At1g11930/F12F1_20;At1g11930;ortholog	PROLINE SYNTHASE CO-TRANSCRIBED BACTERIAL HOMOLOG PROTEIN (PTHR10146:SF5)
ARATH|TAIR=AT1G12050|UniProtKB=Q8RW90	AT1G12050	At1g12050/F12F1_8;AtFAH;ortholog	FUMARYLACETOACETASE (PTHR43069:SF2)
ARATH|Gene=AT1G12080|UniProtKB=O65370	AT1G12080	At1g12080;At1g12080;ortholog
ARATH|TAIR=AT1G13730|UniProtKB=Q9LMX6	AT1G13730	At1g13730;At1g13730;ortholog	AT27578P (PTHR10693:SF20)
ARATH|TAIR=AT1G14000|UniProtKB=Q9XI87	AT1G14000	At1g14000;VH1-interacting kinase;ortholog	SUBFAMILY NOT NAMED (PTHR44329:SF12)
ARATH|Gene=AT1G14620|UniProtKB=Q8L7U3	AT1G14620	At1g14620/T5E21_15;DECOY;ortholog	39S RIBOSOMAL PROTEIN L46, MITOCHONDRIAL (PTHR13124:SF12)
ARATH|TAIR=AT1G15810|UniProtKB=Q9LMQ3	AT1G15810	At1g15810/F7H2_23;At1g15810;ortholog	SUBFAMILY NOT NAMED (PTHR47546:SF1)
ARATH|Gene=AT1G16560|UniProtKB=Q9FX73	AT1G16560	AT1G16560 protein;At1g16560;ortholog	SUBFAMILY NOT NAMED (PTHR13148:SF6)
ARATH|TAIR=AT1G18720|UniProtKB=Q9M9U3	AT1G18720	At1g18720/F6A14_17;At1g18720;ortholog	MEMBRANE PROTEIN, PUTATIVE (DUF962)-RELATED (PTHR28026:SF4)
ARATH|TAIR=AT1G18740|UniProtKB=Q9M9U5	AT1G18740	At1g18740/F6A14_15;At1g18740;ortholog	PLANT/PROTEIN (DUF793) (PTHR31509:SF0)
ARATH|TAIR=AT1G19900|UniProtKB=Q93Z02	AT1G19900	At1g19900/F6F9_4;At1g19900;ortholog	F10A5.18 (PTHR32208:SF37)
ARATH|TAIR=AT1G21660|UniProtKB=Q9XI12	AT1G21660	At1g21660;At1g21660;ortholog	SUBFAMILY NOT NAMED (PTHR23172:SF51)
ARATH|TAIR=AT1G22970|UniProtKB=O23126	AT1G22970	At1g22970/F19G10_8;At1g22970;ortholog	CYCLIN-D1-BINDING PROTEIN 1 (PTHR15492:SF1)
ARATH|TAIR=AT1G24050|UniProtKB=Q8L466	AT1G24050	At1g24050/T23E23_11;At1g24050;ortholog	PROTEIN LSM12 HOMOLOG (PTHR13542:SF0)
ARATH|Gene=AT1G26300|UniProtKB=Q941A9	AT1G26300	At1g26300/F28B23_4;At1g26300;ortholog	BSD DOMAIN-CONTAINING PROTEIN (PTHR31923:SF20)
ARATH|TAIR=AT1G27330|UniProtKB=Q84K46	AT1G27350	At1g27330;At1g27330;ortholog	STRESS-ASSOCIATED ENDOPLASMIC RETICULUM PROTEIN 2 (PTHR15601:SF0)
ARATH|TAIR=AT1G28510|UniProtKB=Q9SGP9	AT1G28510	At1g28510/F3M18_5;At1g28510;ortholog	SUBFAMILY NOT NAMED (PTHR12499:SF7)
ARATH|TAIR=AT1G29790|UniProtKB=Q8RWB7	AT1G29790	At1g29790;CELLULOSE SYNTHASE LIKE C5;ortholog	SUBFAMILY NOT NAMED (PTHR44067:SF5)
ARATH|TAIR=AT1G29990|UniProtKB=Q2HIK4	AT1G29990	At1g29990;PFD6;ortholog	PREFOLDIN SUBUNIT 6 (PTHR21431:SF0)
ARATH|TAIR=AT1G30130|UniProtKB=Q9C6Z4	AT1G30130	AT1G30130 protein;At1g30130;ortholog	SUBFAMILY NOT NAMED (PTHR33973:SF2)
ARATH|TAIR=AT1G30300|UniProtKB=Q6NNG9	AT1G30300	At1g30300;At1g30300;ortholog	METALLO-HYDROLASE/OXIDOREDUCTASE SUPERFAMILY PROTEIN (PTHR42663:SF1)
ARATH|TAIR=AT1G31780|UniProtKB=Q6NMI3	AT1G31780	At1g31780;At1g31780;ortholog	CONSERVED OLIGOMERIC GOLGI COMPLEX SUBUNIT 6 (PTHR21506:SF0)
ARATH|TAIR=AT1G36310|UniProtKB=Q94A09	AT1G36310	AT1G36310 protein;At1g36310;ortholog	TRNA (CARBOXYMETHYLURIDINE(34)-5-O)-METHYLTRANSFERASE (PTHR13069:SF21)
ARATH|TAIR=AT1G43690|UniProtKB=Q8VYV0	AT1G43690	At1g43690/F2J6_4;At1g43690;ortholog	UBIQUITIN CARBOXYL-TERMINAL HYDROLASE MINDY-3 (PTHR12473:SF8)
ARATH|TAIR=AT1G43860|UniProtKB=Q9MAR2	AT1G43860	At1g43860;At1g43860;ortholog	SUBFAMILY NOT NAMED (PTHR10927:SF5)
ARATH|TAIR=AT1G47640|UniProtKB=Q9SX96	AT1G47640	At1g47640/F16N3_6;At1g47640;ortholog	TRANSMEMBRANE PROTEIN 147 (PTHR12869:SF0)
ARATH|TAIR=AT1G48200|UniProtKB=Q6NPH1	AT1G48200	At1g48200;At1g48200;ortholog	SUBFAMILY NOT NAMED (PTHR38355:SF1)
ARATH|TAIR=AT1G48440|UniProtKB=Q8LDS7	AT1G48440	At1g48440;At1g48440;ortholog	B-CELL RECEPTOR-ASSOCIATED-LIKE PROTEIN (PTHR12701:SF20)
ARATH|TAIR=AT1G51160|UniProtKB=Q9SYB8	AT1G51160	At1g51160;F11M15.2;ortholog	TRAFFICKING PROTEIN PARTICLE COMPLEX SUBUNIT 1 (PTHR23249:SF16)
ARATH|TAIR=AT1G51540|UniProtKB=Q84VX7	AT1G51540	At1g51540;At1g51540;ortholog	SUBFAMILY NOT NAMED (PTHR46773:SF2)
ARATH|TAIR=AT1G52730|UniProtKB=Q9SSS7	AT1G52730	AT1G52730 protein;At1g52730;ortholog	SERINE-THREONINE KINASE RECEPTOR-ASSOCIATED PROTEIN (PTHR44156:SF3)
ARATH|TAIR=AT1G52910|UniProtKB=Q9C930	AT1G52910	At1g52910;At1g52910;ortholog	SUBFAMILY NOT NAMED (PTHR31769:SF7)
ARATH|TAIR=AT1G53645|UniProtKB=Q9C8L9	AT1G53645	At1g53640/F22G10.8;F22G10.8;ortholog	SUBFAMILY NOT NAMED (PTHR47911:SF1)
ARATH|TAIR=AT1G54090|UniProtKB=Q9SYG5	AT1G54090	At1g54090;ATEXO70D2;ortholog	EXOCYST SUBUNIT EXO70 FAMILY PROTEIN D1-RELATED (PTHR12542:SF27)
ARATH|Gene=AT1G55840|UniProtKB=Q8W580	AT1G55840	At1g55840/F14J16_2;At1g55840;ortholog	SUBFAMILY NOT NAMED (PTHR46226:SF1)
ARATH|TAIR=AT1G56110|UniProtKB=Q9SGT7	AT1G56110	At1g56110/T6H22_9;NOP56;ortholog	NUCLEOLAR PROTEIN 56 (PTHR10894:SF0)
ARATH|TAIR=AT1G56580|UniProtKB=Q9FXB0	AT1G56580	At1g56580/F25P12_18;SMALLER WITH VARIABLE BRANCHES;ortholog	SUBFAMILY NOT NAMED (PTHR31676:SF10)
ARATH|Gene=AT1G56700|UniProtKB=Q9FXC0	AT1G56700	At1g56700;At1g56700;ortholog	SUBFAMILY NOT NAMED (PTHR23402:SF13)
ARATH|TAIR=AT1G58270|UniProtKB=Q9SLV3	AT1G58270	At1g58270/F19C14_8;ZW9;ortholog	TRAF-LIKE FAMILY PROTEIN-RELATED (PTHR46162:SF1)
ARATH|Gene=AT1G61150|UniProtKB=Q84WK5	AT1G61150	At1g61150;At1g61150;ortholog	GLUCOSE-INDUCED DEGRADATION PROTEIN 8 HOMOLOG (PTHR12864:SF3)
ARATH|TAIR=AT1G61690|UniProtKB=Q6NPS1	AT1G61690	At1g61690;At1g61690;ortholog	SUBFAMILY NOT NAMED (PTHR47553:SF1)
ARATH|TAIR=AT1G62480|UniProtKB=Q9SXE9	AT1G62480	At1g62480/T3P18_4;At1g62480;ortholog
ARATH|TAIR=AT1G62730|UniProtKB=Q9SI77	AT1G62730	At1g62730;At1g62730;ortholog	NADH DEHYDROGENASE (UBIQUINONE) COMPLEX I, ASSEMBLY FACTOR 6 (PTHR21181:SF13)
ARATH|Gene=AT1G63660|UniProtKB=Q9CAD1	AT1G63660	At1g63660;At1g63660;ortholog	GMP SYNTHASE [GLUTAMINE-HYDROLYZING] (PTHR11922:SF2)
ARATH|TAIR=AT1G63930|UniProtKB=Q9CAK4	AT1G63930	At1g63930;ROH1;ortholog	SUBFAMILY NOT NAMED (PTHR31509:SF46)
ARATH|Gene=AT1G64650|UniProtKB=Q6NLR2	AT1G64650	At1g64650;At1g64650;ortholog	SUBFAMILY NOT NAMED (PTHR23516:SF12)
ARATH|TAIR=AT1G64880|UniProtKB=Q6GKU7	AT1G64880	At1g64880;At1g64880;ortholog	SUBFAMILY NOT NAMED (PTHR13718:SF63)
ARATH|TAIR=AT1G65270|UniProtKB=O80798	AT1G65270	AT1G65270 protein;At1g65270;ortholog	ER MEMBRANE PROTEIN COMPLEX SUBUNIT 10 (PTHR21397:SF4)
ARATH|TAIR=AT1G67330|UniProtKB=Q9FYG0	AT1G67330	At1g67330;At1g67330;ortholog	SUBFAMILY NOT NAMED (PTHR31444:SF1)
ARATH|TAIR=AT1G67350|UniProtKB=Q9FYF8	AT1G67350	At1g67350;At1g67350;ortholog	SUBFAMILY NOT NAMED (PTHR37709:SF1)
ARATH|TAIR=AT1G68440|UniProtKB=Q9M9C9	AT1G68440	At1g68440/T2E12_1;At1g68440;ortholog	SUBFAMILY NOT NAMED (PTHR36715:SF1)
ARATH|Gene=AT1G69250|UniProtKB=Q9LDI9	AT1G69250	At1g69250;F23O10.17;ortholog	AT27578P (PTHR10693:SF20)
ARATH|TAIR=AT1G70770|UniProtKB=Q9S791	AT1G70770	AT1G70770 protein;F15H11.2;ortholog	F26K24.17 PROTEIN (PTHR13448:SF4)
ARATH|Gene=AT1G71070|UniProtKB=Q9C9A1	AT1G71070	At1g71070/F23N20_6;At1g71070;ortholog	SUBFAMILY NOT NAMED (PTHR45719:SF11)
ARATH|TAIR=AT1G71950|UniProtKB=Q9C8W7	AT1G71950	At1g71950;At1g71950;ortholog
ARATH|TAIR=AT1G72880|UniProtKB=Q84MD7	AT1G72880	At1g72880;At1g72880;ortholog	SUBFAMILY NOT NAMED (PTHR30457:SF11)
ARATH|TAIR=AT1G73940|UniProtKB=Q9C9B5	AT1G73940	At1g73940/F2P9_19;At1g73940;ortholog	SUBFAMILY NOT NAMED (PTHR35110:SF2)
ARATH|TAIR=AT1G73980|UniProtKB=Q9C9B9	AT1G73980	At1g73980/F2P9_15;AtTTM1;ortholog	URIDINE-CYTIDINE KINASE C (PTHR10285:SF122)
ARATH|TAIR=AT1G76060|UniProtKB=Q63Z96	AT1G76060	At1g76060;EMB1793;ortholog	SUBFAMILY NOT NAMED (PTHR47484:SF1)
ARATH|TAIR=AT1G77550|UniProtKB=Q6IDC7	AT1G77550	At1g77550;At1g77550;ortholog	TUBULIN--TYROSINE LIGASE-LIKE PROTEIN 12 (PTHR46088:SF1)
ARATH|TAIR=AT1G77670|UniProtKB=Q9CAP1	AT1G77670	At1g77670;At1g77670;ortholog	NEMATODE KYNURENINE AMINOTRANSFERASE (PTHR43807:SF20)
ARATH|Gene=AT1G78260|UniProtKB=Q8LF90	AT1G78260	At1g78260;At1g78260;ortholog	SUBFAMILY NOT NAMED (PTHR15241:SF90)
ARATH|TAIR=AT1G79090|UniProtKB=Q0WPK4	AT1G79090	AT1G79090 protein;YUP8H12R.29;ortholog	PROTEIN ASSOCIATED WITH TOPO II RELATED-1, ISOFORM A (PTHR21551:SF0)
ARATH|TAIR=AT1G79390|UniProtKB=Q9SAK9	AT1G79390	At1g79390;T8K14.19;ortholog	SUBFAMILY NOT NAMED (PTHR36338:SF1)
ARATH|TAIR=AT1G80360|UniProtKB=Q9C969	AT1G80360	At1g80360;VAS1;ortholog	SUBFAMILY NOT NAMED (PTHR43795:SF12)
ARATH|TAIR=AT1G80480|UniProtKB=Q9M8L6	AT1G80480	At1g80480;PTAC17;ortholog	SUBFAMILY NOT NAMED (PTHR13748:SF43)
ARATH|TAIR=AT1G80890|UniProtKB=Q9SAH1	AT1G80890	At1g80890;At1g80890;ortholog	GAG1AT PROTEIN (PTHR35990:SF1)
ARATH|TAIR=AT1G80930|UniProtKB=Q9SAG7	AT1G80930	At1g80930/F23A5_23;At1g80930;ortholog	PRE-MRNA-SPLICING FACTOR CWC22 HOMOLOG (PTHR18034:SF3)
ARATH|TAIR=AT2G04280|UniProtKB=Q9SI07	AT2G04280	At2g04280;At2g04280;ortholog	SUBFAMILY NOT NAMED (PTHR31469:SF2)
ARATH|Gene=AT2G07340|UniProtKB=Q94AF7	AT2G07340	At2g07350/T13E11.12;PFD1;ortholog	PREFOLDIN SUBUNIT 1 (PTHR20903:SF0)
ARATH|Gene=ATMG00210|UniProtKB=Q6NMS1	ATMG00210,AT2G07725	At2g07725;rpl5;ortholog	60S RIBOSOMAL PROTEIN L5, MITOCHONDRIAL (PTHR11994:SF11)
ARATH|TAIR=AT2G15240|UniProtKB=Q9SKL4	AT2G15240	At2g15240/F15A23.2;At2g15240;ortholog	PROTEIN UNC-50 HOMOLOG (PTHR12841:SF6)
ARATH|Gene=AT2G19160|UniProtKB=Q8W460	AT2G19160	At2g19160;At2g19160;ortholog	CORE-2/I-BRANCHING BETA-1,6-N-ACETYLGLUCOSAMINYLTRANSFERASE FAMILY PROTEIN (PTHR31042:SF1)
ARATH|Gene=AT2G19880|UniProtKB=F4ITI0	AT2G19880	AT2G19880.2;At2g19880;ortholog	CERAMIDE GLUCOSYLTRANSFERASE (PTHR12726:SF0)
ARATH|TAIR=AT2G20930|UniProtKB=Q9SKS7	AT2G20930	AT2G20930 protein;At2g20930;ortholog	TRAFFICKING PROTEIN PARTICLE COMPLEX 2-LIKE (PTHR12403:SF11)
ARATH|TAIR=AT2G20940|UniProtKB=Q9SKR7	AT2G20940	At2g20940;At2g20940;ortholog	PROTEIN FAM210B (PTHR21377:SF0)
ARATH|Gene=AT2G21270|UniProtKB=A8MQW3	AT2G21270	AT2G21270 protein;UFD1;ortholog	UBIQUITIN FUSION DEGRADATION PROTEIN 1 HOMOLOG (PTHR12555:SF13)
ARATH|TAIR=AT2G22230|UniProtKB=Q9SIE3	AT2G22230	At2g22230/T26C19.11;At2g22230;ortholog	(3R)-HYDROXYMYRISTOYL-[ACYL CARRIER PROTEIN] DEHYDRATASE-LIKE PROTEIN (PTHR30272:SF1)
ARATH|Gene=AT2G23820|UniProtKB=Q6DBH4	AT2G23820	At2g23820;At2g23820;ortholog	HD DOMAIN-CONTAINING PROTEIN 2 (PTHR11845:SF13)
ARATH|TAIR=AT2G24420|UniProtKB=Q9ZQ26	AT2G24420	AT2G24420 protein;At2g24420;ortholog	GOLGIN FAMILY A PROTEIN (PTHR34360:SF1)
ARATH|Gene=AT2G25355|UniProtKB=Q94AW9	AT2G25355	At2g25350/F13B15.1;At2g25355;ortholog	EXOSOME COMPLEX COMPONENT RRP40 (PTHR21321:SF1)
ARATH|TAIR=AT2G25870|UniProtKB=Q8L5Z4	AT2G25870	At2g25870;At2g25860;ortholog	SUBFAMILY NOT NAMED (PTHR46986:SF1)
ARATH|TAIR=AT2G25950|UniProtKB=O82808	AT2G25950	At2g25950;At2g25950;ortholog	PITH DOMAIN-CONTAINING PROTEIN 1 (PTHR12175:SF1)
ARATH|TAIR=AT2G26370|UniProtKB=O48704	AT2G26370	At2g26370;At2g26370;ortholog
ARATH|TAIR=AT2G27460|UniProtKB=Q9ZQH3	AT2G27460	At2g27460;At2g27460;ortholog	SUBFAMILY NOT NAMED (PTHR13803:SF17)
ARATH|TAIR=AT2G28430|UniProtKB=Q9SKM7	AT2G28430	At2g28430/T1B3.5;At2g28430;ortholog	SUBFAMILY NOT NAMED (PTHR37720:SF1)
ARATH|TAIR=AT2G29210|UniProtKB=Q8L7W3	AT2G29210	At2g29210/F16P2.41;At2g29210;ortholog	SERINE/ARGININE REPETITIVE MATRIX PROTEIN 1 (PTHR23148:SF0)
ARATH|Gene=AT2G30880|UniProtKB=Q8VYJ6	AT2G30880	At2g30880/F7F1.9;SWAP70;ortholog	SUBFAMILY NOT NAMED (PTHR24356:SF306)
ARATH|TAIR=AT2G31140|UniProtKB=Q84VZ6	AT2G31140	At2g31140;At2g31140;ortholog	PEPTIDASE S24/S26A/S26B/S26C FAMILY PROTEIN (PTHR47040:SF1)
ARATH|TAIR=AT2G31490|UniProtKB=Q9SIQ8	AT2G31490	AT2G31490 protein;At2g31490;ortholog	SUBFAMILY NOT NAMED (PTHR35479:SF2)
ARATH|TAIR=AT2G32380|UniProtKB=Q9ZV66	AT2G32380	At2g32380;At2g32380;ortholog	TRANSMEMBRANE PROTEIN 97 (PTHR31204:SF1)
ARATH|TAIR=AT2G32600|UniProtKB=O80897	AT2G32600	At2g32600/T26B15.16;At2g32600;ortholog	SPLICING FACTOR 3A SUBUNIT 2 (PTHR23205:SF0)
ARATH|TAIR=AT2G33630|UniProtKB=O22813	AT2G33630	At2g33630/F4P9.40;At2g33630;ortholog	SUBFAMILY NOT NAMED (PTHR10366:SF355)
ARATH|TAIR=AT2G34250|UniProtKB=O80774	AT2G34250	AT2G34250 protein;At2g34250;ortholog	SUBFAMILY NOT NAMED (PTHR10906:SF21)
ARATH|TAIR=locus|UniProtKB=Q9SMX4	AT2G34520	At2g34520;rps14;ortholog	28S RIBOSOMAL PROTEIN S14, MITOCHONDRIAL (PTHR19836:SF19)
ARATH|Gene=AT2G34560|UniProtKB=B9DGC0	AT2G34560	AT2G34560 protein;CCP1;ortholog	KATANIN P60 ATPASE-CONTAINING SUBUNIT A-LIKE 2 (PTHR23074:SF78)
ARATH|TAIR=AT2G34970|UniProtKB=O64760	AT2G34970	At2g34970;At2g34970;ortholog	TRANSLATION INITIATION FACTOR EIF-2B SUBUNIT EPSILON (PTHR45887:SF1)
ARATH|TAIR=AT2G37400|UniProtKB=Q9ZUS6	AT2G37400	At2g37400;At2g37400;ortholog	SUBFAMILY NOT NAMED (PTHR26312:SF76)
ARATH|TAIR=AT2G37975|UniProtKB=Q8LG42	AT2G37975	At2g37975;At2g37975;ortholog	SUBFAMILY NOT NAMED (PTHR15858:SF2)
ARATH|Gene=AT2G39630|UniProtKB=Q9SLN0	AT2G39630	At2g39630/F12L6.29;At2g39630;ortholog	DOLICHYL-PHOSPHATE BETA-GLUCOSYLTRANSFERASE (PTHR10859:SF91)
ARATH|TAIR=AT2G44060|UniProtKB=O80576	AT2G44060	At2g44060;late embryogenesis abundant 26;ortholog	SUBFAMILY NOT NAMED (PTHR31459:SF2)
ARATH|TAIR=AT2G44525|UniProtKB=Q8RUX8	AT2G44525	At2g44525;At2g44525;ortholog	NADH DEHYDROGENASE [UBIQUINONE] 1 ALPHA SUBCOMPLEX ASSEMBLY FACTOR 3 (PTHR21192:SF2)
ARATH|Gene=AT2G45990|UniProtKB=O82790	AT2G45990	AT2G45990 protein;At2g45990;ortholog	UV RADIATION RESISTANCE-ASSOCIATED GENE PROTEIN (PTHR15157:SF5)
ARATH|TAIR=AT2G46000|UniProtKB=O82812	AT2G46000	At2g46000;At2g46000;ortholog	SUBFAMILY NOT NAMED (PTHR36357:SF1)
ARATH|TAIR=AT2G46540|UniProtKB=Q9ZPY5	AT2G46540	At2g46540/F11C10.23;At2g46540;ortholog	SUBFAMILY NOT NAMED (PTHR36026:SF1)
ARATH|TAIR=AT2G46780|UniProtKB=Q501B0	AT2G46780	At2g46780;At2g46780;ortholog	RNA RECOGNITION MOTIF-CONTAINING PROTEIN-RELATED (PTHR15241:SF73)
ARATH|TAIR=AT2G47790|UniProtKB=Q944S2	AT2G47790	At2g47790/F17A22.18;GIGANTUS 1;ortholog	WD REPEAT-CONTAINING PROTEIN 89 (PTHR22889:SF0)
ARATH|TAIR=AT2G47960|UniProtKB=O82263	AT2G47960	At2g47960/T9J23.10;At2g47960;ortholog	TRAFFICKING PROTEIN PARTICLE COMPLEX SUBUNIT 13 (PTHR13134:SF3)
ARATH|TAIR=AT3G01800|UniProtKB=Q6NQM0	AT3G01800	At3g01800;At3g01800;ortholog	RIBOSOME-RECYCLING FACTOR, MITOCHONDRIAL (PTHR20982:SF3)
ARATH|TAIR=AT3G02420|UniProtKB=Q9M898	AT3G02420	AT3g02420/F16B3_5;At3g02420;ortholog	SUBFAMILY NOT NAMED (PTHR30603:SF18)
ARATH|TAIR=AT3G03320|UniProtKB=Q9SRN6	AT3G03320	At3g03320;At3g03320;ortholog	RNA-BINDING ASCH DOMAIN PROTEIN (PTHR34204:SF2)
ARATH|TAIR=AT3G04010|UniProtKB=Q9SQR1	AT3G04010	At3g04010;At3g04010;ortholog	BETA-1,3-GLUCANASE-LIKE PROTEIN-RELATED (PTHR32227:SF95)
ARATH|TAIR=AT3G05090|UniProtKB=Q93ZS6	AT3G05090	AT3g05090/T12H1_5;LRS1;ortholog	WD REPEAT-CONTAINING PROTEIN 48 (PTHR19862:SF14)
ARATH|TAIR=AT3G07170|UniProtKB=Q9SFU7	AT3G07170	AT3g07170/T1B9_17;T1B9.17;ortholog	SUBFAMILY NOT NAMED (PTHR23509:SF24)
ARATH|TAIR=AT3G07230|UniProtKB=Q9SFV3	AT3G07230	At3g07230;T1B9.10;ortholog	SUBFAMILY NOT NAMED (PTHR36752:SF1)
ARATH|Gene=AT3G07300|UniProtKB=B3H7H1	AT3G07300	AT3G07300 protein;At3g07300;ortholog	TRANSLATION INITIATION FACTOR EIF-2B SUBUNIT BETA (PTHR45859:SF1)
ARATH|TAIR=AT3G07590|UniProtKB=Q9SSF1	AT3G07590	AT3g07590/MLP3_4;MLP3.4;ortholog	SMALL NUCLEAR RIBONUCLEOPROTEIN SM D1 (PTHR23338:SF18)
ARATH|TAIR=AT3G07640|UniProtKB=Q8L8V4	AT3G07640	At3g07640;At3g07640;ortholog	SUBFAMILY NOT NAMED (PTHR37221:SF1)
ARATH|TAIR=AT3G07720|UniProtKB=Q9S7W4	AT3G07720	AT3g07720/F17A17_6;F17A17.6;ortholog	EPITHIOSPECIFIER PROTEIN-RELATED (PTHR47435:SF1)
ARATH|Gene=AT3G08780|UniProtKB=Q8RY09	AT3G08780	AT3g08780/F17O14_25;At3g08780;ortholog	BRISC COMPLEX SUBUNIT ABRO1 (PTHR31728:SF1)
ARATH|TAIR=AT3G08890|UniProtKB=Q9SR89	AT3G08890	At3g08890;T16O11.17;ortholog	SUBFAMILY NOT NAMED (PTHR31676:SF0)
ARATH|TAIR=AT3G08910|UniProtKB=Q9SR91	AT3G08910	At3g08910;T16O11.15;ortholog	DNAJ HEAT SHOCK FAMILY PROTEIN (PTHR24078:SF528)
ARATH|TAIR=AT3G08980|UniProtKB=Q9S724	AT3G08980	At3g08980;MZB10.1;ortholog	MITOCHONDRIAL INNER MEMBRANE PROTEASE SUBUNIT 2 (PTHR46041:SF2)
ARATH|TAIR=AT3G09570|UniProtKB=Q9C5T6	AT3G09570	At3g09570;F11F8_41;ortholog	RE59932P (PTHR21229:SF2)
ARATH|Gene=AT3G10640|UniProtKB=Q9LPN5	AT3G10640	At3g10640;F18K10.26;ortholog	SNF7 FAMILY PROTEIN (PTHR22761:SF39)
ARATH|TAIR=AT3G10860|UniProtKB=Q9SG91	AT3G10860	At3g10860;T7M13.6;ortholog	SUBFAMILY NOT NAMED (PTHR34559:SF1)
ARATH|Gene=AT3G13235|UniProtKB=Q1EBV4	AT3G13235	At3g13235;DDI1;ortholog	PROTEIN DDI1 HOMOLOG 2 (PTHR12917:SF1)
ARATH|Gene=AT3G13460|UniProtKB=Q9LJE5	AT3G13460	AT3g13460/MRP15_10;ECT2;ortholog	EVOLUTIONARILY CONSERVED C-TERMINAL REGION 4 (PTHR12357:SF66)
ARATH|Gene=AT3G13990|UniProtKB=Q8L7T4	AT3G13990	AT3g13990/MDC16_11;At3g13990;ortholog	SUBFAMILY NOT NAMED (PTHR47070:SF2)
ARATH|TAIR=AT3G14430|UniProtKB=Q9LRR8	AT3G14430	At3g14430;At3g14430;ortholog	SUBFAMILY NOT NAMED (PTHR37223:SF1)
ARATH|TAIR=AT3G15090|UniProtKB=Q9LK96	AT3G15090	AT3g15090/K15M2_24;At3g15090;ortholog	PROTEIN AST1-RELATED (PTHR43482:SF1)
ARATH|Gene=AT3G15940|UniProtKB=Q9LSB5	AT3G15940	AT3g15940/MVC8_7;1g52420;ortholog	SUBFAMILY NOT NAMED (PTHR47778:SF1)
ARATH|Gene=AT3G16760|UniProtKB=Q6NMH5	AT3G16760	At3g16760;At3g16760;ortholog	SUBFAMILY NOT NAMED (PTHR47697:SF1)
ARATH|TAIR=AT3G17020|UniProtKB=Q9LSP5	AT3G17020	AT3g17020/K14A17_14;At3g17020;ortholog	SUBFAMILY NOT NAMED (PTHR46100:SF4)
ARATH|TAIR=AT3G17160|UniProtKB=Q9LSN1	AT3G17160	At3g17160;At3g17160;ortholog	SUBFAMILY NOT NAMED (PTHR37195:SF1)
ARATH|TAIR=AT3G17770|UniProtKB=Q494P3	AT3G17770	At3g17770;At3g17770;ortholog	TRIOKINASE/FMN CYCLASE (PTHR28629:SF4)
ARATH|TAIR=AT3G17900|UniProtKB=Q9ASZ4	AT3G17900	AT3g17900/MEB5_12;At3g17900;ortholog	SUBFAMILY NOT NAMED (PTHR36034:SF1)
ARATH|TAIR=AT3G18035|UniProtKB=Q9LSK7	AT3G18035	At3g18035;HON4;ortholog	HMG-Y-RELATED PROTEIN A (PTHR11467:SF29)
ARATH|TAIR=AT3G18240|UniProtKB=Q9LJQ6	AT3G18240	AT3G18240 protein;At3g18240;ortholog	28S RIBOSOMAL PROTEIN S35, MITOCHONDRIAL (PTHR13490:SF0)
ARATH|TAIR=AT3G18790|UniProtKB=Q9LS97	AT3G18790	AT3G18790 protein;At3g18790;ortholog	PRE-MRNA-SPLICING FACTOR ISY1 HOMOLOG (PTHR13021:SF8)
ARATH|TAIR=AT3G20100|UniProtKB=Q9LJY8	AT3G20100	AT3g20100/MAL21_14;CYP705A19;ortholog	CYTOCHROME P450-RELATED (PTHR24298:SF59)
ARATH|Gene=AT3G20130|UniProtKB=Q9LJY5	AT3G20130	At3g20130;CYP705A22;ortholog	CYTOCHROME P450-RELATED (PTHR24298:SF59)
ARATH|TAIR=AT3G20370|UniProtKB=Q9LTQ5	AT3G20370	AT3g20370/MQC12_13;At3g20370;ortholog	TRAF-LIKE FAMILY PROTEIN-RELATED (PTHR46162:SF1)
ARATH|TAIR=AT3G21215|UniProtKB=Q9ASW4	AT3G21215	AT3G21215 protein;At3g21215;ortholog	SUBFAMILY NOT NAMED (PTHR10501:SF49)
ARATH|TAIR=AT3G23190|UniProtKB=Q9LTC9	AT3G23190	At3g23190;At3g23190;ortholog	HR-LIKE LESION-INDUCING PROTEIN-RELATED (PTHR31474:SF1)
ARATH|TAIR=AT3G23530|UniProtKB=Q8VZH1	AT3G23530	AT3g23510/MEE5_5;At3g23530;ortholog	CYCLOPROPANE-FATTY-ACYL-PHOSPHOLIPID SYNTHASE-RELATED (PTHR43675:SF3)
ARATH|Gene=AT3G23600|UniProtKB=Q9LUG8	AT3G23600	AT3g23600/MDB19_9;At3g23600;ortholog	PROTEIN AIM2 (PTHR17630:SF44)
ARATH|TAIR=AT3G24160|UniProtKB=Q9ZSJ7	AT3G24160	AT3g24160/MUJ8_16;PMP;ortholog	SUBFAMILY NOT NAMED (PTHR37735:SF1)
ARATH|TAIR=AT3G25545|UniProtKB=Q9LSU9	AT3G25545	AT3g25550/MWL2_17;At3g25545;ortholog	SUBFAMILY NOT NAMED (PTHR37227:SF1)
ARATH|TAIR=AT3G29034|UniProtKB=Q8GX70	AT3G29034	At3g29034;At3g29034;ortholog
ARATH|TAIR=AT3G30390|UniProtKB=Q9LI61	AT3G30390	AT3g30390/T6J22_16;At3g30390;ortholog	SODIUM-COUPLED NEUTRAL AMINO ACID TRANSPORTER 10-RELATED (PTHR22950:SF264)
ARATH|TAIR=AT3G44100|UniProtKB=Q9LXQ2	AT3G44100	At3g44100;F26G5_50;ortholog	SUBFAMILY NOT NAMED (PTHR11306:SF13)
ARATH|TAIR=AT3G44190|UniProtKB=Q9LXP4	AT3G44190	At3g44190;F26G5_140;ortholog	FAD/NAD(P)-BINDING OXIDOREDUCTASE FAMILY PROTEIN (PTHR43735:SF4)
ARATH|TAIR=AT3G46430|UniProtKB=Q9SN96	AT5G59613,AT3G46430	AT3g46430/F18L15_150;F18L15.150;ortholog	TRANSMEMBRANE PROTEIN (PTHR34565:SF1)
ARATH|TAIR=AT3G48140|UniProtKB=Q42338	AT3G48140	AT3G48140 protein;T24C20_20;ortholog	SUBFAMILY NOT NAMED (PTHR33417:SF7)
ARATH|TAIR=AT3G49080|UniProtKB=Q8L6Z4	AT3G49080	At3g49080;At3g49080;ortholog	28S RIBOSOMAL PROTEIN S9, MITOCHONDRIAL (PTHR21569:SF1)
ARATH|TAIR=AT3G49560|UniProtKB=Q9SCK3	AT3G49560	At3g49560;T9C5.150;ortholog	SUBFAMILY NOT NAMED (PTHR14110:SF6)
ARATH|TAIR=AT3G49800|UniProtKB=Q9M2X8	AT3G49800	AT3g49800/T16K5_150;T16K5.150;ortholog	BSD DOMAIN-CONTAINING PROTEIN (PTHR31923:SF4)
ARATH|TAIR=AT3G51000|UniProtKB=Q9SD45	AT3G51000	AT3g51000/F24M12_40;F24M12.40;ortholog	SUBFAMILY NOT NAMED (PTHR43689:SF5)
ARATH|TAIR=AT3G51010|UniProtKB=Q9SD44	AT3G51010	At3g51010;F24M12.50;ortholog	SUBFAMILY NOT NAMED (PTHR36767:SF1)
ARATH|TAIR=AT3G51790|UniProtKB=Q96326	AT3G51790	At3g51790;AtG1;ortholog	SUBFAMILY NOT NAMED (PTHR34128:SF2)
ARATH|TAIR=AT3G52570|UniProtKB=Q8VXV0	AT3G52570	AT3g52570/F22O6_50;At3g52570;ortholog	SUBFAMILY NOT NAMED (PTHR43248:SF3)
ARATH|Gene=AT3G53990|UniProtKB=Q9M328	AT3G53990	AT3G53990 protein;F5K20_290;ortholog	SUBFAMILY NOT NAMED (PTHR46100:SF2)
ARATH|TAIR=AT3G55605|UniProtKB=Q8LCT2	AT3G55605	At3g55605;At3g55605;ortholog	MITOCHONDRIAL GLYCOPROTEIN FAMILY PROTEIN (PTHR10826:SF18)
ARATH|Gene=AT3G56130|UniProtKB=Q93W03	AT3G56130	AT3g56130/F18O21_90;At3g56130;ortholog
ARATH|TAIR=AT3G56750|UniProtKB=Q9LET2	AT3G56750	AT3g56750/T8M16_80;T8M16_80;ortholog	PLANT/PROTEIN (PTHR31469:SF8)
ARATH|TAIR=AT3G57220|UniProtKB=Q9M2M5	AT3G57220	At3g57220;F28O9.70;ortholog	UDP-N-ACETYLGLUCOSAMINE--DOLICHYL-PHOSPHATE N-ACETYLGLUCOSAMINEPHOSPHOTRANSFERASE (PTHR10571:SF0)
ARATH|TAIR=AT3G57340|UniProtKB=Q9M2L3	AT3G57340	AT3G57340 protein;F28O9.190;ortholog	DNAJ HOMOLOG SUBFAMILY B MEMBER 12 (PTHR43908:SF3)
ARATH|Gene=AT3G57630|UniProtKB=Q6NKR6	AT3G57630	At3g57630;At3g57630;ortholog	SUBFAMILY NOT NAMED (PTHR11062:SF21)
ARATH|TAIR=AT3G61050|UniProtKB=Q9LEX1	AT3G61050	At3g61050;T27I15_140;ortholog	C2 CALCIUM/LIPID-BINDING ENDONUCLEASE/EXONUCLEASE/PHOSPHATASE-RELATED (PTHR10774:SF51)
ARATH|TAIR=AT3G61540|UniProtKB=Q9M314	AT3G61540	AT3g61540/F2A19_140;F2A19.140;ortholog	SUBFAMILY NOT NAMED (PTHR43248:SF2)
ARATH|TAIR=AT3G62810|UniProtKB=Q9LZI4	AT3G62810	At3g62810;F26K9_240;ortholog
ARATH|TAIR=AT4G00090|UniProtKB=Q93ZN5	AT4G00090	AT4g00090/F6N15_8;At4g00090;ortholog	SUBFAMILY NOT NAMED (PTHR45282:SF1)
ARATH|TAIR=AT4G01897|UniProtKB=Q8LC12	AT4G01897	At4g01897;At4g01897;ortholog	SUBFAMILY NOT NAMED (PTHR34129:SF1)
ARATH|TAIR=AT4G02270|UniProtKB=O81417	AT4G02270	At4g02270;RHS13;ortholog	SUBFAMILY NOT NAMED (PTHR33470:SF1)
ARATH|TAIR=AT4G02370|UniProtKB=O81296	AT4G02370	AT4g02370 protein;At4g02370;ortholog	F22D16.19 PROTEIN (PTHR31676:SF4)
ARATH|Gene=AT4G02450|UniProtKB=Q8L7U4	AT4G02450	AT4g02450/T14P8_5;At4g02450;ortholog	CO-CHAPERONE PROTEIN DAF-41 (PTHR22932:SF1)
ARATH|TAIR=AT4G05400|UniProtKB=Q9M0V5	AT4G05400	At4g05400;At4g05400;ortholog	39S RIBOSOMAL PROTEIN L40, MITOCHONDRIAL (PTHR13359:SF2)
ARATH|TAIR=AT4G08690|UniProtKB=O22270	AT4G08690	AT4G08690 protein;T3F12.1;ortholog	F16L1.9 PROTEIN (PTHR45824:SF3)
ARATH|TAIR=AT4G10110|UniProtKB=Q8GW25	AT4G10110	At4g10100;At4g10110;ortholog	SUBFAMILY NOT NAMED (PTHR13798:SF6)
ARATH|TAIR=AT4G11790|UniProtKB=Q93ZH3	AT4G11790	AT4g11790/T5C23_220;At4g11790;ortholog	SUBFAMILY NOT NAMED (PTHR23138:SF129)
ARATH|TAIR=AT4G12340|UniProtKB=Q9STH7	AT4G12340	AT4g12340/T4C9_180;At4g12340;ortholog	SUBFAMILY NOT NAMED (PTHR47587:SF1)
ARATH|TAIR=AT4G12510|UniProtKB=Q9S7U3	AT4G12520	At4g12520;At4g12510;ortholog	SUBFAMILY NOT NAMED (PTHR31731:SF60)
ARATH|TAIR=AT4G12590|UniProtKB=Q9SU27	AT4G12590	At4g12590;At4g12590;ortholog	ER MEMBRANE PROTEIN COMPLEX 3 (PTHR13116:SF5)
ARATH|TAIR=AT4G13180|UniProtKB=Q9SVQ9	AT4G13180	AT4g13180/F17N18_70;At4g13180;ortholog	SUBFAMILY NOT NAMED (PTHR43361:SF1)
ARATH|TAIR=AT4G13350|UniProtKB=Q8W4K6	AT4G13350	At4g13350;NIG;ortholog	SUBFAMILY NOT NAMED (PTHR46085:SF3)
ARATH|TAIR=AT4G13615|UniProtKB=Q8GXU7	AT4G13615	At4g13612;At4g13615;ortholog	SUBFAMILY NOT NAMED (PTHR13596:SF5)
ARATH|TAIR=AT4G14420|UniProtKB=O23298	AT4G14420	AT4g14420/dl3250c;dl3250c;ortholog	HR-LIKE LESION-INDUCING PROTEIN-RELATED (PTHR31474:SF1)
ARATH|TAIR=AT4G14930|UniProtKB=Q8LAM2	AT4G14930	At4g14930;At4g14930;ortholog	SUBFAMILY NOT NAMED (PTHR30457:SF0)
ARATH|TAIR=AT4G15802|UniProtKB=Q8GW48	AT4G15802	At4g15810;HSBP;ortholog	HEAT SHOCK FACTOR BINDING PROTEIN (PTHR19424:SF0)
ARATH|TAIR=AT4G15930|UniProtKB=Q84VW0	AT4G15930	At4g15930;At4g15930;ortholog	DYNEIN LIGHT CHAIN 2, CYTOPLASMIC (PTHR11886:SF35)
ARATH|TAIR=AT4G16444|UniProtKB=Q1H5D2	AT4G16444	At4g16444;At4g16444;ortholog	SUBFAMILY NOT NAMED (PTHR11760:SF21)
ARATH|TAIR=AT4G16450|UniProtKB=Q84W12	AT4G16450	At4g16450;At4g16450;ortholog	SUBFAMILY NOT NAMED (PTHR34062:SF1)
ARATH|TAIR=AT4G17010|UniProtKB=Q94AX0	AT4G17010	AT4g17010/dl4535w;At4g17010;ortholog	SUBFAMILY NOT NAMED (PTHR35749:SF1)
ARATH|Gene=AT4G18070|UniProtKB=Q8VZS7	AT4G18070	AT4G18070 protein;At4g18070;ortholog	EXPRESSED PROTEIN (PTHR37187:SF1)
ARATH|TAIR=AT4G18950|UniProtKB=Q93Z30	AT4G18950	AT4g18950/F13C5_120;At4g18950;ortholog	SUBFAMILY NOT NAMED (PTHR44329:SF33)
ARATH|TAIR=AT4G21110|UniProtKB=O49553	AT4G21110	AT4g21110/F7J7_50;At4g21110;ortholog	SUBFAMILY NOT NAMED (PTHR19411:SF5)
ARATH|Gene=AT4G21580|UniProtKB=O65423	AT4G21580	AT4g21580/F18E5_200;F18E5.200;ortholog	SUBFAMILY NOT NAMED (PTHR43006:SF7)
ARATH|TAIR=AT4G22000|UniProtKB=O65448	AT4G22000	At4g22000;At4g22000;ortholog	SUBFAMILY NOT NAMED (PTHR36781:SF1)
ARATH|TAIR=AT4G23670|UniProtKB=Q9SUR0	AT4G23670	AT4G23670 protein;At4g23670;ortholog	F17F8.9-RELATED (PTHR31338:SF18)
ARATH|TAIR=AT4G24330|UniProtKB=Q9STW1	AT4G24330	At4g24330;At4g24330;ortholog	COILED-COIL DOMAIN-CONTAINING PROTEIN 47 (PTHR12883:SF0)
ARATH|TAIR=AT4G24800|UniProtKB=Q8W4Q4	AT4G24800	AT4g24800/F6I7_10;ECIP1;ortholog	LD21074P (PTHR12626:SF0)
ARATH|Gene=AT4G25315|UniProtKB=Q147K0	AT4G25315	At4g25315;At4g25315;ortholog	UPF0545 PROTEIN C22ORF39 (PTHR28052:SF1)
ARATH|Gene=AT4G25870|UniProtKB=Q9SVZ8	AT4G25870	At4g25870;At4g25870;ortholog	CORE-2/I-BRANCHING BETA-1,6-N-ACETYLGLUCOSAMINYLTRANSFERASE FAMILY PROTEIN (PTHR31042:SF1)
ARATH|Gene=AT4G26650|UniProtKB=Q8W569	AT4G26650	AT4g26650/T15N24_100;At4g26650;ortholog	RNA-BINDING (RRM/RBD/RNP MOTIFS) FAMILY PROTEIN (PTHR15241:SF91)
ARATH|TAIR=AT4G27720|UniProtKB=Q9C5R0	AT4G27720	AT4g27720/T29A15_210;At4g27720;ortholog	MOLYBDATE-ANION TRANSPORTER (PTHR23516:SF1)
ARATH|TAIR=AT4G28360|UniProtKB=Q8LDU0	AT4G28360	At4g28360;At4g28355;ortholog	39S RIBOSOMAL PROTEIN L22, MITOCHONDRIAL (PTHR13501:SF0)
ARATH|TAIR=AT4G29480|UniProtKB=Q9M0D5	AT4G29480	AT4g29480/F17A13_300;At4g29480;ortholog	COPIA-LIKE RETROELEMENT POL POLYPROTEIN (PTHR12386:SF21)
ARATH|TAIR=AT4G29870|UniProtKB=Q9SZQ8	AT4G29870	At4g29870;At4g29870;ortholog	OLIGOSACCHARYLTRANSFERASE COMPLEX SUBUNIT OSTC (PTHR13160:SF4)
ARATH|TAIR=AT4G30010|UniProtKB=Q9SZV4	AT4G30010	AT4g30010/F6G3_40;At4g30010;ortholog	SUBFAMILY NOT NAMED (PTHR36059:SF1)
ARATH|TAIR=AT4G30330|UniProtKB=Q8LAK5	AT4G30330	At4g30330;At4g30330;ortholog	SMALL NUCLEAR RIBONUCLEOPROTEIN E (PTHR11193:SF0)
ARATH|TAIR=AT4G30600|UniProtKB=Q9M0A0	AT4G30600	AT4g30600/F17I23_60;At4g30600;ortholog	SIGNAL RECOGNITION PARTICLE RECEPTOR SUBUNIT ALPHA (PTHR43134:SF1)
ARATH|TAIR=AT4G31200|UniProtKB=O49570	AT4G31200	At4g31200;At4g31200;ortholog	CALCIUM HOMEOSTASIS ENDOPLASMIC RETICULUM PROTEIN (PTHR12323:SF0)
ARATH|Gene=AT4G31340|UniProtKB=Q8GUN1	AT4G31340	AT4G31340 protein;At4g31340;ortholog	GOLGIN FAMILY A PROTEIN (PTHR34360:SF1)
ARATH|TAIR=AT4G32870|UniProtKB=Q9M073	AT4G32870	At4g32870;At4g32870;ortholog	SUBFAMILY NOT NAMED (PTHR31213:SF18)
ARATH|TAIR=AT5G14970|UniProtKB=Q9LFQ8	AT4G33110	At4g33110;At5g14970;ortholog	SUBFAMILY NOT NAMED (PTHR33598:SF1)
ARATH|TAIR=AT4G33120|UniProtKB=Q84TE2	AT4G33120	At4g33120;At4g33120;ortholog	SUBFAMILY NOT NAMED (PTHR43832:SF1)
ARATH|Gene=AT4G33625|UniProtKB=Q8GXK1	AT4G33625	At4g33625;At4g33625;ortholog	SUBFAMILY NOT NAMED (PTHR34965:SF1)
ARATH|TAIR=AT4G34180|UniProtKB=Q93V74	AT4G34180	AT4g34180/F28A23_60;At4g34180;ortholog	SUBFAMILY NOT NAMED (PTHR31118:SF16)
ARATH|TAIR=AT4G34412|UniProtKB=Q6NMZ4	AT4G34412	At4g34412;At4g34412;ortholog	EKC/KEOPS COMPLEX SUBUNIT TPRKB (PTHR15840:SF10)
ARATH|TAIR=AT4G35220|UniProtKB=Q94JT5	AT4G35220	AT4g35220/F23E12_220;At4g35220;ortholog	SUBFAMILY NOT NAMED (PTHR31118:SF12)
ARATH|TAIR=AT4G35360|UniProtKB=Q8W4Q1	AT4G35360	At4g35360/F23E12_80;At4g35360;ortholog	SUBFAMILY NOT NAMED (PTHR12280:SF31)
ARATH|TAIR=AT4G35490|UniProtKB=Q9SVW7	AT4G35490	At4g35490;MRPL11;ortholog	39S RIBOSOMAL PROTEIN L11, MITOCHONDRIAL (PTHR11661:SF1)
ARATH|Gene=AT4G35785|UniProtKB=Q494N5	AT4G35785	At4g35785;At4g35785;ortholog	TRANSFORMER-2 PROTEIN HOMOLOG BETA (PTHR15241:SF0)
ARATH|TAIR=AT4G36420|UniProtKB=O23238	AT4G36420	At4g36420/C7A10_940;C7A10.940;ortholog	SUBFAMILY NOT NAMED (PTHR45987:SF5)
ARATH|Gene=AT4G37190|UniProtKB=O23167	AT4G37190	At4g37190;C7A10.170;ortholog	PROTEIN MISATO HOMOLOG 1 (PTHR13391:SF0)
ARATH|TAIR=AT4G37660|UniProtKB=Q9SZF8	AT4G37660	AT4g37660/F19F18_150;At4g37660;ortholog	SUBFAMILY NOT NAMED (PTHR45987:SF3)
ARATH|TAIR=AT4G39150|UniProtKB=Q9T024	AT4G39150	AT4g39150/T22F8_50;At4g39150;ortholog	DNAJ HEAT SHOCK N-TERMINAL DOMAIN-CONTAINING PROTEIN (PTHR44094:SF8)
ARATH|TAIR=AT4G39690|UniProtKB=Q9ASV5	AT4G39690	AT4g39690/T19P19_80;At4g39690;ortholog	MICOS COMPLEX SUBUNIT MIC60 (PTHR15415:SF7)
ARATH|TAIR=AT4G39880|UniProtKB=Q9SMR5	AT4G39880	At4g39880;At4g39880;ortholog	39S RIBOSOMAL PROTEIN L23, MITOCHONDRIAL (PTHR12059:SF5)
ARATH|TAIR=AT4G39960|UniProtKB=Q940V1	AT4G39960	AT4g39960/T5J17_130;DJA5;ortholog	CHAPERONE PROTEIN DNAJ A6, CHLOROPLASTIC (PTHR43096:SF31)
ARATH|TAIR=AT4G40042|UniProtKB=Q84MC9	AT4G40042	At4g40042;At4g40042;ortholog	SIGNAL PEPTIDASE COMPLEX SUBUNIT 1-RELATED (PTHR13202:SF3)
ARATH|TAIR=AT5G01210|UniProtKB=Q9LFB5	AT5G01210	AT5g01210/F7J8_190;At5g01210;ortholog	SUBFAMILY NOT NAMED (PTHR31896:SF25)
ARATH|TAIR=AT5G01800|UniProtKB=Q9LZW6	AT5G01800	AT5g01800/T20L15_70;At5g01800;ortholog	BCDNA.GH08312 (PTHR11480:SF3)
ARATH|TAIR=AT5G02050|UniProtKB=Q9LZM6	AT5G02050	At5g02050;At5g02050;ortholog	SUBFAMILY NOT NAMED (PTHR10826:SF12)
ARATH|Gene=AT5G02170|UniProtKB=Q8LPF4	AT5G02170	AT5g02170/T7H20_220;At5g02170;ortholog	AMINO ACID TRANSPORTER FAMILY PROTEIN-RELATED (PTHR22950:SF313)
ARATH|Gene=AT5G02740|UniProtKB=A0JQ00	AT5G02740	At5g02740;At5g02740;ortholog	AT27789P (PTHR13976:SF22)
ARATH|TAIR=AT5G03040|UniProtKB=Q93ZH7	AT5G03040	AT5g03040/F15A17_70;iqd2;ortholog	PROTEIN IQ-DOMAIN 1 (PTHR32295:SF28)
ARATH|TAIR=AT5G04420|UniProtKB=Q9LZ83	AT5G04420	AT5G04420 protein;T32M21_20;ortholog	SUBFAMILY NOT NAMED (PTHR46093:SF5)
ARATH|Gene=AT5G04750|UniProtKB=Q84W11	AT5G04750	At5g04750;MUK11.3;ortholog
ARATH|TAIR=AT5G05370|UniProtKB=Q9FLB7	AT5G05370	At5g05370;At5g05370;ortholog	SUBFAMILY NOT NAMED (PTHR34559:SF1)
ARATH|TAIR=AT5G05480|UniProtKB=Q9FFG6	AT5G05480	AT5g05480/MOP10_2;MOP10.2;ortholog	SUBFAMILY NOT NAMED (PTHR31104:SF2)
ARATH|TAIR=AT5G05670|UniProtKB=Q9FFK7	AT5G05670	AT5G05670 protein;MJJ3.7;ortholog	SIGNAL RECOGNITION PARTICLE RECEPTOR SUBUNIT BETA (PTHR11485:SF34)
ARATH|TAIR=AT5G06660|UniProtKB=Q9FG04	AT5G06660	AT5g06660/F15M7_19;At5g06660;ortholog	CALCIUM LOAD-ACTIVATED CALCIUM CHANNEL (PTHR20917:SF0)
ARATH|TAIR=AT5G06970|UniProtKB=Q8RX56	AT5G06970	AT5g06970/MOJ9_14;MOJ9.14;ortholog	SUBFAMILY NOT NAMED (PTHR31280:SF2)
ARATH|Gene=AT5G08160|UniProtKB=O04265	AT5G08160	AT5g08160;PK3;ortholog	SERINE/THREONINE-PROTEIN KINASE 16 (PTHR45998:SF2)
ARATH|TAIR=AT5G23575|UniProtKB=Q8VZJ5	AT5G23575	AT5g08500/MAH20_6;At5g23575;ortholog	CLEFT LIP AND PALATE TRANSMEMBRANE PROTEIN 1-LIKE PROTEIN (PTHR21347:SF0)
ARATH|TAIR=AT5G09770|UniProtKB=Q8LD39	AT5G09770	At5g09770;At5g09770;ortholog	39S RIBOSOMAL PROTEIN L17, MITOCHONDRIAL (PTHR14413:SF16)
ARATH|TAIR=AT5G10010|UniProtKB=A2RVJ8	AT5G10010	At5g10010;HEAT INTOLERANT 4;ortholog	SERINE/THREONINE-KINASE (PTHR33704:SF1)
ARATH|TAIR=AT5G10460|UniProtKB=Q6DBI9	AT5G10460	At5g10460;At5g10460;ortholog	SUBFAMILY NOT NAMED (PTHR19288:SF46)
ARATH|TAIR=AT5G10730|UniProtKB=Q93VH5	AT5G10730	AT5g10730/MAJ23_90;MAJ23.90;ortholog	MIOREX COMPLEX COMPONENT 2 (PTHR12126:SF1)
ARATH|TAIR=AT5G10830|UniProtKB=Q9LEV6	AT5G10830	At5g10830;At5g10830;ortholog	EMBRYONIC ABUNDANT PROTEIN-LIKE-RELATED (PTHR44575:SF2)
ARATH|Gene=AT5G11730|UniProtKB=Q9LYF7	AT5G11730	At5g11730;At5g11730;ortholog	CORE-2/I-BRANCHING BETA-1,6-N-ACETYLGLUCOSAMINYLTRANSFERASE FAMILY PROTEIN (PTHR31042:SF8)
ARATH|TAIR=AT5G11810|UniProtKB=Q9LYF0	AT5G11810	At5g11810;T22P22_200;ortholog	SUBFAMILY NOT NAMED (PTHR35506:SF1)
ARATH|TAIR=AT5G12410|UniProtKB=Q94CK1	AT5G12410	At5g12410;At5g12410;ortholog	SUBFAMILY NOT NAMED (PTHR13452:SF12)
ARATH|TAIR=AT5G13560|UniProtKB=Q8GY46	AT5G13560	At5g13560;At5g13560;ortholog	SUBFAMILY NOT NAMED (PTHR34121:SF1)
ARATH|TAIR=AT5G14105|UniProtKB=Q8LEU9	AT5G14105	At5g14105;At5g14105;ortholog	SUBFAMILY NOT NAMED (PTHR35135:SF1)
ARATH|TAIR=AT5G14540|UniProtKB=B9DHK3	AT5G14540	AT5G14540 protein;At5g14540;ortholog	RECEPTOR-LIKE KINASE, PUTATIVE (DUF1421)-RELATED (PTHR31805:SF2)
ARATH|TAIR=AT5G15220|UniProtKB=Q94AC6	AT5G15220	AT5g15220/F8M21_110;At5g15220;ortholog	50S RIBOSOMAL PROTEIN L27 (PTHR15893:SF7)
ARATH|TAIR=AT5G16040|UniProtKB=Q9LFS0	AT5G16040	At5g16040;At5g16040;ortholog	X-LINKED RETINITIS PIGMENTOSA GTPASE REGULATOR (PTHR45622:SF2)
ARATH|TAIR=AT5G16210|UniProtKB=Q8VYW7	AT5G16210	AT5g16210/T21H19_130;At5g16210;ortholog	LISH DOMAIN AND HEAT REPEAT-CONTAINING PROTEIN KIAA1468 (PTHR32059:SF0)
ARATH|TAIR=AT5G16260|UniProtKB=Q9LF02	AT5G16260	At5g16260;EARLY FLOWERING 9;ortholog	HIV TAT-SPECIFIC FACTOR 1 (PTHR15608:SF0)
ARATH|TAIR=AT5G16470|UniProtKB=Q9FFD8	AT5G16470	At5g16470;MQK4.20;ortholog	SUBFAMILY NOT NAMED (PTHR21213:SF5)
ARATH|TAIR=AT5G16870|UniProtKB=Q1H5E3	AT5G16870	At5g16870;At5g16870;ortholog	PEPTIDYL-TRNA HYDROLASE 2, MITOCHONDRIAL (PTHR12649:SF11)
ARATH|Gene=AT5G16880|UniProtKB=Q9LFL3	AT5G16880	AT5g16880/F2K13_30;At5g16880;ortholog	SUBFAMILY NOT NAMED (PTHR46646:SF1)
ARATH|TAIR=AT5G17610|UniProtKB=Q67Y04	AT5G17610	At5g17610;At5g17610;ortholog	SUBFAMILY NOT NAMED (PTHR35455:SF1)
ARATH|Gene=AT5G18420|UniProtKB=B4F7N8	AT5G18420	At5g18420;At5g18420;ortholog	CCR4-NOT TRANSCRIPTION COMPLEX SUBUNIT 11 (PTHR15975:SF0)
ARATH|TAIR=AT5G19440|UniProtKB=Q29Q34	AT5G19440	At5g19440;At5g19440;ortholog	NAD(P)-BINDING ROSSMANN-FOLD SUPERFAMILY PROTEIN (PTHR10366:SF564)
ARATH|TAIR=AT5G19680|UniProtKB=Q84WJ9	AT5G19680	At5g19680;At5g19680;ortholog	PROTEIN PHOSPHATASE 1 REGULATORY SUBUNIT 7 (PTHR15454:SF36)
ARATH|TAIR=AT5G19860|UniProtKB=Q7XA63	AT5G19860	At5g19860;At5g19860;ortholog	SUBFAMILY NOT NAMED (PTHR31676:SF12)
ARATH|TAIR=AT5G23390|UniProtKB=Q8RX89	AT5G23390	AT5g23390/T32G24_2;At5g23390;ortholog	SUBFAMILY NOT NAMED (PTHR31860:SF4)
ARATH|TAIR=AT5G23600|UniProtKB=Q9LT04	AT5G23600	At5g23600;MQM1.13;ortholog	RNA 2'-PHOSPHOTRANSFERASE, TPT1 / KPTA FAMILY (PTHR12684:SF3)
ARATH|TAIR=AT5G23820|UniProtKB=Q9FF98	AT5G23820	AT5g23820/MRO11_14;MRO11.14;ortholog
ARATH|TAIR=AT5G24650|UniProtKB=Q9FLT9	AT5G24650	AT5g24650/K18P6_19;HP30-2;ortholog	SUBFAMILY NOT NAMED (PTHR14110:SF6)
ARATH|TAIR=AT5G26800|UniProtKB=Q6IDB8	AT5G26800	At5g26800;At5g26800;ortholog	IGR MOTIF PROTEIN (PTHR34955:SF2)
ARATH|TAIR=AT5G27990|UniProtKB=Q8L9R4	AT5G27990	At5g27990;At5g27990;ortholog	PRE-RRNA-PROCESSING PROTEIN TSR2 HOMOLOG (PTHR21250:SF0)
ARATH|TAIR=AT5G35430|UniProtKB=Q93ZI7	AT5G35430	AT5g35440/MOK9_2;MOK9.1;ortholog	CCR4-NOT TRANSCRIPTION COMPLEX SUBUNIT 10 (PTHR12979:SF5)
ARATH|TAIR=AT5G35570|UniProtKB=Q94BY4	AT5G35570	AT5g35570/K2K18_1;At5g35570;ortholog	SUBFAMILY NOT NAMED (PTHR31741:SF8)
ARATH|Gene=AT5G35980|UniProtKB=Q8RWH3	AT5G35980	At5g35980;YAK1;ortholog	HOMEODOMAIN INTERACTING PROTEIN KINASE, ISOFORM A (PTHR24058:SF17)
ARATH|TAIR=AT5G38890|UniProtKB=A2RVT9	AT5G38890	AT5G38890 protein;At5g38890;ortholog	EXOSOME COMPLEX COMPONENT CSL4 (PTHR12686:SF8)
ARATH|TAIR=AT5G40080|UniProtKB=Q9LUJ9	AT5G40080	At5g40080;MUD12.5;ortholog	39S RIBOSOMAL PROTEIN L41, MITOCHONDRIAL (PTHR21338:SF0)
ARATH|TAIR=AT5G40190|UniProtKB=Q9FL13	AT5G40190	At5g40190;MSN9.9;ortholog	SUBFAMILY NOT NAMED (PTHR36039:SF2)
ARATH|TAIR=AT5G40660|UniProtKB=Q94BY8	AT5G40660	AT5g40660/MNF13_180;MNF13.22;ortholog	ATP SYNTHASE MITOCHONDRIAL F1 COMPLEX ASSEMBLY FACTOR 2 (PTHR21013:SF10)
ARATH|TAIR=AT5G41950|UniProtKB=Q9FHY8	AT5G41950	At5g41950;MJC20.5;ortholog	SUBFAMILY NOT NAMED (PTHR45005:SF2)
ARATH|TAIR=AT5G42220|UniProtKB=Q8L745	AT5G42220	AT5g42220/K5J14_2;At5g42220;ortholog	SUBFAMILY NOT NAMED (PTHR15204:SF5)
ARATH|TAIR=AT5G42570|UniProtKB=Q93XZ7	AT5G42570	At5g42570;At5g42570;ortholog	LP10861P (PTHR12701:SF18)
ARATH|TAIR=AT5G43400|UniProtKB=Q94AE4	AT5G43400	AT5g43400/MWF20_9;MWF20.9;ortholog	EMB|CAB86628.1 (PTHR31373:SF0)
ARATH|Gene=AT5G44820|UniProtKB=Q147R7	AT5G44820	At5g44820;At5g44820;ortholog	GLYCOSYLTRANSFERASE-RELATED (PTHR46038:SF6)
ARATH|TAIR=AT5G45420|UniProtKB=Q9ASQ2	AT5G45420	AT5g45420/MFC19_9;maMYB;ortholog
ARATH|TAIR=AT5G46230|UniProtKB=Q9FL37	AT5G46230	At5g46230;MPL12.1;ortholog	SUBFAMILY NOT NAMED (PTHR31676:SF7)
ARATH|TAIR=AT5G48335|UniProtKB=Q6AWV7	AT5G48335	At5g48335;At5g48335;ortholog	SUBFAMILY NOT NAMED (PTHR36032:SF1)
ARATH|Gene=AT5G48440|UniProtKB=Q9LV69	AT5G48440	At5g48440;MJE7.7;ortholog	SUBFAMILY NOT NAMED (PTHR13847:SF259)
ARATH|TAIR=AT5G49210|UniProtKB=Q945P2	AT5G49210	AT5g49210/K21P3_8;At5g49210;ortholog	SUBFAMILY NOT NAMED (PTHR36402:SF1)
ARATH|TAIR=AT5G49540|UniProtKB=Q9AST5	AT5G49540	AT5g49540/K6M13_9;At5g49540;ortholog	ER MEMBRANE PROTEIN COMPLEX SUBUNIT 6 (PTHR20994:SF0)
ARATH|TAIR=locus|UniProtKB=Q8GZ99	AT5G49760	At5g49760;LRR-RLK;ortholog	LEUCINE-RICH REPEAT (LRR) FAMILY PROTEIN-RELATED (PTHR27000:SF496)
ARATH|TAIR=AT5G50310|UniProtKB=Q945N1	AT5G50310	AT5g50310/MXI22_1;MXI22.1;ortholog	KELCH DOMAIN-CONTAINING PROTEIN 4 (PTHR46063:SF1)
ARATH|TAIR=AT5G51220|UniProtKB=Q500Z1	AT5G51220	At5g51220;MWD22.17;ortholog	UBIQUINOL-CYTOCHROME-C REDUCTASE COMPLEX ASSEMBLY FACTOR 1 (PTHR12184:SF1)
ARATH|TAIR=AT5G51840|UniProtKB=Q2HIW6	AT5G51840	At5g51840;MIO24.2;ortholog	SUBFAMILY NOT NAMED (PTHR35315:SF1)
ARATH|TAIR=AT5G51960|UniProtKB=Q9FJ96	AT5G51960	At5g51960;MSG15.4;ortholog	SUBFAMILY NOT NAMED (PTHR35763:SF1)
ARATH|Gene=AT5G52200|UniProtKB=Q9LTK0	AT5G52200	AT5g52200/F17P19_10;I-2;ortholog	PROTEIN PHOSPHATASE 1, REGULATORY (INHIBITOR) SUBUNIT 2 (PTHR12398:SF20)
ARATH|TAIR=locus|UniProtKB=Q38921	AT5G52210	At5g52210;GB1;ortholog	ADP-RIBOSYLATION FACTOR-RELATED PROTEIN 1 (PTHR45909:SF1)
ARATH|TAIR=AT5G53090|UniProtKB=Q66GR1	AT5G53090	At5g53090;MFH8.1;ortholog	RETINOL DEHYDROGENASE 14 (PTHR24320:SF54)
ARATH|TAIR=AT5G53620|UniProtKB=Q93XY1	AT5G53620	At5g53620;MNC6.16;ortholog	SUBFAMILY NOT NAMED (PTHR35766:SF1)
ARATH|TAIR=AT5G54100|UniProtKB=Q9LVW0	AT5G54100	At5g54100;MJP23.8;ortholog	STOMATIN-LIKE PROTEIN 2, MITOCHONDRIAL (PTHR43327:SF10)
ARATH|TAIR=AT5G54760|UniProtKB=Q9FFV1	AT5G54760	At5g54760;MBG8.2;ortholog	PROTEIN TRANSLATION FACTOR SUI1 HOMOLOG 1-RELATED (PTHR10388:SF18)
ARATH|TAIR=AT5G57460|UniProtKB=Q9FKM4	AT5G57460	At5g57460;MUA2.4;ortholog	SUBFAMILY NOT NAMED (PTHR37769:SF1)
ARATH|TAIR=AT5G57625|UniProtKB=Q9FKL1	AT5G57625	At5g57625;At5g57625;ortholog	CAP (CYSTEINE-RICH SECRETORY PROTEINS, ANTIGEN 5, AND PATHOGENESIS-RELATED 1 PROTEIN) SUPERFAMILY PROTEIN-RELATED (PTHR10334:SF351)
ARATH|TAIR=AT5G58005|UniProtKB=Q8RXH9	AT5G58005	AT5G58005 protein;At5g58005;ortholog	SUBFAMILY NOT NAMED (PTHR47445:SF1)
ARATH|TAIR=AT5G58030|UniProtKB=Q9FGU1	AT5G58030	At5g58030;At5g58030;ortholog	TRAFFICKING PROTEIN PARTICLE COMPLEX SUBUNIT 5 (PTHR20902:SF0)
ARATH|TAIR=AT5G58110|UniProtKB=Q9FGT3	AT5G58110	AT5g58110/k21l19_90;At5g58110;ortholog	SUBFAMILY NOT NAMED (PTHR13009:SF5)
ARATH|Gene=AT5G58640|UniProtKB=Q8W1E5	AT5G58640	AT5g58640/mzn1_90;MZN1.9;ortholog	SELENOPROTEIN T (PTHR13544:SF0)
ARATH|TAIR=AT5G60160|UniProtKB=Q9LST0	AT5G60160	AT5g60160/f15l12_20;At5g60160;ortholog	SUBFAMILY NOT NAMED (PTHR28570:SF13)
ARATH|Gene=AT5G60980|UniProtKB=Q9FME2	AT5G60980	AT5g60980/MSL3_100;MSL3.12;ortholog	SUBFAMILY NOT NAMED (PTHR10693:SF27)
ARATH|TAIR=AT5G61220|UniProtKB=Q8L9E3	AT5G61220	At5g61220;MAF19.16;ortholog	SUBFAMILY NOT NAMED (PTHR47158:SF1)
ARATH|TAIR=AT5G61510|UniProtKB=A1L4Y4	AT5G61510	At5g61510;At5g61510;ortholog	SUBFAMILY NOT NAMED (PTHR42975:SF2)
ARATH|TAIR=AT5G63220|UniProtKB=Q6GKV1	AT5G63220	At5g63220;MDC12.19;ortholog	GOLGI TO ER TRAFFIC PROTEIN 4 HOMOLOG (PTHR12875:SF0)
ARATH|Gene=AT5G64130|UniProtKB=A8MS32	AT5G64130	AT5G64130 protein;MHJ24.11;ortholog	ALPHA-ENDOSULFINE (PTHR10358:SF6)
ARATH|TAIR=AT5G64650|UniProtKB=Q1ECK2	AT5G64650	At5g64650;MUB3.17;ortholog	39S RIBOSOMAL PROTEIN L17, MITOCHONDRIAL (PTHR14413:SF16)
ARATH|TAIR=AT5G65760|UniProtKB=Q1JPM1	AT5G65760	At5g65760;MPA24.11;ortholog	LYSOSOMAL PRO-X CARBOXYPEPTIDASE (PTHR11010:SF38)
ARATH|TAIR=AT5G65810|UniProtKB=Q0WPN7	AT5G65810	At5g65810;CGR3;ortholog	SUBFAMILY NOT NAMED (PTHR34208:SF1)
ARATH|Gene=AT5G66420|UniProtKB=Q9FJZ7	AT5G66420	AT5G66420 protein;At5g66420;ortholog	SUBFAMILY NOT NAMED (PTHR31862:SF0)
ARATH|TAIR=AT5G67220|UniProtKB=Q9FH91	AT5G67220	AT5g67220/K21H1_18;At5g67220;ortholog	TRNA-DIHYDROURIDINE(16/17) SYNTHASE [NAD(P)(+)]-LIKE (PTHR11082:SF5)
ARATH|TAIR=AT5G67490|UniProtKB=Q8LCR1	AT5G67490	At5g67490;At5g67490;ortholog	SUCCINATE DEHYDROGENASE ASSEMBLY FACTOR 4, MITOCHONDRIAL (PTHR28524:SF3)
ARATH|TAIR=AT1G58080|UniProtKB=Q9S762	AT1G58080	ATP phosphoribosyltransferase 1, chloroplastic;HISN1A;ortholog	ATP PHOSPHORIBOSYLTRANSFERASE 1, CHLOROPLASTIC-RELATED (PTHR21403:SF6)
ARATH|TAIR=AT3G22890|UniProtKB=Q9LIK9	AT3G22890	ATP sulfurylase 1, chloroplastic;APS1;ortholog	ATP SULFURYLASE 1, CHLOROPLASTIC-RELATED (PTHR11055:SF18)
ARATH|TAIR=AT5G43780|UniProtKB=Q9S7D8	AT5G43780	ATP sulfurylase 4, chloroplastic;APS4;ortholog	ATP SULFURYLASE 1, CHLOROPLASTIC-RELATED (PTHR11055:SF18)
ARATH|Gene_OrderedLocusName=At3g01130|UniProtKB=A0A1I9LP52	AT3G01130	ATP synthase E chain;At3g01130;ortholog	ATP SYNTHASE E CHAIN (PTHR36028:SF1)
ARATH|Gene=AT5G15320|UniProtKB=Q8GXE7	AT5G15320	ATP synthase E chain;At5g15320;ortholog	ATP SYNTHASE E CHAIN (PTHR36028:SF1)
ARATH|TAIR=AT2G34050|UniProtKB=O22958	AT2G34050	ATP synthase F1 complex assembly factor;At2g34050;ortholog	ATP SYNTHASE MITOCHONDRIAL F1 COMPLEX ASSEMBLY FACTOR 1 (PTHR13126:SF0)
ARATH|TAIR=ATMG00640|UniProtKB=Q04613	ATMG00640	ATP synthase protein MI25;AtMg00640;ortholog	ATP SYNTHASE PROTEIN MI25 (PTHR37774:SF1)
ARATH|TAIR=ATMG00480|UniProtKB=P93303	ATMG00480,AT2G07707	ATP synthase protein YMF19;YMF19;ortholog	ATP SYNTHASE PROTEIN YMF19 (PTHR36816:SF1)
ARATH|TAIR=AT5G08670|UniProtKB=P83483	AT5G08670	ATP synthase subunit beta-1, mitochondrial;At5g08670;ortholog	ATP SYNTHASE SUBUNIT BETA, MITOCHONDRIAL (PTHR15184:SF44)
ARATH|TAIR=AT5G08690|UniProtKB=P83484	AT5G08690	ATP synthase subunit beta-2, mitochondrial;At5g08690;ortholog	ATP SYNTHASE SUBUNIT BETA, MITOCHONDRIAL (PTHR15184:SF44)
ARATH|TAIR=ATCG00480|UniProtKB=P19366	ATCG00480	ATP synthase subunit beta, chloroplastic;atpB;ortholog	ATP SYNTHASE SUBUNIT BETA, CHLOROPLASTIC (PTHR15184:SF43)
ARATH|Gene=AT3G52300|UniProtKB=Q9FT52	AT3G52300	ATP synthase subunit d, mitochondrial;At3g52300;ortholog	ATP SYNTHASE SUBUNIT D, MITOCHONDRIAL (PTHR12700:SF12)
ARATH|TAIR=AT5G47030|UniProtKB=Q96252	AT5G47030	ATP synthase subunit delta', mitochondrial;At5g47030;ortholog	ATP SYNTHASE SUBUNIT DELTA, MITOCHONDRIAL (PTHR13822:SF7)
ARATH|TAIR=AT1G51650|UniProtKB=Q96253	AT1G51650	ATP synthase subunit epsilon, mitochondrial;At1g51650;ortholog	ATP SYNTHASE SUBUNIT EPSILON, MITOCHONDRIAL (PTHR12448:SF0)
ARATH|TAIR=AT2G33040|UniProtKB=Q96250	AT2G33040	ATP synthase subunit gamma, mitochondrial;ATPC;ortholog	ATP SYNTHASE SUBUNIT GAMMA, MITOCHONDRIAL (PTHR11693:SF26)
ARATH|Gene=AT5G13450|UniProtKB=Q96251	AT5G13450	ATP synthase subunit O, mitochondrial;At5g13450;ortholog	ATP SYNTHASE SUBUNIT O, MITOCHONDRIAL (PTHR11910:SF1)
ARATH|Gene=AT1G10670|UniProtKB=Q9SGY2	AT1G10670	ATP-citrate synthase alpha chain protein 1;ACLA-1;ortholog	ATP-CITRATE SYNTHASE ALPHA CHAIN PROTEIN 1-RELATED (PTHR23118:SF9)
ARATH|TAIR=AT1G60810|UniProtKB=O22718	AT1G60810	ATP-citrate synthase alpha chain protein 2;ACLA-2;ortholog	ATP-CITRATE SYNTHASE ALPHA CHAIN PROTEIN 1-RELATED (PTHR23118:SF9)
ARATH|TAIR=AT1G09430|UniProtKB=O80526	AT1G09430	ATP-citrate synthase alpha chain protein 3;ACLA-3;ortholog	ATP-CITRATE SYNTHASE ALPHA CHAIN PROTEIN 3 (PTHR23118:SF22)
ARATH|TAIR=AT3G06650|UniProtKB=Q9C522	AT3G06650	ATP-citrate synthase beta chain protein 1;ACLB-1;ortholog	ATP-CITRATE SYNTHASE BETA CHAIN PROTEIN 1 (PTHR23118:SF19)
ARATH|TAIR=AT5G49460|UniProtKB=Q9FGX1	AT5G49460	ATP-citrate synthase beta chain protein 2;ACLB-2;ortholog	ATP-CITRATE SYNTHASE-RELATED (PTHR23118:SF21)
ARATH|TAIR=AT5G19150|UniProtKB=Q94AF2	AT5G19150	ATP-dependent (S)-NAD(P)H-hydrate dehydratase;At5g19150;ortholog	ATP-DEPENDENT (S)-NAD(P)H-HYDRATE DEHYDRATASE (PTHR12592:SF0)
ARATH|TAIR=AT4G29220|UniProtKB=Q9M0F9	AT4G29220	ATP-dependent 6-phosphofructokinase 1;PFK1;ortholog	ATP-DEPENDENT 6-PHOSPHOFRUCTOKINASE 1-RELATED (PTHR45770:SF1)
ARATH|TAIR=AT2G22480|UniProtKB=Q8VYN6	AT2G22480	ATP-dependent 6-phosphofructokinase 5, chloroplastic;PFK5;ortholog	ATP-DEPENDENT 6-PHOSPHOFRUCTOKINASE 5, CHLOROPLASTIC (PTHR45770:SF6)
ARATH|TAIR=AT5G56630|UniProtKB=Q9C5J7	AT5G56630	ATP-dependent 6-phosphofructokinase 7;PFK7;ortholog	ATP-DEPENDENT 6-PHOSPHOFRUCTOKINASE 1-RELATED (PTHR45770:SF1)
ARATH|TAIR=AT4G25370|UniProtKB=Q93WL3	AT4G25370	ATP-dependent Clp protease ATP-binding subunit CLPT1, chloroplastic;CLPT1;ortholog	ATP-DEPENDENT CLP PROTEASE ATP-BINDING SUBUNIT CLPT1, CHLOROPLASTIC-RELATED (PTHR47016:SF1)
ARATH|TAIR=AT5G23140|UniProtKB=Q9FN42	AT5G23140	ATP-dependent Clp protease proteolytic subunit 2, mitochondrial;CLPP2;ortholog	ATP-DEPENDENT CLP PROTEASE PROTEOLYTIC SUBUNIT, MITOCHONDRIAL (PTHR10381:SF43)
ARATH|TAIR=AT1G66670|UniProtKB=Q9SXJ6	AT1G66670	ATP-dependent Clp protease proteolytic subunit 3, chloroplastic;CLPP3;ortholog	ATP-DEPENDENT CLP PROTEASE PROTEOLYTIC SUBUNIT 3, CHLOROPLASTIC (PTHR10381:SF11)
ARATH|TAIR=AT5G45390|UniProtKB=Q94B60	AT5G45390	ATP-dependent Clp protease proteolytic subunit 4, chloroplastic;CLPP4;ortholog	ATP-DEPENDENT CLP PROTEASE PROTEOLYTIC SUBUNIT 4, CHLOROPLASTIC (PTHR10381:SF24)
ARATH|TAIR=AT1G02560|UniProtKB=Q9S834	AT1G02560	ATP-dependent Clp protease proteolytic subunit 5, chloroplastic;CLPP5;ortholog	ATP-DEPENDENT CLP PROTEASE PROTEOLYTIC SUBUNIT 5, CHLOROPLASTIC (PTHR10381:SF12)
ARATH|Gene=AT1G11750|UniProtKB=Q9SAA2	AT1G11750	ATP-dependent Clp protease proteolytic subunit 6, chloroplastic;CLPP6;ortholog	ATP-DEPENDENT CLP PROTEASE PROTEOLYTIC SUBUNIT 6, CHLOROPLASTIC (PTHR10381:SF8)
ARATH|TAIR=AT1G49970|UniProtKB=Q9XJ35	AT1G49970	ATP-dependent Clp protease proteolytic subunit-related protein 1, chloroplastic;CLPR1;ortholog	ATP-DEPENDENT CLP PROTEASE PROTEOLYTIC SUBUNIT-RELATED PROTEIN 1, CHLOROPLASTIC (PTHR10381:SF18)
ARATH|TAIR=AT1G12410|UniProtKB=Q9XJ36	AT1G12410	ATP-dependent Clp protease proteolytic subunit-related protein 2, chloroplastic;CLPR2;ortholog	ATP-DEPENDENT CLP PROTEASE PROTEOLYTIC SUBUNIT-RELATED PROTEIN 2, CHLOROPLASTIC (PTHR10381:SF15)
ARATH|Gene=AT1G09130|UniProtKB=Q8L770	AT1G09130	ATP-dependent Clp protease proteolytic subunit-related protein 3, chloroplastic;CLPR3;ortholog	ATP-DEPENDENT CLP PROTEASE PROTEOLYTIC SUBUNIT-RELATED PROTEIN 3, CHLOROPLASTIC (PTHR10381:SF6)
ARATH|TAIR=AT4G17040|UniProtKB=Q8LB10	AT4G17040	ATP-dependent Clp protease proteolytic subunit-related protein 4, chloroplastic;CLPR4;ortholog	ATP-DEPENDENT CLP PROTEASE PROTEOLYTIC SUBUNIT-RELATED PROTEIN 4, CHLOROPLASTIC (PTHR10381:SF25)
ARATH|TAIR=AT1G48050|UniProtKB=Q9FQ09	AT1G48050	ATP-dependent DNA helicase 2 subunit KU80;KU80;ortholog	X-RAY REPAIR CROSS-COMPLEMENTING PROTEIN 5 (PTHR12604:SF4)
ARATH|TAIR=AT1G07510|UniProtKB=Q8VZI8	AT1G07510	ATP-dependent zinc metalloprotease FTSH 10, mitochondrial;FTSH10;ortholog	SPG (SPASTIC PARAPLEGIA) (PTHR43655:SF2)
ARATH|TAIR=AT5G53170|UniProtKB=Q9FGM0	AT5G53170	ATP-dependent zinc metalloprotease FTSH 11, chloroplastic/mitochondrial;FTSH11;ortholog	ATP-DEPENDENT ZINC METALLOPROTEASE FTSH 11, CHLOROPLASTIC/MITOCHONDRIAL (PTHR23076:SF94)
ARATH|TAIR=AT2G30950|UniProtKB=O80860	AT2G30950	ATP-dependent zinc metalloprotease FTSH 2, chloroplastic;FTSH2;ortholog	ATP-DEPENDENT ZINC METALLOPROTEASE FTSH 2, CHLOROPLASTIC-RELATED (PTHR23076:SF96)
ARATH|TAIR=AT2G29080|UniProtKB=Q84WU8	AT2G29080	ATP-dependent zinc metalloprotease FTSH 3, mitochondrial;FTSH3;ortholog	SPG (SPASTIC PARAPLEGIA) (PTHR43655:SF2)
ARATH|TAIR=AT2G26140|UniProtKB=O80983	AT2G26140	ATP-dependent zinc metalloprotease FTSH 4, mitochondrial;FTSH4;ortholog	ATP-DEPENDENT ZINC METALLOPROTEASE YME1L1 (PTHR23076:SF37)
ARATH|TAIR=AT2G18960|UniProtKB=P20649	AT2G18960	ATPase 1, plasma membrane-type;AHA1;ortholog	ATPASE 1, PLASMA MEMBRANE-TYPE-RELATED (PTHR42861:SF19)
ARATH|Gene=AT4G30190|UniProtKB=P19456	AT4G30190	ATPase 2, plasma membrane-type;AHA2;ortholog	ATPASE 1, PLASMA MEMBRANE-TYPE-RELATED (PTHR42861:SF19)
ARATH|Gene=AT1G01910|UniProtKB=Q949M9	AT1G01910	ATPase ASNA1 homolog;At1g01910;ortholog	ATPASE ASNA1 (PTHR10803:SF3)
ARATH|Gene=AT1G08220|UniProtKB=Q0WRX7	AT1G08220	ATPase complex subunit;At1g08220;ortholog	MITOCHONDRIAL ATPASE COMPLEX SUBUNIT ATP10 (PTHR28106:SF1)
ARATH|TAIR=AT2G07698|UniProtKB=F4IMB5	AT2G07698	ATPase, F1 complex, alpha subunit protein;At2g07698;ortholog	ATP SYNTHASE SUBUNIT ALPHA, MITOCHONDRIAL (PTHR43089:SF2)
ARATH|Gene_OrderedLocusName=At5g61500|UniProtKB=A0A1P8BCL3	AT5G61500	Autophagy 3 (APG3);ATG3;ortholog	UBIQUITIN-LIKE-CONJUGATING ENZYME ATG3 (PTHR12866:SF2)
ARATH|TAIR=locus|UniProtKB=Q0WWQ1	AT5G61500	Autophagy-related protein 3;ATG3;ortholog	UBIQUITIN-LIKE-CONJUGATING ENZYME ATG3 (PTHR12866:SF2)
ARATH|Gene=AT4G21980|UniProtKB=Q8LEM4	AT4G21980	Autophagy-related protein 8a;ATG8A;ortholog	AUTOPHAGY-RELATED PROTEIN 8A-RELATED (PTHR10969:SF47)
ARATH|Gene=AT4G12770|UniProtKB=Q0WQ57	AT4G12770	Auxilin-related protein 2;At4g12770;ortholog	AUXILIN-RELATED PROTEIN 1-RELATED (PTHR23172:SF54)
ARATH|TAIR=AT3G02260|UniProtKB=Q9SRU2	AT3G02260	Auxin transport protein BIG;BIG;ortholog	E3 UBIQUITIN-PROTEIN LIGASE UBR4 (PTHR21725:SF1)
ARATH|TAIR=AT3G07390|UniProtKB=Q94BT2	AT3G07390	Auxin-induced in root cultures protein 12;AIR12;ortholog	AUXIN-INDUCED IN ROOT CULTURES PROTEIN 12 (PTHR23130:SF81)
ARATH|Gene=AT5G13360|UniProtKB=F4K2J2	AT5G13360	Auxin-responsive GH3 family protein;At5g13360;ortholog	4-SUBSTITUTED BENZOATES-GLUTAMATE LIGASE GH3.12-RELATED (PTHR31901:SF33)
ARATH|Gene=AT1G11905|UniProtKB=Q8L702	AT1G11905	B-cell receptor-associated protein 31-like protein;At1g11905;ortholog	LP10861P (PTHR12701:SF18)
ARATH|TAIR=AT3G17780|UniProtKB=Q9LSH0	AT3G17780	B-cell receptor-associated-like protein;At3g17780;ortholog	B-CELL RECEPTOR-ASSOCIATED-LIKE PROTEIN (PTHR12701:SF20)
ARATH|TAIR=AT5G62390|UniProtKB=Q9LVA0	AT5G62390	BAG family molecular chaperone regulator 7;BAG7;ortholog	BAG FAMILY MOLECULAR CHAPERONE REGULATOR 7 (PTHR33322:SF3)
ARATH|TAIR=AT5G47980|UniProtKB=Q9FI40	AT5G47980	BAHD acyltransferase At5g47980;BAHD1;ortholog	ACETYL-COA:BENZYLALCOHOL ACETYLTRANFERASE-LIKE PROTEIN-RELATED (PTHR31623:SF15)
ARATH|TAIR=AT1G17880|UniProtKB=Q9SMW7	AT1G17880	Basic transcription factor 3;BTF3;ortholog	BASIC TRANSCRIPTION FACTOR 3-RELATED (PTHR10351:SF52)
ARATH|TAIR=AT2G40620|UniProtKB=O22873	AT2G40620	Basic-leucine zipper (BZIP) transcription factor family protein;basic leucine-zipper 18;ortholog	BASIC-LEUCINE ZIPPER (BZIP) TRANSCRIPTION FACTOR FAMILY PROTEIN (PTHR13690:SF103)
ARATH|Gene=AT2G15860|UniProtKB=F4IJD7	AT2G15860	BAT2 domain protein;At2g15860;ortholog	BAT2 DOMAIN PROTEIN (PTHR36011:SF1)
ARATH|TAIR=AT2G45540|UniProtKB=F4IG73	AT2G45540	BEACH domain-containing protein C2;BCHC2;ortholog	BEACH DOMAIN-CONTAINING PROTEIN C1-RELATED (PTHR13743:SF107)
ARATH|TAIR=AT4G20830|UniProtKB=Q9SVG4	AT4G20830	Berberine bridge enzyme-like 19;At4g20830;ortholog	BERBERINE BRIDGE ENZYME-LIKE 1-RELATED (PTHR32448:SF34)
ARATH|TAIR=AT4G20860|UniProtKB=Q9SUC6	AT4G20860	Berberine bridge enzyme-like 22;FAD-OXR;ortholog	BERBERINE BRIDGE ENZYME-LIKE 22-RELATED (PTHR32448:SF36)
ARATH|TAIR=AT5G44380|UniProtKB=Q9FKV0	AT5G44380	Berberine bridge enzyme-like 24;At5g44380;ortholog	BERBERINE BRIDGE ENZYME-LIKE 24-RELATED (PTHR32448:SF58)
ARATH|TAIR=AT1G26420|UniProtKB=Q9FZC8	AT1G26420	Berberine bridge enzyme-like 7;FOX5;ortholog	BERBERINE BRIDGE ENZYME-LIKE 17-RELATED (PTHR32448:SF16)
ARATH|TAIR=AT1G29060|UniProtKB=Q8L9S0	AT1G29060	Bet1-like protein At1g29060;At1g29060;ortholog	BET1 HOMOLOG (PTHR12791:SF28)
ARATH|TAIR=AT1G70410|UniProtKB=Q94CE4	AT1G70410	Beta carbonic anhydrase 4;BCA4;ortholog	CARBONIC ANHYDRASE (PTHR11002:SF13)
ARATH|TAIR=AT4G33580|UniProtKB=Q94CE3	AT4G33580	Beta carbonic anhydrase 5, chloroplastic;BCA5;ortholog	BETA CARBONIC ANHYDRASE 5, CHLOROPLASTIC (PTHR11002:SF12)
ARATH|EnsemblGenome=AT5G11490|UniProtKB=Q9LDK9	AT5G11490	Beta-adaptin-like protein A;BETAA-AD;ortholog	AP-4 COMPLEX SUBUNIT BETA-1 (PTHR11134:SF4)
ARATH|Gene=AT4G11380|UniProtKB=Q9SUS3	AT4G11380	Beta-adaptin-like protein B;BETAB-AD;ortholog	AP-1 COMPLEX SUBUNIT BETA-1 (PTHR11134:SF3)
ARATH|TAIR=AT4G23460|UniProtKB=O81742	AT4G23460	Beta-adaptin-like protein C;BETAC-AD;ortholog	AP-1 COMPLEX SUBUNIT BETA-1 (PTHR11134:SF3)
ARATH|TAIR=AT5G49360|UniProtKB=Q9FGY1	AT5G49360	Beta-D-xylosidase 1;BXL1;ortholog	BETA-D-XYLOSIDASE 1 (PTHR42721:SF8)
ARATH|Gene=AT3G60130|UniProtKB=Q9M1D0	AT3G60130	Beta-glucosidase 16;BGLU16;ortholog	BETA-GLUCOSIDASE 12-RELATED (PTHR10353:SF131)
ARATH|TAIR=AT1G66270|UniProtKB=Q9C525	AT1G66270	Beta-glucosidase 21;BGLU21;ortholog	BETA-D-GLUCOPYRANOSYL ABSCISATE BETA-GLUCOSIDASE-RELATED (PTHR10353:SF137)
ARATH|TAIR=AT1G66280|UniProtKB=Q9C8Y9	AT1G66280	Beta-glucosidase 22;BGLU22;ortholog	BETA-D-GLUCOPYRANOSYL ABSCISATE BETA-GLUCOSIDASE-RELATED (PTHR10353:SF137)
ARATH|TAIR=AT3G09260|UniProtKB=Q9SR37	AT3G09260	Beta-glucosidase 23;BGLU23;ortholog	BETA-D-GLUCOPYRANOSYL ABSCISATE BETA-GLUCOSIDASE-RELATED (PTHR10353:SF137)
ARATH|TAIR=AT2G44490|UniProtKB=O64883	AT2G44490	Beta-glucosidase 26, peroxisomal;BGLU26;ortholog	BETA-D-GLUCOPYRANOSYL ABSCISATE BETA-GLUCOSIDASE-RELATED (PTHR10353:SF137)
ARATH|TAIR=AT5G36890|UniProtKB=Q9FIW4	AT5G36890	Beta-glucosidase 42;BGLU42;ortholog	KLOTHO (MAMMALIAN AGING-ASSOCIATED PROTEIN) HOMOLOG (PTHR10353:SF36)
ARATH|TAIR=AT5G39990|UniProtKB=Q9FLD7	AT5G39990	Beta-glucuronosyltransferase GlcAT14A;GLCAT14A;ortholog	BETA-GLUCURONOSYLTRANSFERASE GLCAT14A-RELATED (PTHR45719:SF3)
ARATH|TAIR=AT3G55260|UniProtKB=A7WM73	AT3G55260	Beta-hexosaminidase 1;HEXO1;ortholog	BETA-HEXOSAMINIDASE 1 (PTHR22600:SF40)
ARATH|TAIR=AT5G64370|UniProtKB=Q8H183	AT5G64370	Beta-ureidopropionase;PYD3;ortholog	BETA-UREIDOPROPIONASE (PTHR43674:SF2)
ARATH|Gene=AT1G74920|UniProtKB=Q9S795	AT1G74920	Betaine aldehyde dehydrogenase 1, chloroplastic;ALDH10A8;ortholog	BETAINE ALDEHYDE DEHYDROGENASE 1, CHLOROPLASTIC-RELATED (PTHR43860:SF2)
ARATH|TAIR=AT3G48170|UniProtKB=Q9STS1	AT3G48170	Betaine aldehyde dehydrogenase 2, mitochondrial;ALDH10A9;ortholog	BETAINE ALDEHYDE DEHYDROGENASE 1, CHLOROPLASTIC-RELATED (PTHR43860:SF2)
ARATH|TAIR=AT3G06350|UniProtKB=Q9SQT8	AT3G06350	Bifunctional 3-dehydroquinate dehydratase/shikimate dehydrogenase, chloroplastic;EMB3004;ortholog	BIFUNCTIONAL 3-DEHYDROQUINATE DEHYDRATASE/SHIKIMATE DEHYDROGENASE, CHLOROPLASTIC (PTHR21089:SF1)
ARATH|TAIR=AT2G22250|UniProtKB=Q9SIE1	AT2G22250	Bifunctional aspartate aminotransferase and glutamate/aspartate-prephenate aminotransferase;PAT;ortholog	BIFUNCTIONAL ASPARTATE AMINOTRANSFERASE AND GLUTAMATE/ASPARTATE-PREPHENATE AMINOTRANSFERASE (PTHR43795:SF2)
ARATH|TAIR=AT1G31230|UniProtKB=Q9SA18	AT1G31230	Bifunctional aspartokinase/homoserine dehydrogenase 1, chloroplastic;AKHSDH1;ortholog	BIFUNCTIONAL ASPARTOKINASE/HOMOSERINE DEHYDROGENASE 1, CHLOROPLASTIC-RELATED (PTHR43070:SF5)
ARATH|TAIR=AT4G19710|UniProtKB=O81852	AT4G19710	Bifunctional aspartokinase/homoserine dehydrogenase 2, chloroplastic;AKHSDH2;ortholog	BIFUNCTIONAL ASPARTOKINASE/HOMOSERINE DEHYDROGENASE 1, CHLOROPLASTIC-RELATED (PTHR43070:SF5)
ARATH|TAIR=AT5G58240|UniProtKB=F4KEV7	AT5G58240	Bifunctional bis(5'-adenosyl)-triphosphatase/adenylylsulfatase FHIT;FHIT;ortholog	BIS(5'-ADENOSYL)-TRIPHOSPHATASE (PTHR46243:SF1)
ARATH|TAIR=AT1G48420|UniProtKB=F4HYF3	AT1G48420	Bifunctional D-cysteine desulfhydrase/1-aminocyclopropane-1-carboxylate deaminase, mitochondrial;DCD;ortholog	BIFUNCTIONAL D-CYSTEINE DESULFHYDRASE/1-AMINOCYCLOPROPANE-1-CARBOXYLATE DEAMINASE, MITOCHONDRIAL (PTHR43780:SF2)
ARATH|TAIR=AT2G16370|UniProtKB=Q05762	AT2G16370	Bifunctional dihydrofolate reductase-thymidylate synthase 1;THY-1;ortholog	THYMIDYLATE SYNTHASE (PTHR11548:SF2)
ARATH|TAIR=AT4G34570|UniProtKB=Q05763	AT4G34570	Bifunctional dihydrofolate reductase-thymidylate synthase 2;THY-2;ortholog	THYMIDYLATE SYNTHASE (PTHR11548:SF2)
ARATH|TAIR=AT1G63000|UniProtKB=Q9LQ04	AT1G63000	Bifunctional dTDP-4-dehydrorhamnose 3,5-epimerase/dTDP-4-dehydrorhamnose reductase;NRS/ER;ortholog	BIFUNCTIONAL DTDP-4-DEHYDRORHAMNOSE 3,5-EPIMERASE/DTDP-4-DEHYDRORHAMNOSE REDUCTASE (PTHR10366:SF405)
ARATH|TAIR=AT2G36530|UniProtKB=P25696	AT2G36530	Bifunctional enolase 2/transcriptional activator;ENO2;ortholog	BIFUNCTIONAL ENOLASE 2/TRANSCRIPTIONAL ACTIVATOR (PTHR11902:SF34)
ARATH|EnsemblGenome=AT3G22570|UniProtKB=F4J1K4	AT3G22570	Bifunctional inhibitor/lipid-transfer protein/seed storage 2S albumin superfamily protein;At3g22570;ortholog	BIFUNCTIONAL INHIBITOR/LIPID-TRANSFER PROTEIN/SEED STORAGE 2S ALBUMIN SUPERFAMILY PROTEIN (PTHR33044:SF33)
ARATH|Gene=AT4G22666|UniProtKB=Q1G3I0	AT4G22666	Bifunctional inhibitor/lipid-transfer protein/seed storage 2S albumin superfamily protein;At4g22666;ortholog
ARATH|TAIR=AT5G46900|UniProtKB=Q39100	AT5G46900	Bifunctional inhibitor/lipid-transfer protein/seed storage 2S albumin superfamily protein;extA;ortholog	BIFUNCTIONAL INHIBITOR/LIPID-TRANSFER PROTEIN/SEED STORAGE 2S ALBUMIN SUPERFAMILY PROTEIN (PTHR31731:SF61)
ARATH|TAIR=AT3G61440|UniProtKB=Q9S757	AT3G61440	Bifunctional L-3-cyanoalanine synthase/cysteine synthase C1, mitochondrial;CYSC1;ortholog	BIFUNCTIONAL L-3-CYANOALANINE SYNTHASE/CYSTEINE SYNTHASE C1, MITOCHONDRIAL (PTHR10314:SF80)
ARATH|TAIR=AT2G38270|UniProtKB=Q8H7F6	AT2G38270	Bifunctional monothiol glutaredoxin-S16, chloroplastic;GRXS16;ortholog	BIFUNCTIONAL MONOTHIOL GLUTAREDOXIN-S16, CHLOROPLASTIC (PTHR10293:SF45)
ARATH|EnsemblGenome=AT4G39120|UniProtKB=Q6NPM8	AT4G39120	Bifunctional phosphatase IMPL2, chloroplastic;HISN7;ortholog	BIFUNCTIONAL PHOSPHATASE IMPL2, CHLOROPLASTIC (PTHR43200:SF3)
ARATH|TAIR=AT3G12290|UniProtKB=Q9LHH7	AT3G12290	Bifunctional protein FolD 2;FOLD2;ortholog	METHYLENETETRAHYDROFOLATE DEHYDROGENASE (NADP+-DEPENDENT) 1A, METHENYLTETRAHYDROFOLATE CYCLOHYDROLASE, FORMYLTETRAHYDROFOLATE SYNTHETASE (PTHR10025:SF46)
ARATH|TAIR=AT4G00620|UniProtKB=O65271	AT4G00620	Bifunctional protein FolD 4, chloroplastic;FOLD4;ortholog	METHENYL TETRAHYDROFOLATE CYCLOHYDROLASE / NADP-DEPENDENT METHYLENE H4F DEHYDROGENASE (PTHR10025:SF58)
ARATH|TAIR=AT5G34850|UniProtKB=Q949Y3	AT5G34850	Bifunctional purple acid phosphatase 26;PAP26;ortholog	BIFUNCTIONAL PURPLE ACID PHOSPHATASE 26 (PTHR22953:SF55)
ARATH|TAIR=AT5G64300|UniProtKB=P47924	AT5G64300	Bifunctional riboflavin biosynthesis protein RIBA 1, chloroplastic;RIBA1;ortholog	3,4-DIHYDROXY-2-BUTANONE 4-PHOSPHATE SYNTHASE (PTHR21327:SF18)
ARATH|TAIR=AT4G21470|UniProtKB=Q84MD8	AT4G21470	Bifunctional riboflavin kinase/FMN phosphatase;FHY;ortholog	BIFUNCTIONAL RIBOFLAVIN KINASE/FMN PHOSPHATASE (PTHR22749:SF1)
ARATH|TAIR=AT3G16990|UniProtKB=Q9ASY9	AT3G16990	Bifunctional TENA-E protein;TENA_E;ortholog	BIFUNCTIONAL TENA-E PROTEIN (PTHR43198:SF4)
ARATH|TAIR=AT5G32470|UniProtKB=F4KFT7	AT5G32470	Bifunctional TH2 protein, mitochondrial;TH2;ortholog	SI:CH1073-67J19.1-RELATED (PTHR43198:SF2)
ARATH|TAIR=AT5G16840|UniProtKB=Q9LFD5	AT5G16840	Binding partner of ACD11 1;BPA1;ortholog	BINDING PARTNER OF ACD11 1 (PTHR32343:SF10)
ARATH|Gene=AT3G06670|UniProtKB=F4JC31	AT3G06670	Binding protein;At3g06670;ortholog	SERINE/THREONINE-PROTEIN PHOSPHATASE 4 REGULATORY SUBUNIT 3 (PTHR23318:SF0)
ARATH|Gene=AT5G47690|UniProtKB=B3H5K3	AT5G47690	Binding protein;At5g47690;ortholog	PDS5, ISOFORM A (PTHR12663:SF0)
ARATH|Gene=AT5G16390|UniProtKB=Q42533	AT5G16390	Biotin carboxyl carrier protein of acetyl-CoA carboxylase 1, chloroplastic;BCCP1;ortholog	BIOTIN CARBOXYL CARRIER PROTEIN OF ACETYL-COA CARBOXYLASE 1, CHLOROPLASTIC (PTHR43416:SF11)
ARATH|TAIR=AT5G15530|UniProtKB=Q9LLC1	AT5G15530	Biotin carboxyl carrier protein of acetyl-CoA carboxylase 2, chloroplastic;BCCP2;ortholog	BIOTIN CARBOXYL CARRIER PROTEIN OF ACETYL-COA CARBOXYLASE 2, CHLOROPLASTIC (PTHR43416:SF4)
ARATH|Gene=AT5G35360|UniProtKB=O04983	AT5G35360	Biotin carboxylase, chloroplastic;CAC2;ortholog	BIOTIN CARBOXYLASE, CHLOROPLASTIC (PTHR42761:SF6)
ARATH|TAIR=AT2G43360|UniProtKB=P54967	AT2G43360	Biotin synthase;BIO2;ortholog	BIOTIN SYNTHASE, MITOCHONDRIAL (PTHR22976:SF2)
ARATH|TAIR=AT3G23980|UniProtKB=Q9LIQ9	AT3G23980	BLISTER;BLI;ortholog	BLISTER (PTHR47490:SF1)
ARATH|Gene=AT5G57700|UniProtKB=F4KC30	AT5G57700	BNR/Asp-box repeat family protein;MRI1.6;ortholog	BNR/ASP-BOX REPEAT FAMILY PROTEIN (PTHR43752:SF2)
ARATH|TAIR=AT4G00710|UniProtKB=Q8W4L3	AT4G00710	BR-signaling kinase 3;BR-signaling kinase 3;ortholog	BR-SIGNALING KINASE 3-RELATED (PTHR45863:SF5)
ARATH|Gene=AT3G49680|UniProtKB=Q9M401	AT3G49680	Branched-chain-amino-acid aminotransferase 3, chloroplastic;BCAT3;ortholog	BRANCHED-CHAIN-AMINO-ACID AMINOTRANSFERASE 3, CHLOROPLASTIC-RELATED (PTHR42825:SF2)
ARATH|EnsemblGenome=AT5G65780|UniProtKB=Q9FYA6	AT5G65780	Branched-chain-amino-acid aminotransferase 5, chloroplastic;BCAT5;ortholog	BRANCHED-CHAIN-AMINO-ACID AMINOTRANSFERASE 3, CHLOROPLASTIC-RELATED (PTHR42825:SF2)
ARATH|TAIR=AT1G50110|UniProtKB=Q9LPM9	AT1G50110	Branched-chain-amino-acid aminotransferase 6;BCAT6;ortholog	BRANCHED-CHAIN-AMINO-ACID AMINOTRANSFERASE 6-RELATED (PTHR42825:SF4)
ARATH|Gene=AT5G27410|UniProtKB=Q9ASR4	AT5G27410	Branched-chain-amino-acid aminotransferase-like protein 2;At5g27410;ortholog	BRANCHED-CHAIN-AMINO-ACID AMINOTRANSFERASE-LIKE PROTEIN 1-RELATED (PTHR42743:SF11)
ARATH|TAIR=AT4G38200|UniProtKB=F4JSZ5	AT4G38200	Brefeldin A-inhibited guanine nucleotide-exchange protein 1;BIG1;ortholog	BREFELDIN A-INHIBITED GUANINE NUCLEOTIDE-EXCHANGE PROTEIN 1-RELATED (PTHR10663:SF108)
ARATH|TAIR=AT3G60860|UniProtKB=Q9LZX8	AT3G60860	Brefeldin A-inhibited guanine nucleotide-exchange protein 2;BIG2;ortholog	LD29171P (PTHR10663:SF311)
ARATH|TAIR=AT1G01960|UniProtKB=Q9LPC5	AT1G01960	Brefeldin A-inhibited guanine nucleotide-exchange protein 3;BIG3;ortholog	LD29171P (PTHR10663:SF311)
ARATH|TAIR=AT3G43300|UniProtKB=F4IXW2	AT3G43300	Brefeldin A-inhibited guanine nucleotide-exchange protein 5;BIG5;ortholog	BREFELDIN A-INHIBITED GUANINE NUCLEOTIDE-EXCHANGE PROTEIN 5 (PTHR10663:SF312)
ARATH|TAIR=AT1G03350|UniProtKB=Q9ZVT6	AT1G03350	BSD domain-containing protein;At1g03350;ortholog	BSD DOMAIN-CONTAINING PROTEIN (PTHR16019:SF14)
ARATH|TAIR=AT5G59140|UniProtKB=Q9FIG0	AT5G59140	BTB/POZ domain-containing protein;MNC17.5;ortholog	ELONGIN-C (PTHR20648:SF0)
ARATH|TAIR=AT1G01510|UniProtKB=O23702	AT1G01510	C-terminal binding protein AN;AN;ortholog	C-TERMINAL BINDING PROTEIN AN (PTHR43254:SF1)
ARATH|TAIR=AT3G12010|UniProtKB=F4J8L1	AT3G12010	C18orf8;At3g12010;ortholog	ZGC:101800 (PTHR12897:SF4)
ARATH|Gene=AT1G63220|UniProtKB=Q9C8S6	AT1G63220	C2 domain-containing protein At1g63220;At1g63220;ortholog	SUBFAMILY NOT NAMED (PTHR46502:SF3)
ARATH|TAIR=AT4G01320|UniProtKB=Q8RX88	AT4G01320	CAAX prenyl protease 1 homolog;FACE1;ortholog	CAAX PRENYL PROTEASE 1 HOMOLOG (PTHR10120:SF24)
ARATH|Gene=AT4G34050|UniProtKB=O49499	AT4G34050	Caffeoyl-CoA O-methyltransferase 1;CCOAOMT1;ortholog	CAFFEOYL-COA O-METHYLTRANSFERASE 1 (PTHR10509:SF52)
ARATH|TAIR=AT1G52760|UniProtKB=Q9C942	AT1G52760	Caffeoylshikimate esterase;CSE;ortholog	CAFFEOYLSHIKIMATE ESTERASE (PTHR11614:SF90)
ARATH|TAIR=AT3G18430|UniProtKB=Q9LS47	AT3G18430	Calcineurin b subunit (Protein phosphatase 2b regulatory subunit)-like protein;At3g18430;ortholog	CALCINEURIN B SUBUNIT (PROTEIN PHOSPHATASE 2B REGULATORY SUBUNIT)-LIKE PROTEIN (PTHR46971:SF1)
ARATH|TAIR=AT4G26570|UniProtKB=Q8LEM7	AT4G26570	Calcineurin B-like protein 3;CBL3;ortholog	CALCINEURIN B-LIKE PROTEIN 2-RELATED (PTHR23056:SF51)
ARATH|Gene=AT1G53710|UniProtKB=A8MQN4	AT1G53710	Calcineurin-like metallo-phosphoesterase superfamily protein;At1g53710;ortholog	METALLOPHOSPHOESTERASE 1 (PTHR13315:SF0)
ARATH|TAIR=AT3G09970|UniProtKB=Q9SR62	AT3G09970	Calcineurin-like metallo-phosphoesterase superfamily protein;T22K18.22;ortholog	CALCINEURIN-LIKE METALLO-PHOSPHOESTERASE SUPERFAMILY PROTEIN (PTHR47474:SF1)
ARATH|TAIR=AT1G20760|UniProtKB=Q9LM78	AT1G20760	Calcium-binding EF hand family protein;At1g20760;ortholog	CALCIUM-BINDING EF HAND FAMILY PROTEIN (PTHR11216:SF124)
ARATH|Gene=AT1G21630|UniProtKB=F4HY32	AT1G21630	Calcium-binding EF hand family protein;At1g21630;ortholog	DYNAMIN ASSOCIATED PROTEIN 160, ISOFORM D (PTHR11216:SF61)
ARATH|TAIR=AT1G54530|UniProtKB=Q3ECP9	AT1G54530	Calcium-binding EF hand family protein;At1g54530;ortholog
ARATH|TAIR=AT5G08580|UniProtKB=Q9FNN0	AT5G08580	Calcium-binding EF hand family protein;MAH20.14;ortholog	45 KDA CALCIUM-BINDING PROTEIN (PTHR10827:SF51)
ARATH|TAIR=AT2G44310|UniProtKB=O64866	AT2G44310	Calcium-binding EF-hand family protein;At2g44310;ortholog	CALCIUM-BINDING EF-HAND FAMILY PROTEIN (PTHR34574:SF5)
ARATH|Gene=AT4G38810|UniProtKB=Q9T0I9	AT4G38810	Calcium-binding EF-hand family protein;At4g38810;ortholog	CALCIUM-BINDING EF-HAND FAMILY PROTEIN (PTHR34574:SF2)
ARATH|TAIR=AT4G20780|UniProtKB=Q9SVG9	AT4G20780	Calcium-binding protein CML42;CML42;ortholog	CALCIUM-BINDING PROTEIN CML42-RELATED (PTHR10891:SF743)
ARATH|TAIR=AT5G04870|UniProtKB=Q06850	AT5G04870	Calcium-dependent protein kinase 1;CPK1;ortholog	CALCIUM-DEPENDENT PROTEIN KINASE 1-RELATED (PTHR24349:SF245)
ARATH|TAIR=AT1G35670|UniProtKB=Q39016	AT1G35670	Calcium-dependent protein kinase 11;CPK11;ortholog	CALCIUM-DEPENDENT PROTEIN KINASE 11-RELATED (PTHR24349:SF192)
ARATH|TAIR=AT4G04720|UniProtKB=Q9ZSA2	AT4G04720	Calcium-dependent protein kinase 21;CPK21;ortholog	CALCIUM-DEPENDENT PROTEIN KINASE 15-RELATED (PTHR24349:SF174)
ARATH|TAIR=AT4G23650|UniProtKB=Q42479	AT4G23650	Calcium-dependent protein kinase 3;CPK3;ortholog	CALCIUM-DEPENDENT PROTEIN KINASE 3 (PTHR24349:SF258)
ARATH|TAIR=AT4G09570|UniProtKB=Q38869	AT4G09570	Calcium-dependent protein kinase 4;CPK4;ortholog	CALCIUM-DEPENDENT PROTEIN KINASE 11-RELATED (PTHR24349:SF192)
ARATH|TAIR=AT4G35310|UniProtKB=Q38871	AT4G35310	Calcium-dependent protein kinase 5;CPK5;ortholog	CALCIUM-DEPENDENT PROTEIN KINASE 26-RELATED (PTHR24349:SF193)
ARATH|TAIR=AT2G17290|UniProtKB=Q38872	AT2G17290	Calcium-dependent protein kinase 6;CPK6;ortholog	CALCIUM-DEPENDENT PROTEIN KINASE 26-RELATED (PTHR24349:SF193)
ARATH|TAIR=AT3G20410|UniProtKB=Q38868	AT3G20410	Calcium-dependent protein kinase 9;CPK9;ortholog	CALCIUM-DEPENDENT PROTEIN KINASE 33-RELATED (PTHR24349:SF177)
ARATH|Gene=AT1G27770|UniProtKB=Q37145	AT1G27770	Calcium-transporting ATPase 1, chloroplastic;ACA1;ortholog	CALCIUM-TRANSPORTING ATPASE 1, CHLOROPLASTIC (PTHR24093:SF221)
ARATH|TAIR=AT1G07810|UniProtKB=P92939	AT1G07810	Calcium-transporting ATPase 1, endoplasmic reticulum-type;ECA1;ortholog	CALCIUM-TRANSPORTING ATPASE 1, ENDOPLASMIC RETICULUM-TYPE-RELATED (PTHR42861:SF4)
ARATH|TAIR=AT4G37640|UniProtKB=O81108	AT4G37640	Calcium-transporting ATPase 2, plasma membrane-type;ACA2;ortholog	CALCIUM-TRANSPORTING ATPASE 2, PLASMA MEMBRANE-TYPE-RELATED (PTHR24093:SF262)
ARATH|TAIR=AT1G10130|UniProtKB=Q9SY55	AT1G10130	Calcium-transporting ATPase 3, endoplasmic reticulum-type;ECA3;ortholog	CALCIUM-TRANSPORTING ATPASE SARCOPLASMIC/ENDOPLASMIC RETICULUM TYPE (PTHR42861:SF8)
ARATH|TAIR=AT1G07670|UniProtKB=Q9XES1	AT1G07670	Calcium-transporting ATPase 4, endoplasmic reticulum-type;ECA4;ortholog	CALCIUM-TRANSPORTING ATPASE 1, ENDOPLASMIC RETICULUM-TYPE-RELATED (PTHR42861:SF4)
ARATH|TAIR=AT2G36850|UniProtKB=Q9SJM0	AT2G36850	Callose synthase 10;CALS10;ortholog	CALLOSE SYNTHASE 10 (PTHR12741:SF12)
ARATH|Gene=AT5G37780|UniProtKB=P0DH95	AT5G37780	Calmodulin-1;CAM1;ortholog	CALMODULIN-1-RELATED (PTHR23050:SF368)
ARATH|Gene=AT2G41110|UniProtKB=P0DH97	AT2G27030,AT2G41110	Calmodulin-2;CAM2;ortholog	CALMODULIN-2-RELATED (PTHR23050:SF341)
ARATH|TAIR=AT3G56800|UniProtKB=P0DH98	AT2G27030,AT2G41110	Calmodulin-3;CAM3;ortholog	CALMODULIN-2-RELATED (PTHR23050:SF341)
ARATH|EnsemblGenome=AT1G66410|UniProtKB=P0DH96	AT5G37780	Calmodulin-4;CAM4;ortholog	CALMODULIN-1-RELATED (PTHR23050:SF368)
ARATH|EnsemblGenome=AT2G27030|UniProtKB=Q682T9	AT2G27030,AT2G41110	Calmodulin-5;CAM5;ortholog	CALMODULIN-2-RELATED (PTHR23050:SF341)
ARATH|TAIR=locus|UniProtKB=Q03509	AT5G21274	Calmodulin-6;CAM6;ortholog	CALMODULIN-2-RELATED (PTHR23050:SF341)
ARATH|TAIR=AT3G43810|UniProtKB=P59220	AT3G43810	Calmodulin-7;CAM7;ortholog	CALMODULIN-2-RELATED (PTHR23050:SF341)
ARATH|TAIR=AT5G61790|UniProtKB=P29402	AT5G61790	Calnexin homolog 1;CNX1;ortholog	CALNEXIN 14D-RELATED (PTHR11073:SF1)
ARATH|Gene=AT5G07340|UniProtKB=Q38798	AT5G07340	Calnexin homolog 2;At5g07340;ortholog	CALNEXIN 14D-RELATED (PTHR11073:SF1)
ARATH|TAIR=AT1G20970|UniProtKB=F4HWC3	AT1G20970	Calponin-like domain protein;At1g20970;ortholog	CALPONIN-LIKE DOMAIN PROTEIN (PTHR32219:SF6)
ARATH|Gene=AT1G56340|UniProtKB=O04151	AT1G56340	Calreticulin-1;CRT1;ortholog	CALRETICULIN (PTHR11073:SF2)
ARATH|TAIR=AT1G09210|UniProtKB=Q38858	AT1G09210	Calreticulin-2;CRT2;ortholog	CALRETICULIN (PTHR11073:SF2)
ARATH|Gene=AT1G08450|UniProtKB=O04153	AT1G08450	Calreticulin-3;CRT3;ortholog	CALRETICULIN-3 (PTHR11073:SF24)
ARATH|TAIR=AT1G29900|UniProtKB=Q42601	AT1G29900	Carbamoyl-phosphate synthase large chain, chloroplastic;CARB;ortholog	CARBAMOYL-PHOSPHATE SYNTHASE LARGE CHAIN, CHLOROPLASTIC (PTHR11405:SF47)
ARATH|Gene=AT3G27740|UniProtKB=Q9LVW7	AT3G27740	Carbamoyl-phosphate synthase small chain, chloroplastic;CARA;ortholog	CARBAMOYL-PHOSPHATE SYNTHASE ARGININE-SPECIFIC SMALL CHAIN (PTHR11405:SF4)
ARATH|TAIR=AT3G62360|UniProtKB=Q9LZQ4	AT3G62360	Carbohydrate-binding-like fold;T12C14_60;ortholog	NODAL MODULATOR 1-RELATED (PTHR23303:SF14)
ARATH|TAIR=AT3G58560|UniProtKB=Q8W0Z9	AT3G58560	Carbon catabolite repressor protein 4 homolog 1;CCR4-1;ortholog	LD39302P (PTHR12121:SF34)
ARATH|TAIR=AT3G58580|UniProtKB=Q9M2F8	AT3G58580	Carbon catabolite repressor protein 4 homolog 2;CCR4-2;ortholog	LD39302P (PTHR12121:SF34)
ARATH|TAIR=AT5G17910|UniProtKB=Q9FKN5	AT5G17910	Cardiomyopathy-associated protein;MPI7.8;ortholog	CARDIOMYOPATHY-ASSOCIATED PROTEIN (PTHR33870:SF4)
ARATH|TAIR=AT4G26100|UniProtKB=P42158	AT4G26100	Casein kinase 1-like protein 1;CKL1;ortholog	CASEIN KINASE I ISOFORM EPSILON (PTHR11909:SF18)
ARATH|TAIR=locus|UniProtKB=Q39050	AT4G14340	Casein kinase 1-like protein 11;CKL11;ortholog	CASEIN KINASE 1-LIKE PROTEIN 10-RELATED (PTHR11909:SF178)
ARATH|TAIR=AT1G04440|UniProtKB=Q5XF24	AT1G04440	Casein kinase 1-like protein 13;CKL13;ortholog	CASEIN KINASE 1-LIKE PROTEIN 10-RELATED (PTHR11909:SF178)
ARATH|TAIR=AT5G43320|UniProtKB=Q9LSX4	AT5G43320	Casein kinase 1-like protein 8;CKL8;ortholog	CASEIN KINASE 1-LIKE PROTEIN 10-RELATED (PTHR11909:SF178)
ARATH|Gene_OrderedLocusName=At4g14340|UniProtKB=A0A1P8B545	AT4G14340	Casein kinase I;CKI1;ortholog	CASEIN KINASE 1-LIKE PROTEIN 10-RELATED (PTHR11909:SF178)
ARATH|EnsemblGenome=AT5G67380|UniProtKB=Q08467	AT5G67380	Casein kinase II subunit alpha-1;CKA1;ortholog	CASEIN KINASE II SUBUNIT ALPHA (PTHR24054:SF0)
ARATH|EnsemblGenome=AT3G50000|UniProtKB=Q08466	AT3G50000	Casein kinase II subunit alpha-2;CKA2;ortholog	CASEIN KINASE II SUBUNIT ALPHA (PTHR24054:SF0)
ARATH|TAIR=AT2G23070|UniProtKB=O64816	AT2G23070	Casein kinase II subunit alpha-4, chloroplastic;CKA4;ortholog	CASEIN KINASE II SUBUNIT ALPHA-4, CHLOROPLASTIC (PTHR24054:SF33)
ARATH|TAIR=AT4G15610|UniProtKB=Q9FE29	AT4G15610	CASP-like protein 1D1;At4g15610;ortholog	CASP-LIKE PROTEIN 1D1-RELATED (PTHR11615:SF224)
ARATH|Gene=AT4G35090|UniProtKB=P25819	AT4G35090	Catalase-2;CAT2;ortholog	CATALASE-2-RELATED (PTHR11465:SF23)
ARATH|Gene=AT4G03200|UniProtKB=F4JI63	AT4G03200	Catalytics;At4g03200;ortholog	SPERMATOGENESIS-ASSOCIATED PROTEIN 20 (PTHR42899:SF1)
ARATH|TAIR=AT5G11560|UniProtKB=F4JXW9	AT5G11560	Catalytics;At5g11560;ortholog	ER MEMBRANE PROTEIN COMPLEX SUBUNIT 1 (PTHR21573:SF0)
ARATH|TAIR=AT4G01610|UniProtKB=Q94K85	AT4G01610	Cathepsin B-like protease 3;CATHB3;ortholog	CATHEPSIN B (PTHR12411:SF16)
ARATH|TAIR=AT1G30450|UniProtKB=Q2UVJ5	AT1G30450	Cation-chloride cotransporter 1;CCC1;ortholog	KAZACHOC, ISOFORM G (PTHR11827:SF73)
ARATH|TAIR=AT5G10860|UniProtKB=Q9LEV3	AT5G10860	CBS domain-containing protein CBSX3, mitochondrial;CBSX3;ortholog	CBS DOMAIN-CONTAINING PROTEIN CBSX3, MITOCHONDRIAL (PTHR43080:SF9)
ARATH|TAIR=AT5G06830|UniProtKB=Q9FG23	AT5G06830	CDK5RAP3-like protein;At5g06830;ortholog	CDK5 REGULATORY SUBUNIT-ASSOCIATED PROTEIN 3 (PTHR14894:SF0)
ARATH|Gene=AT1G15110|UniProtKB=F4HXY7	AT1G15110	CDP-diacylglycerol--serine O-phosphatidyltransferase 1;PSS1;ortholog	PHOSPHATIDYLSERINE SYNTHASE 2 (PTHR15362:SF7)
ARATH|TAIR=AT3G20800|UniProtKB=Q8RWV5	AT3G20800	Cell differentiation, Rcd1-like protein;At3g20800;ortholog	CELL DIFFERENTIATION PROTEIN RCD1 HOMOLOG (PTHR12262:SF0)
ARATH|TAIR=AT5G12980|UniProtKB=Q9LXU1	AT5G12980	Cell differentiation, Rcd1-like protein;PIM1;ortholog	CELL DIFFERENTIATION PROTEIN RCD1 HOMOLOG (PTHR12262:SF0)
ARATH|TAIR=AT3G09840|UniProtKB=P54609	AT3G09840	Cell division control protein 48 homolog A;CDC48A;ortholog	TRANSITIONAL ENDOPLASMIC RETICULUM ATPASE TER94 (PTHR23077:SF65)
ARATH|TAIR=AT5G03340|UniProtKB=Q9LZF6	AT5G03340	Cell division control protein 48 homolog E;CDC48E;ortholog	TRANSITIONAL ENDOPLASMIC RETICULUM ATPASE TER94 (PTHR23077:SF65)
ARATH|TAIR=AT1G09770|UniProtKB=P92948	AT1G09770	Cell division cycle 5-like protein;CDC5;ortholog	CELL DIVISION CYCLE 5-LIKE PROTEIN (PTHR45885:SF1)
ARATH|TAIR=AT5G55280|UniProtKB=Q42545	AT5G55280	Cell division protein FtsZ homolog 1, chloroplastic;FTSZ1;ortholog	CELL DIVISION PROTEIN FTSZ HOMOLOG 1, CHLOROPLASTIC (PTHR30314:SF12)
ARATH|TAIR=AT2G36250|UniProtKB=O82533	AT2G36250	Cell division protein FtsZ homolog 2-1, chloroplastic;FTSZ2-1;ortholog	MITOCHONDRIAL DIVISION PROTEIN FSZA (PTHR30314:SF3)
ARATH|TAIR=AT3G52750|UniProtKB=Q9LXJ0	AT3G52750	Cell division protein FtsZ homolog 2-2, chloroplastic;FTSZ2-2;ortholog	MITOCHONDRIAL DIVISION PROTEIN FSZA (PTHR30314:SF3)
ARATH|TAIR=AT5G06110|UniProtKB=Q9LHS5	AT5G06110	Cell division related protein-like;At5g06110;ortholog	DNAJ HOMOLOG SUBFAMILY C MEMBER 2 (PTHR43999:SF1)
ARATH|TAIR=AT4G39840|UniProtKB=Q9SMR9	AT4G39840	Cell wall integrity/stress response component-like protein;At4g39840;ortholog	CELL WALL INTEGRITY/STRESS RESPONSE COMPONENT-LIKE PROTEIN (PTHR35310:SF1)
ARATH|TAIR=AT5G66090|UniProtKB=Q9FKX3	AT5G66090	Cell wall integrity/stress response component;At5g66090;ortholog	CELL WALL INTEGRITY/STRESS RESPONSE COMPONENT (PTHR36081:SF1)
ARATH|TAIR=AT4G32410|UniProtKB=O48946	AT4G32410	Cellulose synthase A catalytic subunit 1 [UDP-forming];CESA1;ortholog	CELLULOSE SYNTHASE A CATALYTIC SUBUNIT 1 [UDP-FORMING]-RELATED (PTHR13301:SF33)
ARATH|TAIR=AT5G05170|UniProtKB=Q941L0	AT5G05170	Cellulose synthase A catalytic subunit 3 [UDP-forming];CESA3;ortholog	CELLULOSE SYNTHASE A CATALYTIC SUBUNIT 3 [UDP-FORMING] (PTHR13301:SF81)
ARATH|TAIR=AT5G64740|UniProtKB=Q94JQ6	AT5G64740	Cellulose synthase A catalytic subunit 6 [UDP-forming];CESA6;ortholog	CELLULOSE SYNTHASE A CATALYTIC SUBUNIT 2 [UDP-FORMING]-RELATED (PTHR13301:SF27)
ARATH|TAIR=AT5G16910|UniProtKB=Q9LFL0	AT5G16910	Cellulose synthase-like protein D2;CSLD2;ortholog	CELLULOSE SYNTHASE-LIKE PROTEIN D2 (PTHR13301:SF58)
ARATH|TAIR=AT3G03050|UniProtKB=Q9M9M4	AT3G03050	Cellulose synthase-like protein D3;CSLD3;ortholog	CELLULOSE SYNTHASE-LIKE PROTEIN D3-RELATED (PTHR13301:SF83)
ARATH|TAIR=AT2G32900|UniProtKB=O48626	AT2G32900	Centromere/kinetochore protein zw10 homolog;ZW10;ortholog	CENTROMERE/KINETOCHORE PROTEIN ZW10 HOMOLOG (PTHR12205:SF0)
ARATH|TAIR=AT3G55120|UniProtKB=P41088	AT3G55120	Chalcone--flavonone isomerase 1;CHI1;ortholog	CHALCONE--FLAVONONE ISOMERASE 1-RELATED (PTHR28039:SF8)
ARATH|TAIR=AT5G15450|UniProtKB=Q9LF37	AT5G15450	Chaperone protein ClpB3, chloroplastic;CLPB3;ortholog	CHAPERONE PROTEIN CLPB3, CHLOROPLASTIC (PTHR11638:SF144)
ARATH|TAIR=AT5G50920|UniProtKB=Q9FI56	AT5G50920	Chaperone protein ClpC1, chloroplastic;CLPC1;ortholog	CHAPERONE PROTEIN CLPC1, CHLOROPLASTIC-RELATED (PTHR43572:SF8)
ARATH|Gene=AT3G48870|UniProtKB=Q9SXJ7	AT3G48870	Chaperone protein ClpC2, chloroplastic;CLPC2;ortholog	CHAPERONE PROTEIN CLPC1, CHLOROPLASTIC-RELATED (PTHR43572:SF8)
ARATH|TAIR=AT2G35720|UniProtKB=Q39079	AT2G35720	Chaperone protein dnaJ 13;ATJ13;ortholog	CHAPERONE PROTEIN DNAJ 13 (PTHR44914:SF1)
ARATH|TAIR=AT1G68370|UniProtKB=Q9ZSY2	AT1G68370	Chaperone protein dnaJ 15;ATJ15;ortholog	DNAJ DOMAIN (PROKARYOTIC HEAT SHOCK PROTEIN) (PTHR44272:SF3)
ARATH|TAIR=AT5G22060|UniProtKB=P42825	AT5G22060	Chaperone protein dnaJ 2;ATJ2;ortholog	CHAPERONE PROTEIN DNAJ 2-RELATED (PTHR43888:SF19)
ARATH|Gene=AT3G44110|UniProtKB=Q94AW8	AT3G44110	Chaperone protein dnaJ 3;ATJ3;ortholog	CHAPERONE PROTEIN DNAJ 2-RELATED (PTHR43888:SF19)
ARATH|TAIR=AT1G61770|UniProtKB=Q8GUN6	AT1G61770	Chaperone protein dnaJ 50;C50;ortholog	DNAJ HOMOLOG SUBFAMILY C MEMBER 25 (PTHR44176:SF1)
ARATH|TAIR=AT5G48030|UniProtKB=Q8GWW8	AT5G48030	Chaperone protein dnaJ GFA2, mitochondrial;GFA2;ortholog	CHAPERONE PROTEIN DNAJ GFA2, MITOCHONDRIAL (PTHR43096:SF25)
ARATH|Gene=AT4G24190|UniProtKB=F4JQ55	AT4G24190	Chaperone protein htpG family protein;SHD;ortholog	CHAPERONE PROTEIN HTPG FAMILY PROTEIN-RELATED (PTHR11528:SF80)
ARATH|TAIR=AT2G28000|UniProtKB=P21238	AT2G28000	Chaperonin 60 subunit alpha 1, chloroplastic;CPN60A1;ortholog	CHAPERONIN 60 SUBUNIT ALPHA 1, CHLOROPLASTIC (PTHR45633:SF1)
ARATH|TAIR=AT1G55490|UniProtKB=P21240	AT1G55490	Chaperonin 60 subunit beta 1, chloroplastic;CPN60B1;ortholog	CHAPERONIN 60 SUBUNIT BETA 1, CHLOROPLASTIC-RELATED (PTHR45633:SF8)
ARATH|TAIR=AT3G13470|UniProtKB=Q9LJE4	AT3G13470	Chaperonin 60 subunit beta 2, chloroplastic;CPN60B2;ortholog	CHAPERONIN 60 SUBUNIT BETA 1, CHLOROPLASTIC-RELATED (PTHR45633:SF8)
ARATH|TAIR=AT5G56500|UniProtKB=C0Z361	AT5G56500	Chaperonin 60 subunit beta 3, chloroplastic;CPN60B3;ortholog	CHAPERONIN 60 SUBUNIT BETA 1, CHLOROPLASTIC-RELATED (PTHR45633:SF8)
ARATH|Gene=AT2G33210|UniProtKB=Q8L7B5	AT2G33210	Chaperonin CPN60-like 1, mitochondrial;At2g33210;ortholog	60 KDA HEAT SHOCK PROTEIN, MITOCHONDRIAL (PTHR45633:SF3)
ARATH|TAIR=AT3G13860|UniProtKB=Q93ZM7	AT3G13860	Chaperonin CPN60-like 2, mitochondrial;At3g13860;ortholog	CHAPERONIN CPN60-LIKE 2, MITOCHONDRIAL (PTHR45633:SF6)
ARATH|TAIR=AT3G23990|UniProtKB=P29197	AT3G23990	Chaperonin CPN60, mitochondrial;CPN60;ortholog	60 KDA HEAT SHOCK PROTEIN, MITOCHONDRIAL (PTHR45633:SF3)
ARATH|Gene=AT5G64400|UniProtKB=F4KDN4	AT5G64400	CHCH domain protein;MSJ1.24;ortholog	IP04476P-RELATED (PTHR13523:SF2)
ARATH|TAIR=AT1G05850|UniProtKB=Q9MA41	AT1G05850	Chitinase-like protein 1;CTL1;ortholog	CHITINASE-LIKE PROTEIN 1 (PTHR22595:SF112)
ARATH|Gene=AT5G40890|UniProtKB=P92941	AT5G40890	Chloride channel protein CLC-a;CLC-A;ortholog	CHLORIDE CHANNEL PROTEIN CLC-A-RELATED (PTHR11689:SF67)
ARATH|TAIR=AT5G49890|UniProtKB=Q96282	AT5G49890	Chloride channel protein CLC-c;CLC-C;ortholog	CHLORIDE CHANNEL PROTEIN CLC-C (PTHR11689:SF138)
ARATH|TAIR=AT5G62290|UniProtKB=Q9LVA7	AT5G62290	Chloride conductance regulatory protein ICln;At5g62290;ortholog	METHYLOSOME SUBUNIT PICLN (PTHR21399:SF0)
ARATH|TAIR=AT4G13010|UniProtKB=Q9SV68	AT4G13010	Chloroplast envelope quinone oxidoreductase homolog;CEQORH;ortholog	CHLOROPLAST ENVELOPE QUINONE OXIDOREDUCTASE HOMOLOG (PTHR44013:SF1)
ARATH|TAIR=ATCG00670|UniProtKB=P56772	ATCG00670	Chloroplastic ATP-dependent Clp protease proteolytic subunit 1;clpP1;ortholog	CHLOROPLASTIC ATP-DEPENDENT CLP PROTEASE PROTEOLYTIC SUBUNIT 1 (PTHR10381:SF19)
ARATH|TAIR=AT2G32260|UniProtKB=Q9ZV56	AT2G32260	Choline-phosphate cytidylyltransferase 1;CCT1;ortholog	CHOLINE-PHOSPHATE CYTIDYLYLTRANSFERASE 1-RELATED (PTHR10739:SF28)
ARATH|Gene=AT1G13560|UniProtKB=O82567	AT1G13560	Choline/ethanolaminephosphotransferase 1;AAPT1;ortholog	CHOLINE/ETHANOLAMINEPHOSPHOTRANSFERASE 1-RELATED (PTHR10414:SF64)
ARATH|Gene=AT3G25585|UniProtKB=O82568	AT3G25585	Choline/ethanolaminephosphotransferase 2;AAPT2;ortholog	CHOLINE/ETHANOLAMINEPHOSPHOTRANSFERASE 1-RELATED (PTHR10414:SF64)
ARATH|TAIR=AT5G10870|UniProtKB=Q9S7H4	AT5G10870	Chorismate mutase 2;CM2;ortholog	CHORISMATE MUTASE 2 (PTHR21145:SF1)
ARATH|Gene=AT1G48850|UniProtKB=P57720	AT1G48850	Chorismate synthase, chloroplastic;EMB1144;ortholog	CHORISMATE SYNTHASE (PTHR21085:SF0)
ARATH|TAIR=AT5G24880|UniProtKB=Q3E966	AT5G24880	Chromo domain cec-like protein;At5g24880;ortholog
ARATH|TAIR=AT4G26410|UniProtKB=Q84K90	AT4G26410	Chromosome-associated kinesin;At4g26410;ortholog	CHROMOSOME-ASSOCIATED KINESIN (PTHR34554:SF2)
ARATH|TAIR=AT5G58490|UniProtKB=Q9FGH3	AT5G58490	Cinnamoyl-CoA reductase-like protein;MQJ2.6;ortholog	CINNAMOYL-COA REDUCTASE-LIKE PROTEIN (PTHR10366:SF369)
ARATH|TAIR=AT3G19450|UniProtKB=P48523	AT3G19450	Cinnamyl alcohol dehydrogenase 4;CAD4;ortholog	CINNAMYL ALCOHOL DEHYDROGENASE 4-RELATED (PTHR42683:SF1)
ARATH|TAIR=AT3G58750|UniProtKB=Q9LXS6	AT3G58750	Citrate synthase 2, peroxisomal;CSY2;ortholog	CITRATE SYNTHASE, PEROXISOMAL (PTHR11739:SF4)
ARATH|TAIR=AT2G42790|UniProtKB=Q9SJH7	AT2G42790	Citrate synthase 3, peroxisomal;CSY3;ortholog	CITRATE SYNTHASE, PEROXISOMAL (PTHR11739:SF4)
ARATH|TAIR=AT2G44350|UniProtKB=P20115	AT2G44350	Citrate synthase 4, mitochondrial;CSY4;ortholog	CITRATE SYNTHASE, MITOCHONDRIAL (PTHR11739:SF8)
ARATH|TAIR=AT3G11130|UniProtKB=Q0WNJ6	AT3G11130	Clathrin heavy chain 1;CHC1;ortholog	CLATHRIN HEAVY CHAIN (PTHR10292:SF1)
ARATH|TAIR=AT3G08530|UniProtKB=Q0WLB5	AT3G08530	Clathrin heavy chain 2;CHC2;ortholog	CLATHRIN HEAVY CHAIN (PTHR10292:SF1)
ARATH|TAIR=AT5G11710|UniProtKB=Q8VY07	AT5G11710	Clathrin interactor EPSIN 1;EPSIN1;ortholog	CLATHRIN INTERACTOR EPSIN 1 (PTHR12276:SF7)
ARATH|TAIR=AT2G43160|UniProtKB=Q67YI9	AT2G43160	Clathrin interactor EPSIN 2;EPSIN2;ortholog	FI19443P1 (PTHR12276:SF45)
ARATH|TAIR=AT2G20760|UniProtKB=Q9SKU1	AT2G20760	Clathrin light chain 1;At2g20760;ortholog	CLATHRIN LIGHT CHAIN B (PTHR10639:SF7)
ARATH|TAIR=AT2G40060|UniProtKB=O04209	AT2G40060	Clathrin light chain 2;CLC2;ortholog	CLATHRIN LIGHT CHAIN 2-RELATED (PTHR10639:SF19)
ARATH|TAIR=AT5G23880|UniProtKB=Q9LKF9	AT5G23880	Cleavage and polyadenylation specificity factor subunit 2;CPSF100;ortholog	CLEAVAGE AND POLYADENYLATION SPECIFICITY FACTOR SUBUNIT 2 (PTHR45922:SF1)
ARATH|TAIR=AT1G61010|UniProtKB=Q9C952	AT1G61010	Cleavage and polyadenylation specificity factor subunit 3-I;CPSF73-I;ortholog	CLEAVAGE AND POLYADENYLATION SPECIFICITY FACTOR SUBUNIT 3 (PTHR11203:SF11)
ARATH|TAIR=AT2G20190|UniProtKB=Q8RWY6	AT2G20190	CLIP-associated protein;CLASP;ortholog	PROTEIN CLASP-2 (PTHR21567:SF9)
ARATH|EnsemblGenome=AT3G52140|UniProtKB=F4J5S1	AT3G52140	Clustered mitochondria protein;FMT;ortholog	CLUSTERED MITOCHONDRIA PROTEIN HOMOLOG (PTHR12601:SF6)
ARATH|TAIR=AT1G62020|UniProtKB=Q94A40	AT1G62020	Coatomer subunit alpha-1;At1g62020;ortholog	COATOMER SUBUNIT ALPHA-1-RELATED (PTHR19876:SF19)
ARATH|TAIR=AT2G21390|UniProtKB=Q9SJT9	AT2G21390	Coatomer subunit alpha-2;At2g21390;ortholog	COATOMER SUBUNIT ALPHA-1-RELATED (PTHR19876:SF19)
ARATH|TAIR=AT4G31480|UniProtKB=Q9SV21	AT4G31480	Coatomer subunit beta-1;At4g31480;ortholog	COATOMER SUBUNIT BETA (PTHR10635:SF0)
ARATH|TAIR=AT4G31490|UniProtKB=Q9SV20	AT4G31490	Coatomer subunit beta-2;At4g31490;ortholog	COATOMER SUBUNIT BETA (PTHR10635:SF0)
ARATH|Gene=AT1G79990|UniProtKB=Q9CAA0	AT1G79990	Coatomer subunit beta'-1;At1g79990;ortholog	COATOMER SUBUNIT BETA' (PTHR19876:SF2)
ARATH|EnsemblGenome=AT1G52360|UniProtKB=Q9C827	AT1G52360	Coatomer subunit beta'-2;At1g52360;ortholog	COATOMER SUBUNIT BETA' (PTHR19876:SF2)
ARATH|EnsemblGenome=AT3G15980|UniProtKB=Q8L828	AT3G15980	Coatomer subunit beta'-3;At3g15980;ortholog	COATOMER SUBUNIT BETA' (PTHR19876:SF2)
ARATH|TAIR=AT5G05010|UniProtKB=Q93Y22	AT5G05010	Coatomer subunit delta;At5g05010;ortholog	COATOMER SUBUNIT DELTA (PTHR10121:SF0)
ARATH|TAIR=AT1G30630|UniProtKB=Q9SA78	AT1G30630	Coatomer subunit epsilon-1;At1g30630;ortholog	COATOMER SUBUNIT EPSILON (PTHR10805:SF0)
ARATH|TAIR=AT4G34450|UniProtKB=Q0WW26	AT4G34450	Coatomer subunit gamma;At4g34450;ortholog	COATOMER SUBUNIT GAMMA-2 (PTHR10261:SF0)
ARATH|TAIR=AT4G08520|UniProtKB=Q8H1F4	AT4G08520	Coatomer subunit zeta-3;At4g08520;ortholog	COATOMER SUBUNIT ZETA-RELATED (PTHR11043:SF0)
ARATH|TAIR=AT5G49270|UniProtKB=Q9FJ13	AT5G49270	COBRA-like protein 9;COBL9;ortholog	COBRA-LIKE PROTEIN 7-RELATED (PTHR31052:SF3)
ARATH|TAIR=AT4G09520|UniProtKB=F4JK17	AT4G09520	Cofactor-independent phosphoglycerate mutase;At4g09520;ortholog	COFACTOR-INDEPENDENT PHOSPHOGLYCERATE MUTASE (PTHR31209:SF0)
ARATH|TAIR=AT3G30841|UniProtKB=Q9LHK9	AT3G30841	Cofactor-independent phosphoglycerate mutase;MJI6.21;ortholog	COFACTOR-INDEPENDENT PHOSPHOGLYCERATE MUTASE (PTHR31209:SF0)
ARATH|Gene=AT2G16460|UniProtKB=Q9SIV6	AT2G16460	Coiled-coil 90B-like protein (DUF1640);At2g16460;ortholog	COILED-COIL DOMAIN-CONTAINING PROTEIN 90B, MITOCHONDRIAL (PTHR14360:SF1)
ARATH|TAIR=AT1G16210|UniProtKB=Q8VYC9	AT1G16210	Coiled-coil protein;At1g16210;ortholog	COILED-COIL DOMAIN-CONTAINING PROTEIN 124 (PTHR21680:SF0)
ARATH|Gene=AT5G11500|UniProtKB=Q9LYE1	AT5G11500	Coiled-coil protein;At5g11500;ortholog	COILED-COIL DOMAIN-CONTAINING PROTEIN 25 (PTHR13049:SF2)
ARATH|TAIR=AT2G17870|UniProtKB=Q94C69	AT2G17870	Cold shock domain-containing protein 3;CSP3;ortholog	COLD SHOCK DOMAIN-CONTAINING PROTEIN 3-RELATED (PTHR46565:SF2)
ARATH|TAIR=AT2G21060|UniProtKB=Q38896	AT2G21060	Cold shock domain-containing protein 4;CSP4;ortholog	COLD SHOCK DOMAIN-CONTAINING PROTEIN 3-RELATED (PTHR46565:SF2)
ARATH|TAIR=AT4G36020|UniProtKB=O65639	AT4G36020	Cold shock protein 1;CSP1;ortholog	COLD SHOCK DOMAIN-CONTAINING PROTEIN 3-RELATED (PTHR46565:SF2)
ARATH|TAIR=AT4G38680|UniProtKB=Q41188	AT4G38680	Cold shock protein 2;CSP2;ortholog	COLD SHOCK DOMAIN-CONTAINING PROTEIN 3-RELATED (PTHR46565:SF2)
ARATH|TAIR=AT5G11980|UniProtKB=Q84K25	AT5G11980	Conserved oligomeric Golgi complex component-related / COG complex component-like protein;At5g11980;ortholog	CONSERVED OLIGOMERIC GOLGI COMPLEX SUBUNIT 8 (PTHR21311:SF0)
ARATH|TAIR=AT5G51430|UniProtKB=Q9FGN0	AT5G51430	Conserved oligomeric Golgi complex component-related / COG complex component-like protein;EYE;ortholog	CONSERVED OLIGOMERIC GOLGI COMPLEX SUBUNIT 7 (PTHR21443:SF0)
ARATH|Gene=AT3G04830|UniProtKB=Q9CAU9	AT3G04830	Contains similarity to O-linked GlcNAc transferases;At3g04830;ortholog	ER MEMBRANE PROTEIN COMPLEX SUBUNIT 2 (PTHR12760:SF0)
ARATH|TAIR=AT3G61140|UniProtKB=P45432	AT3G61140	COP9 signalosome complex subunit 1;CSN1;ortholog	COP9 SIGNALOSOME COMPLEX SUBUNIT 1 (PTHR14145:SF2)
ARATH|TAIR=AT2G26990|UniProtKB=Q8W207	AT2G26990	COP9 signalosome complex subunit 2;CSN2;ortholog	COP9 SIGNALOSOME COMPLEX SUBUNIT 2 (PTHR10678:SF3)
ARATH|Gene=AT5G14250|UniProtKB=Q8W575	AT5G14250	COP9 signalosome complex subunit 3;CSN3;ortholog	COP9 SIGNALOSOME COMPLEX SUBUNIT 3 (PTHR10758:SF1)
ARATH|TAIR=AT5G42970|UniProtKB=Q8L5U0	AT5G42970	COP9 signalosome complex subunit 4;CSN4;ortholog	COP9 SIGNALOSOME COMPLEX SUBUNIT 4 (PTHR10855:SF2)
ARATH|TAIR=AT1G22920|UniProtKB=Q8LAZ7	AT1G22920	COP9 signalosome complex subunit 5a;CSN5A;ortholog	COP9 SIGNALOSOME COMPLEX SUBUNIT 5 (PTHR10410:SF6)
ARATH|TAIR=AT5G56280|UniProtKB=Q8W206	AT5G56280	COP9 signalosome complex subunit 6a;CSN6A;ortholog	COP9 SIGNALOSOME COMPLEX SUBUNIT 6 (PTHR10540:SF8)
ARATH|TAIR=AT4G26430|UniProtKB=Q8W1P0	AT4G26430	COP9 signalosome complex subunit 6b;CSN6B;ortholog	COP9 SIGNALOSOME COMPLEX SUBUNIT 6 (PTHR10540:SF8)
ARATH|Gene=AT1G02090|UniProtKB=Q94JU3	AT1G02090	COP9 signalosome complex subunit 7;CSN7;ortholog	COP9 SIGNALOSOME COMPLEX SUBUNIT 7 (PTHR15350:SF5)
ARATH|TAIR=AT4G14110|UniProtKB=P43255	AT4G14110	COP9 signalosome complex subunit 8;CSN8;ortholog	COP9 SIGNALOSOME COMPLEX SUBUNIT 8 (PTHR13339:SF0)
ARATH|TAIR=AT2G19680|UniProtKB=O82209	AT2G19680	Copia-like retroelement pol polyprotein;At2g19680;ortholog	COPIA-LIKE RETROELEMENT POL POLYPROTEIN (PTHR12386:SF21)
ARATH|TAIR=AT4G26210|UniProtKB=Q9STR3	AT4G26210	Copia-like retroelement pol polyprotein;At4g26210;ortholog	COPIA-LIKE RETROELEMENT POL POLYPROTEIN (PTHR12386:SF21)
ARATH|TAIR=AT1G12520|UniProtKB=Q9LD47	AT1G12520	Copper chaperone for superoxide dismutase, chloroplastic/cytosolic;CCS;ortholog	SUPEROXIDE DISMUTASE [CU-ZN] (PTHR10003:SF58)
ARATH|TAIR=AT3G56240|UniProtKB=O82089	AT3G56240	Copper transport protein CCH;CCH;ortholog	COPPER TRANSPORT PROTEIN ATX1-RELATED (PTHR22814:SF287)
ARATH|TAIR=AT5G20650|UniProtKB=Q93VM8	AT5G20650	Copper transporter 5;COPT5;ortholog	COPPER TRANSPORTER 5 (PTHR12483:SF52)
ARATH|TAIR=AT1G03475|UniProtKB=Q9LR75	AT1G03475	Coproporphyrinogen-III oxidase 1, chloroplastic;CPX1;ortholog	OXYGEN-DEPENDENT COPROPORPHYRINOGEN-III OXIDASE, MITOCHONDRIAL (PTHR10755:SF0)
ARATH|Gene=AT3G24040|UniProtKB=Q9LIQ3	AT3G24040	Core-2/I-branching beta-1,6-N-acetylglucosaminyltransferase family protein;At3g24040;ortholog	CORE-2/I-BRANCHING BETA-1,6-N-ACETYLGLUCOSAMINYLTRANSFERASE FAMILY PROTEIN (PTHR45719:SF10)
ARATH|Gene=AT4G30060|UniProtKB=Q8W4E9	AT4G30060	Core-2/I-branching beta-1,6-N-acetylglucosaminyltransferase family protein;At4g30060;ortholog	CORE-2/I-BRANCHING BETA-1,6-N-ACETYLGLUCOSAMINYLTRANSFERASE FAMILY PROTEIN (PTHR31042:SF1)
ARATH|TAIR=AT4G33640|UniProtKB=Q8LBN7	AT4G33640	Costars family protein At4g33640;At4g33640;ortholog	COSTARS FAMILY PROTEIN ABRACL (PTHR46334:SF1)
ARATH|TAIR=AT5G41770|UniProtKB=F4JZX8	AT5G41770	Crooked neck protein, putative / cell cycle protein;At5g41770;ortholog	CROOKED NECK-LIKE PROTEIN 1 (PTHR11246:SF3)
ARATH|TAIR=AT5G24850|UniProtKB=Q84KJ5	AT5G24850	Cryptochrome DASH, chloroplastic/mitochondrial;CRYD;ortholog	CRYPTOCHROME DASH (PTHR11455:SF22)
ARATH|Gene=AT1G61100|UniProtKB=F4HRR0	AT1G61100	CSL1;CSL1;ortholog	CSL1 (PTHR31008:SF11)
ARATH|TAIR=AT3G12670|UniProtKB=Q9LTW8	AT3G12670	CTP synthase;T2E22.2;ortholog	CTP SYNTHASE (PTHR11550:SF11)
ARATH|TAIR=AT4G02570|UniProtKB=Q94AH6	AT4G02570	Cullin-1;CUL1;ortholog	CULLIN-2 (PTHR11932:SF123)
ARATH|TAIR=AT1G26830|UniProtKB=Q9ZVH4	AT1G26830	Cullin-3A;CUL3A;ortholog	CULLIN-3A-RELATED (PTHR11932:SF95)
ARATH|TAIR=AT5G46210|UniProtKB=Q8LGH4	AT5G46210	Cullin-4;CUL4;ortholog	CULLIN 4, ISOFORM A (PTHR11932:SF27)
ARATH|TAIR=AT2G02560|UniProtKB=Q8L5Y6	AT2G02560	Cullin-associated NEDD8-dissociated protein 1;CAND1;ortholog	CULLIN-ASSOCIATED NEDD8-DISSOCIATED PROTEIN 1 (PTHR12696:SF0)
ARATH|TAIR=AT3G23490|UniProtKB=O22683	AT3G23490	Cyanate hydratase;CYN;ortholog	CYANATE HYDRATASE (PTHR34186:SF2)
ARATH|TAIR=AT4G34490|UniProtKB=O65902	AT4G34490	Cyclase-associated protein 1;CAP1;ortholog	ADENYLYL CYCLASE-ASSOCIATED PROTEIN (PTHR10652:SF0)
ARATH|TAIR=AT4G18930|UniProtKB=O04147	AT4G18930	Cyclic phosphodiesterase;At4g18930;ortholog	2',3'-CYCLIC-NUCLEOTIDE 3'-PHOSPHODIESTERASE (PTHR28141:SF1)
ARATH|TAIR=AT2G23370|UniProtKB=Q8RWU1	AT2G23370	Cyclin delta-3;At2g23370;ortholog	CYCLIN DELTA-3 (PTHR35115:SF3)
ARATH|TAIR=AT3G48750|UniProtKB=P24100	AT3G48750	Cyclin-dependent kinase A-1;CDKA-1;ortholog	CYCLIN-DEPENDENT KINASE 2 (PTHR24056:SF254)
ARATH|TAIR=AT4G28980|UniProtKB=O80345	AT4G28980	Cyclin-dependent kinase F-1;CDKF-1;ortholog	CYCLIN-DEPENDENT KINASE 20 (PTHR24056:SF171)
ARATH|TAIR=AT2G27960|UniProtKB=O23249	AT2G27960	Cyclin-dependent kinases regulatory subunit 1;CKS1;ortholog	CYCLIN-DEPENDENT KINASES REGULATORY SUBUNIT (PTHR23415:SF29)
ARATH|TAIR=AT2G07050|UniProtKB=P38605	AT2G07050	Cycloartenol synthase;CAS1;ortholog	LANOSTEROL SYNTHASE (PTHR11764:SF20)
ARATH|TAIR=AT5G13710|UniProtKB=Q9LM02	AT5G13710	Cycloartenol-C-24-methyltransferase;SMT1;ortholog	STEROL 4-C-METHYLTRANSFERASE STRM-1 (PTHR44068:SF1)
ARATH|TAIR=AT3G23510|UniProtKB=Q8GZ28	AT3G23510	Cyclopropane-fatty-acyl-phospholipid synthase;At3g23500;ortholog	CYCLOPROPANE-FATTY-ACYL-PHOSPHOLIPID SYNTHASE-RELATED (PTHR43675:SF3)
ARATH|Gene=AT3G57050|UniProtKB=P53780	AT3G57050	Cystathionine beta-lyase, chloroplastic;At3g57050;ortholog	CYSTATHIONINE BETA-LYASE (PTHR11808:SF50)
ARATH|TAIR=AT3G01120|UniProtKB=P55217	AT3G01120	Cystathionine gamma-synthase 1, chloroplastic;CGS1;ortholog	CYSTATHIONINE GAMMA-SYNTHASE 1, CHLOROPLASTIC-RELATED (PTHR43379:SF1)
ARATH|TAIR=AT5G51700|UniProtKB=Q9SE33	AT5G51700	Cysteine and histidine-rich domain-containing protein RAR1;RAR1;ortholog	CYSTEINE AND HISTIDINE-RICH DOMAIN-CONTAINING PROTEIN RAR1 (PTHR47895:SF1)
ARATH|Gene=AT5G65720|UniProtKB=O49543	AT5G65720	Cysteine desulfurase, mitochondrial;NIFS1;ortholog	CYSTEINE DESULFURASE, MITOCHONDRIAL (PTHR11601:SF34)
ARATH|TAIR=AT4G39090|UniProtKB=P43296	AT4G39090	Cysteine protease RD19A;RD19A;ortholog	CYSTEINE PROTEASE RD19A-RELATED (PTHR12411:SF552)
ARATH|TAIR=AT5G12140|UniProtKB=Q945Q1	AT5G12140	Cysteine proteinase inhibitor 1;CYS1;ortholog	CYSTEINE PROTEINASE INHIBITOR 1 (PTHR11413:SF45)
ARATH|TAIR=AT2G40880|UniProtKB=Q41906	AT2G40880	Cysteine proteinase inhibitor 3;CYS3;ortholog	CYSTEINE PROTEINASE INHIBITOR 3-RELATED (PTHR11413:SF56)
ARATH|TAIR=AT3G12490|UniProtKB=Q8H0X6	AT3G12490	Cysteine proteinase inhibitor 6;CYS6;ortholog	CYSTEINE PROTEINASE INHIBITOR 6 (PTHR11413:SF103)
ARATH|TAIR=AT1G47128|UniProtKB=P43297	AT1G47128	Cysteine proteinase RD21A;RD21A;ortholog	CYSTEINE PROTEINASE RD21A (PTHR12411:SF523)
ARATH|Gene=AT3G62940|UniProtKB=Q9LYC7	AT3G62940	Cysteine proteinases superfamily protein;T20O10_40;ortholog	OTU DOMAIN-CONTAINING PROTEIN 6B (PTHR12419:SF10)
ARATH|TAIR=AT4G14880|UniProtKB=P47998	AT4G14880	Cysteine synthase 1;OASA1;ortholog	CYSTEINE SYNTHASE 1-RELATED (PTHR10314:SF167)
ARATH|TAIR=AT2G43750|UniProtKB=P47999	AT2G43750	Cysteine synthase, chloroplastic/chromoplastic;OASB;ortholog	CYSTEINE SYNTHASE 1 (PTHR10314:SF131)
ARATH|Gene=AT3G59760|UniProtKB=Q43725	AT3G59760	Cysteine synthase, mitochondrial;OASC;ortholog	CYSTEINE SYNTHASE 1 (PTHR10314:SF131)
ARATH|TAIR=AT5G38830|UniProtKB=B3LFA4	AT5G38830	Cysteine--tRNA ligase 2, cytoplasmic;At5g38830;ortholog	CYSTEINE--TRNA LIGASE 1, CYTOPLASMIC-RELATED (PTHR10890:SF23)
ARATH|Gene=AT2G31170|UniProtKB=F4IPY2	AT2G31170	Cysteine--tRNA ligase, chloroplastic/mitochondrial;SYCO;ortholog	CYSTEINE--TRNA LIGASE, MITOCHONDRIAL-RELATED (PTHR10890:SF21)
ARATH|TAIR=AT5G40670|UniProtKB=P57758	AT5G40670	Cystinosin homolog;At5g40670;ortholog	CYSTINOSIN (PTHR13131:SF5)
ARATH|TAIR=AT2G19570|UniProtKB=O65896	AT2G19570	Cytidine deaminase 1;CDA1;ortholog	CYTIDINE DEAMINASE (PTHR11644:SF2)
ARATH|Gene_OrderedLocusName=At5g28050|UniProtKB=A0A1P8BAA4	AT5G28050	Cytidine/deoxycytidylate deaminase family protein;GSDA;ortholog	CYTIDINE/DEOXYCYTIDYLATE DEAMINASE FAMILY PROTEIN (PTHR11079:SF161)
ARATH|Gene=AT4G32470|UniProtKB=Q9SUU5	AT4G32470	Cytochrome b-c1 complex subunit 7-1;QCR7-1;ortholog	CYTOCHROME B-C1 COMPLEX SUBUNIT 7 (PTHR12022:SF0)
ARATH|TAIR=AT5G13430|UniProtKB=Q94JS0	AT5G13430	Cytochrome b-c1 complex subunit Rieske, mitochondrial;At5g13430;ortholog	CYTOCHROME B-C1 COMPLEX SUBUNIT RIESKE, MITOCHONDRIAL (PTHR10134:SF13)
ARATH|TAIR=AT5G13440|UniProtKB=Q9LYR2	AT5G13440	Cytochrome b-c1 complex subunit Rieske, mitochondrial;At5g13440;ortholog	CYTOCHROME B-C1 COMPLEX SUBUNIT RIESKE, MITOCHONDRIAL (PTHR10134:SF13)
ARATH|TAIR=ATMG00220|UniProtKB=P42792	ATMG00220	Cytochrome b;MT-CYB;ortholog	CYTOCHROME B (PTHR19271:SF5)
ARATH|TAIR=AT1G26340|UniProtKB=Q9FDW8	AT1G26340	Cytochrome b5 isoform A;CB5-A;ortholog	CYTOCHROME B5 ISOFORM A (PTHR19359:SF25)
ARATH|TAIR=AT2G32720|UniProtKB=O48845	AT2G32720	Cytochrome b5 isoform B;CYTB5-B;ortholog	CYTOCHROME B5 (PTHR19359:SF14)
ARATH|TAIR=AT5G48810|UniProtKB=Q9ZWT2	AT5G48810	Cytochrome B5 isoform D;CYTB5-D;ortholog	CYTOCHROME B5 ISOFORM D (PTHR19359:SF69)
ARATH|TAIR=AT5G53560|UniProtKB=Q42342	AT5G53560	Cytochrome b5 isoform E;CYTB5-E;ortholog	CYTOCHROME B5 ISOFORM E (PTHR19359:SF22)
ARATH|TAIR=AT1G60660|UniProtKB=O22704	AT1G60660	Cytochrome B5-like protein;CB5LP;ortholog	CYTOCHROME B5 TYPE B (PTHR19359:SF10)
ARATH|TAIR=AT5G54830|UniProtKB=Q9FFU6	AT5G54830	Cytochrome b561, DM13 and DOMON domain-containing protein At5g54830;At5g54830;ortholog	SUBFAMILY NOT NAMED (PTHR47281:SF1)
ARATH|TAIR=AT3G15352|UniProtKB=Q9LJQ9	AT3G15352	Cytochrome c oxidase copper chaperone 1;COX17-1;ortholog	CYTOCHROME C OXIDASE COPPER CHAPERONE (PTHR16719:SF0)
ARATH|TAIR=AT1G53030|UniProtKB=Q94FT1	AT1G53030	Cytochrome c oxidase copper chaperone 2;COX17-2;ortholog	CYTOCHROME C OXIDASE COPPER CHAPERONE (PTHR16719:SF0)
ARATH|TAIR=ATMG00160|UniProtKB=P93285	ATMG00160	Cytochrome c oxidase subunit 2;COX2;ortholog	CYTOCHROME C OXIDASE SUBUNIT 2 (PTHR22888:SF9)
ARATH|Gene=AT3G15640|UniProtKB=Q9LW15	AT3G15640	Cytochrome c oxidase subunit 5b-1, mitochondrial;COX5B-1;ortholog	CYTOCHROME C OXIDASE SUBUNIT 5B, MITOCHONDRIAL (PTHR10122:SF0)
ARATH|TAIR=AT1G80230|UniProtKB=Q9SSB8	AT1G80230	Cytochrome c oxidase subunit 5b-2, mitochondrial;COX5B-2;ortholog	CYTOCHROME C OXIDASE SUBUNIT 5B, MITOCHONDRIAL (PTHR10122:SF0)
ARATH|Gene=AT4G37830|UniProtKB=Q9T070	AT4G37830	Cytochrome c oxidase subunit 6a, mitochondrial;COX6A;ortholog	CYTOCHROME C OXIDASE SUBUNIT 6A, MITOCHONDRIAL (PTHR11504:SF0)
ARATH|TAIR=AT1G22450|UniProtKB=Q9S7L9	AT1G22450	Cytochrome c oxidase subunit 6b-1;COX6B-1;ortholog	CYTOCHROME C OXIDASE SUBUNIT 6B-1 (PTHR46281:SF1)
ARATH|TAIR=AT5G57815|UniProtKB=Q945L0	AT5G57815	Cytochrome c oxidase subunit 6b-2;COX6B-2;ortholog	CYTOCHROME C OXIDASE SUBUNIT 6B (PTHR46281:SF2)
ARATH|TAIR=AT4G28060|UniProtKB=Q9SUD3	AT4G28060	Cytochrome c oxidase subunit 6b-3;COX6B-3;ortholog	CYTOCHROME C OXIDASE SUBUNIT 6B (PTHR46281:SF2)
ARATH|Gene=AT1G22840|UniProtKB=O23138	AT1G22840	Cytochrome c-1;CYTC-1;ortholog	CYTOCHROME C-1-RELATED (PTHR11961:SF9)
ARATH|TAIR=AT4G10040|UniProtKB=Q9T0G2	AT4G10040	Cytochrome c-2;CYTC-2;ortholog	CYTOCHROME C-1-RELATED (PTHR11961:SF9)
ARATH|TAIR=AT3G27240|UniProtKB=Q9LK29	AT3G27240	Cytochrome c1 1, heme protein, mitochondrial;CYC11;ortholog	CYTOCHROME C1 1, HEME PROTEIN, MITOCHONDRIAL-RELATED (PTHR10266:SF7)
ARATH|TAIR=AT5G40810|UniProtKB=Q9FKS5	AT5G40810	Cytochrome c1 2, heme protein, mitochondrial;CYC12;ortholog	CYTOCHROME C1 1, HEME PROTEIN, MITOCHONDRIAL-RELATED (PTHR10266:SF7)
ARATH|Gene_OrderedLocusName=At2g43780|UniProtKB=A0A1P8AZ61	AT2G43780	Cytochrome oxidase assembly protein;At2g43780;ortholog	CYTOCHROME OXIDASE ASSEMBLY PROTEIN (PTHR36744:SF1)
ARATH|TAIR=AT5G47990|UniProtKB=Q9FI39	AT5G47990	Cytochrome P450 705A5;CYP705A5;ortholog	CYTOCHROME P450-RELATED (PTHR24298:SF59)
ARATH|EnsemblGenome=AT5G48000|UniProtKB=Q8L7D5	AT5G48000	Cytochrome P450 708A2;CYP708A2;ortholog	CYTOCHROME P450 708A2-RELATED (PTHR24286:SF173)
ARATH|TAIR=AT5G42590|UniProtKB=Q9FH66	AT5G42590	Cytochrome P450 71A16;CYP71A16;ortholog	CYTOCHROME P450 71A12-RELATED (PTHR24298:SF331)
ARATH|TAIR=AT2G14100|UniProtKB=Q9SI49	AT2G14100	Cytochrome P450, family 705, subfamily A, polypeptide 13;CYP705A13;ortholog	CYTOCHROME P450-RELATED (PTHR24298:SF59)
ARATH|TAIR=AT1G50560|UniProtKB=Q9LPS6	AT1G50560	Cytochrome P450, family 705, subfamily A, polypeptide 25;''cytochrome P450;ortholog	CYTOCHROME P450-RELATED (PTHR24298:SF59)
ARATH|TAIR=AT3G20940|UniProtKB=Q9LIG9	AT3G20940	Cytochrome P450, family 705, subfamily A, polypeptide 30;CYP705A30;ortholog	CYTOCHROME P450-RELATED (PTHR24298:SF59)
ARATH|TAIR=AT2G27000|UniProtKB=Q9ZVD7	AT2G27000	Cytochrome P450, family 705, subfamily A, polypeptide 8;CYP705A8;ortholog	CYTOCHROME P450-RELATED (PTHR24298:SF59)
ARATH|TAIR=AT1G75130|UniProtKB=Q9FRK4	AT1G75130	Cytochrome P450, family 721, subfamily A, polypeptide 1;''cytochrome P450;ortholog	CYTOCHROME P450, FAMILY 721, SUBFAMILY A, POLYPEPTIDE 1 (PTHR24282:SF30)
ARATH|TAIR=AT1G64930|UniProtKB=Q9XIQ3	AT1G64930	Cytochrome P450, family 87, subfamily A, polypeptide 7;''cytochrome P450;ortholog	CYTOCHROME P450 89A2-RELATED (PTHR24298:SF348)
ARATH|Gene=AT4G31420|UniProtKB=Q8H1G5	AT4G31420	Cytoplasmic 60S subunit biogenesis factor REI1 homolog 1;REIL1;ortholog	ZINC FINGER PROTEIN 622 (PTHR13182:SF8)
ARATH|TAIR=AT2G24500|UniProtKB=Q9ZQ18	AT2G24500	Cytoplasmic 60S subunit biogenesis factor REI1 homolog 2;REIL2;ortholog	ZINC FINGER PROTEIN 622 (PTHR13182:SF8)
ARATH|TAIR=AT5G05460|UniProtKB=F4JZC2	AT5G05460	Cytosolic endo-beta-N-acetylglucosaminidase 1;ENGASE1;ortholog	CYTOSOLIC ENDO-BETA-N-ACETYLGLUCOSAMINIDASE (PTHR13246:SF1)
ARATH|TAIR=AT2G29560|UniProtKB=Q9ZW34	AT2G29560	Cytosolic enolase 3;ENO3;ortholog	ENOLASE (PTHR11902:SF1)
ARATH|TAIR=AT5G50960|UniProtKB=Q8H1Q2	AT5G50960	Cytosolic Fe-S cluster assembly factor NBP35;NBP35;ortholog	CYTOSOLIC FE-S CLUSTER ASSEMBLY FACTOR NUBP1 (PTHR23264:SF19)
ARATH|TAIR=AT1G65930|UniProtKB=Q9SRZ6	AT1G65930	Cytosolic isocitrate dehydrogenase [NADP];CICDH;ortholog	CYTOSOLIC ISOCITRATE DEHYDROGENASE [NADP] (PTHR11822:SF24)
ARATH|TAIR=AT2G03760|UniProtKB=P52839	AT2G03760	Cytosolic sulfotransferase 12;SOT12;ortholog	CYTOSOLIC SULFOTRANSFERASE 12-RELATED (PTHR11783:SF160)
ARATH|TAIR=AT1G74100|UniProtKB=Q9C9D0	AT1G74100	Cytosolic sulfotransferase 16;SOT16;ortholog	CYTOSOLIC SULFOTRANSFERASE 16-RELATED (PTHR11783:SF74)
ARATH|TAIR=AT4G34200|UniProtKB=O49485	AT4G34200	D-3-phosphoglycerate dehydrogenase 1, chloroplastic;PGDH1;ortholog	D-3-PHOSPHOGLYCERATE DEHYDROGENASE 1, CHLOROPLASTIC (PTHR42938:SF14)
ARATH|TAIR=AT1G17745|UniProtKB=O04130	AT1G17745	D-3-phosphoglycerate dehydrogenase 2, chloroplastic;PGDH2;ortholog	D-3-PHOSPHOGLYCERATE DEHYDROGENASE (PTHR42938:SF5)
ARATH|TAIR=AT2G03800|UniProtKB=Q9ZPQ3	AT2G03800	D-aminoacyl-tRNA deacylase;GEK1;ortholog	D-AMINOACYL-TRNA DEACYLASE (PTHR34667:SF1)
ARATH|TAIR=AT5G06580|UniProtKB=Q94AX4	AT5G06580	D-lactate dehydrogenase [cytochrome], mitochondrial;DLD;ortholog	D-LACTATE DEHYDROGENASE, MITOCHONDRIAL-RELATED (PTHR11748:SF111)
ARATH|TAIR=AT1G78850|UniProtKB=Q9ZVA4	AT1G78850	D-mannose binding lectin protein with Apple-like carbohydrate-binding domain-containing protein;At1g78850;ortholog	CURCULIN-LIKE (MANNOSE-BINDING) LECTIN FAMILY PROTEIN-RELATED (PTHR32444:SF16)
ARATH|TAIR=AT5G42090|UniProtKB=Q9FHX6	AT5G42090	Dbj;BAA84809.1;ortholog	DBJ|BAA84809.1 (PTHR21229:SF22)
ARATH|TAIR=AT3G58510|UniProtKB=Q8LA13	AT3G58510	DEAD-box ATP-dependent RNA helicase 11;RH11;ortholog	DEAD-BOX ATP-DEPENDENT RNA HELICASE 11-RELATED (PTHR24031:SF570)
ARATH|TAIR=AT3G61240|UniProtKB=Q9M2E0	AT3G61240	DEAD-box ATP-dependent RNA helicase 12;RH12;ortholog	ATP-DEPENDENT RNA HELICASE DDX6-RELATED (PTHR24031:SF76)
ARATH|TAIR=AT3G01540|UniProtKB=Q8H136	AT3G01540	DEAD-box ATP-dependent RNA helicase 14;RH14;ortholog	DEAD-BOX ATP-DEPENDENT RNA HELICASE 14-RELATED (PTHR24031:SF554)
ARATH|Gene=AT5G11170|UniProtKB=Q56XG6	AT5G11200	DEAD-box ATP-dependent RNA helicase 15;RH15;ortholog	SPLICEOSOME RNA HELICASE DDX39B (PTHR24031:SF605)
ARATH|TAIR=AT3G19760|UniProtKB=Q94A52	AT3G19760	DEAD-box ATP-dependent RNA helicase 2;RH2;ortholog	EUKARYOTIC INITIATION FACTOR 4A-III (PTHR24031:SF57)
ARATH|TAIR=AT1G55150|UniProtKB=Q9C718	AT1G55150	DEAD-box ATP-dependent RNA helicase 20;RH20;ortholog	ATP-DEPENDENT RNA HELICASE DDX5-RELATED (PTHR24031:SF219)
ARATH|TAIR=AT1G59990|UniProtKB=Q944S1	AT1G59990	DEAD-box ATP-dependent RNA helicase 22;RH22;ortholog	DEAD-BOX ATP-DEPENDENT RNA HELICASE 22 (PTHR24031:SF210)
ARATH|TAIR=AT5G63120|UniProtKB=Q8W4R3	AT5G63120	DEAD-box ATP-dependent RNA helicase 30;RH30;ortholog	DEAD (ASP-GLU-ALA-ASP) BOX POLYPEPTIDE 43 (PTHR24031:SF594)
ARATH|TAIR=AT2G42520|UniProtKB=Q84W89	AT2G42520	DEAD-box ATP-dependent RNA helicase 37;RH37;ortholog	DEAD-BOX ATP-DEPENDENT RNA HELICASE 11-RELATED (PTHR24031:SF570)
ARATH|TAIR=AT3G53110|UniProtKB=Q93ZG7	AT3G53110	DEAD-box ATP-dependent RNA helicase 38;RH38;ortholog	DEAD/H (ASP-GLU-ALA-ASP/HIS) BOX POLYPEPTIDE 19 (DBP5 HOMOLOG, YEAST)-RELATED (PTHR24031:SF284)
ARATH|TAIR=AT3G58570|UniProtKB=Q9M2F9	AT3G58570	DEAD-box ATP-dependent RNA helicase 52;RH52;ortholog	DEAD-BOX ATP-DEPENDENT RNA HELICASE 11-RELATED (PTHR24031:SF570)
ARATH|TAIR=AT3G22330|UniProtKB=Q9LUW5	AT3G22330	DEAD-box ATP-dependent RNA helicase 53;RH53;ortholog	DEAD-BOX ATP-DEPENDENT RNA HELICASE 53-RELATED (PTHR24031:SF326)
ARATH|EnsemblGenome=AT5G11170|UniProtKB=Q9LFN6	AT5G11200	DEAD-box ATP-dependent RNA helicase 56;RH56;ortholog	SPLICEOSOME RNA HELICASE DDX39B (PTHR24031:SF605)
ARATH|TAIR=AT2G45810|UniProtKB=Q94BV4	AT2G45810	DEAD-box ATP-dependent RNA helicase 6;RH6;ortholog	ATP-DEPENDENT RNA HELICASE DDX6-RELATED (PTHR24031:SF76)
ARATH|TAIR=AT5G62190|UniProtKB=Q39189	AT5G62190	DEAD-box ATP-dependent RNA helicase 7;RH7;ortholog	DEAD (ASP-GLU-ALA-ASP) BOX HELICASE 21 (PTHR24031:SF346)
ARATH|TAIR=AT4G00660|UniProtKB=Q8RXK6	AT4G00660	DEAD-box ATP-dependent RNA helicase 8;RH8;ortholog	ATP-DEPENDENT RNA HELICASE DDX6-RELATED (PTHR24031:SF76)
ARATH|TAIR=AT3G22310|UniProtKB=Q9LUW6	AT3G22310	DEAD-box ATP-dependent RNA helicase 9;RH9;ortholog	DEAD-BOX ATP-DEPENDENT RNA HELICASE 53-RELATED (PTHR24031:SF326)
ARATH|Gene=AT1G15860|UniProtKB=F4I181	AT1G15860	Defective in cullin neddylation protein;At1g15860;ortholog	DEFECTIVE IN CULLIN NEDDYLATION PROTEIN (PTHR12281:SF12)
ARATH|TAIR=AT3G12760|UniProtKB=Q9LTV9	AT3G12760	Defective in cullin neddylation protein;At3g12760;ortholog	DCN1-LIKE PROTEIN 3 (PTHR12281:SF2)
ARATH|Gene_OrderedLocusName=At1g32210|UniProtKB=A0A1P8AMW1	AT1G32210	Defender against death (DAD family) protein;ATDAD1;ortholog	DOLICHYL-DIPHOSPHOOLIGOSACCHARIDE--PROTEIN GLYCOSYLTRANSFERASE SUBUNIT DAD1 (PTHR10705:SF0)
ARATH|TAIR=AT4G22217|UniProtKB=Q3E6U0	AT4G22217	Defensin-like protein 100;At4g22217;ortholog
ARATH|TAIR=AT2G43535|UniProtKB=Q8RYE7	AT2G43535	Defensin-like protein 196;ATTI4;ortholog
ARATH|Gene=AT4G22235|UniProtKB=Q6NMS3	AT4G22235	Defensin-like protein 95;At4g22235;ortholog
ARATH|TAIR=AT4G22230|UniProtKB=Q8L7G7	AT4G22230	Defensin-like protein 96;At4g22230;ortholog
ARATH|TAIR=AT4G22214|UniProtKB=Q7X6T3	AT4G22214	Defensin-like protein 99;At4g22214;ortholog
ARATH|TAIR=AT1G20440|UniProtKB=P31168	AT1G20440	Dehydrin COR47;COR47;ortholog	DEHYDRIN COR47-RELATED (PTHR33346:SF2)
ARATH|Gene=AT1G20450|UniProtKB=P42759	AT1G20450	Dehydrin ERD10;ERD10;ortholog	DEHYDRIN COR47-RELATED (PTHR33346:SF2)
ARATH|TAIR=AT1G76180|UniProtKB=P42763	AT1G76180	Dehydrin ERD14;ERD14;ortholog	DEHYDRIN COR47-RELATED (PTHR33346:SF2)
ARATH|TAIR=AT1G54410|UniProtKB=Q9SLJ2	AT1G54410	Dehydrin HIRD11;HIRD11;ortholog	DEHYDRIN HIRD11 (PTHR34941:SF1)
ARATH|TAIR=AT4G26630|UniProtKB=Q9SUA1	AT4G26630	DEK domain-containing chromatin associated protein;DEK3;ortholog	PROTEIN DEK (PTHR13468:SF1)
ARATH|TAIR=AT5G55660|UniProtKB=F4K4Y5	AT5G55660	DEK domain-containing chromatin associated protein;MDF20.10;ortholog	PROTEIN DEK (PTHR13468:SF1)
ARATH|Gene=AT5G63550|UniProtKB=Q9FFQ8	AT5G63550	DEK domain-containing chromatin associated protein;MLE2.18;ortholog	DEK DOMAIN-CONTAINING CHROMATIN ASSOCIATED PROTEIN (PTHR13468:SF9)
ARATH|TAIR=AT5G62530|UniProtKB=Q8VZC3	AT5G62530	Delta-1-pyrroline-5-carboxylate dehydrogenase 12A1, mitochondrial;ALDH12A1;ortholog	DELTA-1-PYRROLINE-5-CARBOXYLATE DEHYDROGENASE 12A1, MITOCHONDRIAL (PTHR43521:SF2)
ARATH|Gene=AT2G39800|UniProtKB=P54887	AT2G39800	Delta-1-pyrroline-5-carboxylate synthase A;P5CSA;ortholog	DELTA-1-PYRROLINE-5-CARBOXYLATE SYNTHASE (PTHR11063:SF8)
ARATH|Gene=AT3G55610|UniProtKB=P54888	AT3G55610	Delta-1-pyrroline-5-carboxylate synthase B;P5CSB;ortholog	DELTA-1-PYRROLINE-5-CARBOXYLATE SYNTHASE (PTHR11063:SF8)
ARATH|TAIR=AT1G69740|UniProtKB=Q9SFH9	AT1G69740	Delta-aminolevulinic acid dehydratase 1, chloroplastic;HEMB1;ortholog	DELTA-AMINOLEVULINIC ACID DEHYDRATASE (PTHR11458:SF0)
ARATH|TAIR=AT3G12120|UniProtKB=P46313	AT3G12120	Delta(12)-fatty-acid desaturase;FAD2;ortholog	DELTA(12)-FATTY-ACID DESATURASE (PTHR32100:SF13)
ARATH|Gene=AT3G52940|UniProtKB=Q9LDR4	AT3G52940	Delta(14)-sterol reductase;FK;ortholog	DELTA(14)-STEROL REDUCTASE (PTHR21257:SF47)
ARATH|TAIR=AT3G19820|UniProtKB=Q39085	AT3G19820	Delta(24)-sterol reductase;DIM;ortholog	DELTA(24)-STEROL REDUCTASE (PTHR10801:SF0)
ARATH|TAIR=AT5G43280|UniProtKB=Q9FHR8	AT5G43280	Delta(3,5)-Delta(2,4)-dienoyl-CoA isomerase, peroxisomal;DCI1;ortholog	DELTA(3,5)-DELTA(2,4)-DIENOYL-COA ISOMERASE, MITOCHONDRIAL (PTHR43149:SF1)
ARATH|TAIR=AT3G61580|UniProtKB=Q9ZRP7	AT3G61580	Delta(8)-fatty-acid desaturase 1;SLD1;ortholog	DELTA(8)-FATTY-ACID DESATURASE 1-RELATED (PTHR19353:SF28)
ARATH|Gene=AT1G49040|UniProtKB=Q8RXA7	AT1G49040	DENN domain and WD repeat-containing protein SCD1;SCD1;ortholog	DENN DOMAIN-CONTAINING PROTEIN 3 (PTHR12296:SF21)
ARATH|TAIR=AT3G58180|UniProtKB=Q94JW0	AT3G58180	Deoxyhypusine hydroxylase;At3g58180;ortholog	DEOXYHYPUSINE HYDROXYLASE (PTHR12697:SF5)
ARATH|TAIR=AT3G46940|UniProtKB=Q9STG6	AT3G46940	Deoxyuridine 5'-triphosphate nucleotidohydrolase;DUT;ortholog	BCDNA.LD08534 (PTHR11241:SF0)
ARATH|TAIR=AT4G29330|UniProtKB=Q8VZU9	AT4G29330	Derlin-1;DER1;ortholog	DERLIN (PTHR11009:SF0)
ARATH|TAIR=AT2G46140|UniProtKB=O82355	AT2G46140	Desiccation-related protein At2g46140;At2g46140;ortholog	DESICCATION-RELATED PROTEIN LEA14-RELATED (PTHR31459:SF3)
ARATH|TAIR=AT1G17470|UniProtKB=Q9LQK0	AT1G17470	Developmentally-regulated G-protein 1;DRG1;ortholog	DEVELOPMENTALLY-REGULATED GTP-BINDING PROTEIN 2 (PTHR43127:SF2)
ARATH|TAIR=AT4G39520|UniProtKB=Q9SVA6	AT4G39520	Developmentally-regulated G-protein 3;DRG3;ortholog	DEVELOPMENTALLY-REGULATED GTP-BINDING PROTEIN 1 (PTHR43127:SF1)
ARATH|TAIR=AT2G35920|UniProtKB=F4ILR7	AT2G35920	DExH-box ATP-dependent RNA helicase DExH1;At2g35920;ortholog	DEXH-BOX ATP-DEPENDENT RNA HELICASE DEXH1 (PTHR18934:SF191)
ARATH|TAIR=AT2G06990|UniProtKB=Q9ZVW2	AT2G06990	DExH-box ATP-dependent RNA helicase DExH10;HEN2;ortholog	DEXH-BOX ATP-DEPENDENT RNA HELICASE DEXH10 (PTHR12131:SF6)
ARATH|TAIR=AT1G20960|UniProtKB=Q9SYP1	AT1G20960	DExH-box ATP-dependent RNA helicase DExH12;BRR2A;ortholog	U5 SMALL NUCLEAR RIBONUCLEOPROTEIN 200 KDA HELICASE (PTHR24075:SF5)
ARATH|Gene=AT5G61140|UniProtKB=Q9FNQ1	AT5G61140	DExH-box ATP-dependent RNA helicase DExH14;BRR2C;ortholog	ACTIVATING SIGNAL COINTEGRATOR 1 COMPLEX SUBUNIT 3 (PTHR24075:SF6)
ARATH|TAIR=AT5G39840|UniProtKB=F4KFV7	AT5G39840	DExH-box ATP-dependent RNA helicase DExH18, mitochondrial;At5g39840;ortholog	ATP-DEPENDENT RNA HELICASE SUPV3L1, MITOCHONDRIAL (PTHR12131:SF1)
ARATH|TAIR=AT1G59760|UniProtKB=Q9XIF2	AT1G59760	DExH-box ATP-dependent RNA helicase DExH9;MTR4;ortholog	SUPERKILLER VIRALICIDIC ACTIVITY 2-LIKE 2 (PTHR12131:SF7)
ARATH|Gene=AT5G60590|UniProtKB=F4K0E6	AT5G60590	DHBP synthase RibB-like alpha/beta domain-containing protein;MUP24.1;ortholog	YRDC DOMAIN-CONTAINING PROTEIN, MITOCHONDRIAL (PTHR17490:SF10)
ARATH|TAIR=AT2G20900|UniProtKB=Q9C5E5	AT2G20900	Diacylglycerol kinase 5;DGK5;ortholog	DIACYLGLYCEROL KINASE 5-RELATED (PTHR11255:SF29)
ARATH|TAIR=AT3G14390|UniProtKB=Q949X7	AT3G14390	Diaminopimelate decarboxylase 1, chloroplastic;LYSA1;ortholog	DIAMINOPIMELATE DECARBOXYLASE 1, CHLOROPLASTIC-RELATED (PTHR43727:SF2)
ARATH|TAIR=AT5G11880|UniProtKB=Q94A94	AT5G11880	Diaminopimelate decarboxylase 2, chloroplastic;LYSA2;ortholog	DIAMINOPIMELATE DECARBOXYLASE 1, CHLOROPLASTIC-RELATED (PTHR43727:SF2)
ARATH|TAIR=AT3G53580|UniProtKB=Q9LFG2	AT3G53580	Diaminopimelate epimerase, chloroplastic;DAPF;ortholog	DIAMINOPIMELATE EPIMERASE, CHLOROPLASTIC (PTHR31689:SF0)
ARATH|Gene=AT5G12860|UniProtKB=Q9LXV3	AT5G12860	Dicarboxylate transporter 1, chloroplastic;DIT1;ortholog	DICARBOXYLATE TRANSPORTER 1, CHLOROPLASTIC (PTHR42826:SF3)
ARATH|TAIR=AT5G64290|UniProtKB=Q9FMF7	AT5G64290	Dicarboxylate transporter 2.1, chloroplastic;DIT2-1;ortholog	DICARBOXYLATE TRANSPORTER 2.1, CHLOROPLASTIC-RELATED (PTHR42826:SF1)
ARATH|TAIR=AT4G20870|UniProtKB=Q9SUC5	AT4G20870	Dihydroceramide fatty acyl 2-hydroxylase FAH2;FAH2;ortholog	FATTY ACID 2-HYDROXYLASE (PTHR12863:SF1)
ARATH|TAIR=AT5G41480|UniProtKB=F4JYE9	AT5G41480	Dihydrofolate synthetase;DHFS;ortholog	DIHYDROFOLATE SYNTHETASE-RELATED (PTHR11136:SF0)
ARATH|TAIR=AT3G16950|UniProtKB=A8MS68	AT3G16950	Dihydrolipoyl dehydrogenase 1, chloroplastic;LPD1;ortholog	DIHYDROLIPOYL DEHYDROGENASE 1, CHLOROPLASTIC-RELATED (PTHR22912:SF142)
ARATH|TAIR=locus|UniProtKB=Q9M5K3	AT1G48030	Dihydrolipoyl dehydrogenase 1, mitochondrial;LPD1;ortholog	DIHYDROLIPOYL DEHYDROGENASE, MITOCHONDRIAL (PTHR22912:SF151)
ARATH|TAIR=AT4G16155|UniProtKB=F4JLP5	AT4G16155	Dihydrolipoyl dehydrogenase 2, chloroplastic;LPD2;ortholog	DIHYDROLIPOYL DEHYDROGENASE 1, CHLOROPLASTIC-RELATED (PTHR22912:SF142)
ARATH|TAIR=locus|UniProtKB=Q9M5K2	AT3G17240	Dihydrolipoyl dehydrogenase 2, mitochondrial;LPD2;ortholog	DIHYDROLIPOYL DEHYDROGENASE, MITOCHONDRIAL (PTHR22912:SF151)
ARATH|Gene=AT3G52200|UniProtKB=Q0WQF7	AT3G52200	Dihydrolipoyllysine-residue acetyltransferase component 1 of pyruvate dehydrogenase complex, mitochondrial;LTA3;ortholog	DIHYDROLIPOYLLYSINE-RESIDUE ACETYLTRANSFERASE COMPONENT OF PYRUVATE DEHYDROGENASE COMPLEX, MITOCHONDRIAL (PTHR23151:SF9)
ARATH|TAIR=AT3G13930|UniProtKB=Q8RWN9	AT3G13930	Dihydrolipoyllysine-residue acetyltransferase component 2 of pyruvate dehydrogenase complex, mitochondrial;At3g13930;ortholog	DIHYDROLIPOYLLYSINE-RESIDUE ACETYLTRANSFERASE COMPONENT 2 OF PYRUVATE DEHYDROGENASE COMPLEX, MITOCHONDRIAL-RELATED (PTHR43178:SF1)
ARATH|TAIR=AT1G54220|UniProtKB=Q5M729	AT1G54220	Dihydrolipoyllysine-residue acetyltransferase component 3 of pyruvate dehydrogenase complex, mitochondrial;At1g54220;ortholog	DIHYDROLIPOYLLYSINE-RESIDUE ACETYLTRANSFERASE COMPONENT 2 OF PYRUVATE DEHYDROGENASE COMPLEX, MITOCHONDRIAL-RELATED (PTHR43178:SF1)
ARATH|TAIR=AT3G25860|UniProtKB=Q9SQI8	AT3G25860	Dihydrolipoyllysine-residue acetyltransferase component 4 of pyruvate dehydrogenase complex, chloroplastic;LTA2;ortholog	DIHYDROLIPOYLLYSINE-RESIDUE ACETYLTRANSFERASE COMPONENT 4 OF PYRUVATE DEHYDROGENASE COMPLEX, CHLOROPLASTIC (PTHR23151:SF83)
ARATH|TAIR=AT1G34430|UniProtKB=Q9C8P0	AT1G34430	Dihydrolipoyllysine-residue acetyltransferase component 5 of pyruvate dehydrogenase complex, chloroplastic;EMB3003;ortholog	DIHYDROLIPOYLLYSINE-RESIDUE ACETYLTRANSFERASE COMPONENT 5 OF PYRUVATE DEHYDROGENASE COMPLEX, CHLOROPLASTIC (PTHR23151:SF75)
ARATH|TAIR=AT5G55070|UniProtKB=Q9FLQ4	AT5G55070	Dihydrolipoyllysine-residue succinyltransferase component of 2-oxoglutarate dehydrogenase complex 1, mitochondrial;At5g55070;ortholog	DIHYDROLIPOYLLYSINE-RESIDUE SUCCINYLTRANSFERASE COMPONENT OF 2-OXOGLUTARATE DEHYDROGENASE COMPLEX, MITOCHONDRIAL (PTHR43416:SF5)
ARATH|TAIR=AT4G26910|UniProtKB=Q8H107	AT4G26910	Dihydrolipoyllysine-residue succinyltransferase component of 2-oxoglutarate dehydrogenase complex 2, mitochondrial;At4g26910;ortholog	DIHYDROLIPOYLLYSINE-RESIDUE SUCCINYLTRANSFERASE COMPONENT OF 2-OXOGLUTARATE DEHYDROGENASE COMPLEX, MITOCHONDRIAL (PTHR43416:SF5)
ARATH|TAIR=AT4G22930|UniProtKB=O04904	AT4G22930	Dihydroorotase, mitochondrial;PYR4;ortholog	DIHYDROOROTASE (PTHR43137:SF1)
ARATH|TAIR=AT5G23300|UniProtKB=P32746	AT5G23300	Dihydroorotate dehydrogenase (quinone), mitochondrial;PYRD;ortholog	DIHYDROOROTATE DEHYDROGENASE (QUINONE), MITOCHONDRIAL (PTHR43517:SF1)
ARATH|TAIR=AT5G12200|UniProtKB=Q9FMP3	AT5G12200	Dihydropyrimidinase;PYD2;ortholog	COLLAPSIN RESPONSE MEDIATOR PROTEIN (PTHR11647:SF1)
ARATH|TAIR=AT3G17810|UniProtKB=Q9LVI9	AT3G17810	Dihydropyrimidine dehydrogenase (NADP(+)), chloroplastic;PYD1;ortholog	DIHYDROPYRIMIDINE DEHYDROGENASE [NADP(+)] (PTHR43073:SF2)
ARATH|TAIR=AT3G23940|UniProtKB=Q9LIR4	AT3G23940	Dihydroxy-acid dehydratase, chloroplastic;DHAD;ortholog	DIHYDROXY-ACID DEHYDRATASE, MITOCHONDRIAL (PTHR21000:SF5)
ARATH|TAIR=AT2G38700|UniProtKB=O23722	AT2G38700	Diphosphomevalonate decarboxylase MVD1, peroxisomal;MVD1;ortholog	DIPHOSPHOMEVALONATE DECARBOXYLASE (PTHR10977:SF3)
ARATH|TAIR=AT3G54250|UniProtKB=F4JCU3	AT3G54250	Diphosphomevalonate decarboxylase MVD2, peroxisomal;MVD2;ortholog	DIPHOSPHOMEVALONATE DECARBOXYLASE (PTHR10977:SF3)
ARATH|TAIR=AT5G42510|UniProtKB=Q9FIG6	AT5G42510	Dirigent protein 1;DIR1;ortholog	DIRIGENT PROTEIN 1-RELATED (PTHR21495:SF135)
ARATH|TAIR=AT5G58120|UniProtKB=Q9FGT2	AT5G58120	Disease resistance protein (TIR-NBS-LRR class) family;At5g58120;ortholog	ATP BINDING PROTEIN-RELATED (PTHR11017:SF218)
ARATH|TAIR=AT3G13940|UniProtKB=Q9LVK6	AT3G13940	DNA binding / DNA-directed RNA polymerase;At3g13940;ortholog	DNA-DIRECTED RNA POLYMERASE I SUBUNIT RPA49 (PTHR14440:SF7)
ARATH|Gene=AT4G05420|UniProtKB=Q9M0V3	AT4G05420	DNA damage-binding protein 1a;DDB1A;ortholog	DNA DAMAGE-BINDING PROTEIN 1 (PTHR10644:SF3)
ARATH|TAIR=AT4G21100|UniProtKB=O49552	AT4G21100	DNA damage-binding protein 1b;DDB1B;ortholog	DNA DAMAGE-BINDING PROTEIN 1 (PTHR10644:SF3)
ARATH|TAIR=AT3G04880|UniProtKB=Q05212	AT3G04880	DNA damage-repair/toleration protein DRT102;DRT102;ortholog	DNA DAMAGE-REPAIR/TOLERATION PROTEIN DRT102 (PTHR30345:SF0)
ARATH|TAIR=AT3G10690|UniProtKB=Q9CAF6	AT3G10690	DNA gyrase subunit A, chloroplastic/mitochondrial;GYRA;ortholog	DNA GYRASE SUBUNIT A, CHLOROPLASTIC/MITOCHONDRIAL (PTHR43493:SF3)
ARATH|EnsemblGenome=AT3G10270|UniProtKB=Q9SS38	AT3G10270	DNA gyrase subunit B, chloroplastic;GYRBC;ortholog	DNA GYRASE SUBUNIT B, CHLOROPLASTIC-RELATED (PTHR45866:SF3)
ARATH|TAIR=AT5G04130|UniProtKB=Q94BZ7	AT5G04130	DNA gyrase subunit B, mitochondrial;GYRBM;ortholog	DNA GYRASE SUBUNIT B, CHLOROPLASTIC-RELATED (PTHR45866:SF3)
ARATH|TAIR=AT1G08130|UniProtKB=Q42572	AT1G08130	DNA ligase 1;LIG1;ortholog	DNA LIGASE-RELATED (PTHR45674:SF5)
ARATH|TAIR=AT3G62450|UniProtKB=Q9LZP5	AT3G62450	DNA mismatch repair protein;T12C14_150;ortholog	DNA MISMATCH REPAIR PROTEIN (PTHR36377:SF1)
ARATH|TAIR=AT5G64420|UniProtKB=Q9FGF4	AT5G64420	DNA polymerase V family;MSJ1.26;ortholog	MYB-BINDING PROTEIN 1A (PTHR13213:SF2)
ARATH|TAIR=AT2G19490|UniProtKB=Q9ZUP2	AT2G19490	DNA repair protein recA homolog 3, mitochondrial;At2g19490;ortholog	DNA REPAIR PROTEIN RECA HOMOLOG 3, MITOCHONDRIAL-RELATED (PTHR45900:SF3)
ARATH|TAIR=AT4G02060|UniProtKB=P43299	AT4G02060	DNA replication licensing factor MCM7;MCM7;ortholog	DNA REPLICATION LICENSING FACTOR MCM7 (PTHR11630:SF95)
ARATH|TAIR=AT3G06610|UniProtKB=Q9C901	AT3G06610	DNA-binding enhancer protein-like protein;At3g06610;ortholog	HUNTINGTIN-INTERACTING PROTEIN K (PTHR31184:SF2)
ARATH|TAIR=AT1G75560|UniProtKB=Q8GXC5	AT1G75560	DNA-binding protein;At1g75560;ortholog	DNA-BINDING PROTEIN (PTHR47103:SF2)
ARATH|Gene=AT1G60850|UniProtKB=Q9C6C2	AT1G60850	DNA-directed RNA polymerase family protein;AAC42;ortholog	DNA-DIRECTED RNA POLYMERASES I AND III SUBUNIT RPAC1 (PTHR11800:SF13)
ARATH|TAIR=AT3G57660|UniProtKB=Q9SVY0	AT3G57660	DNA-directed RNA polymerase I subunit 1;NRPA1;ortholog	DNA-DIRECTED RNA POLYMERASE I SUBUNIT RPA1 (PTHR19376:SF11)
ARATH|TAIR=AT4G35800|UniProtKB=P18616	AT4G35800	DNA-directed RNA polymerase II subunit 1;NRPB1;ortholog	DNA-DIRECTED RNA POLYMERASE II SUBUNIT RPB1 (PTHR19376:SF37)
ARATH|TAIR=AT4G21710|UniProtKB=P38420	AT4G21710	DNA-directed RNA polymerase II subunit 2;NRPB2;ortholog	DNA-DIRECTED RNA POLYMERASE II SUBUNIT RPB2 (PTHR20856:SF7)
ARATH|TAIR=AT3G16200|UniProtKB=Q9LU25	AT3G16200	DNA-directed RNA polymerase subunit beta;At3g16200;ortholog	DNA-DIRECTED RNA POLYMERASE SUBUNIT BETA (PTHR36362:SF1)
ARATH|TAIR=AT3G25940|UniProtKB=Q9LU97	AT3G25940	DNA-directed RNA polymerase subunit;At3g25940;ortholog	DNA-DIRECTED RNA POLYMERASE I SUBUNIT RPA12 (PTHR11239:SF14)
ARATH|TAIR=AT3G22320|UniProtKB=O81098	AT3G22320	DNA-directed RNA polymerases II and IV subunit 5A;NRPB5A;ortholog	DNA-DIRECTED RNA POLYMERASES I, II, AND III SUBUNIT RPABC1 (PTHR10535:SF0)
ARATH|TAIR=AT5G41010|UniProtKB=Q9FLM8	AT5G41010	DNA-directed RNA polymerases II, IV and V subunit 12;NRPB12;ortholog	DNA-DIRECTED RNA POLYMERASES I, II, AND III SUBUNIT RPABC4 (PTHR12056:SF2)
ARATH|TAIR=AT2G15430|UniProtKB=Q39211	AT2G15430	DNA-directed RNA polymerases II, IV and V subunit 3;NRPB3;ortholog	DNA-DIRECTED RNA POLYMERASE II SUBUNIT RPB3 (PTHR11800:SF2)
ARATH|TAIR=AT3G59600|UniProtKB=Q9M1A8	AT3G59600	DNA-directed RNA polymerases II, IV and V subunit 8B;NRPB8B;ortholog	DNA-DIRECTED RNA POLYMERASES I, II, AND III SUBUNIT RPABC3 (PTHR10917:SF0)
ARATH|TAIR=AT3G11450|UniProtKB=F4J6A8	AT3G11450	DnaJ and Myb-like DNA-binding domain-containing protein;At3g11450;ortholog	DNAJ HOMOLOG SUBFAMILY C MEMBER 2 (PTHR43999:SF1)
ARATH|Gene=AT4G28480|UniProtKB=O49457	AT4G28480	DNAJ heat shock family protein;At4g28480;ortholog	AT19485P-RELATED (PTHR24078:SF519)
ARATH|Gene_OrderedLocusName=At1g18700|UniProtKB=A0A1P8AM23	AT1G18700	DNAJ heat shock N-terminal domain-containing protein;At1g18700;ortholog	DNAJ HOMOLOG SUBFAMILY C MEMBER 16 (PTHR44303:SF2)
ARATH|Gene=AT1G21080|UniProtKB=F4HWD5	AT1G21080	DNAJ heat shock N-terminal domain-containing protein;At1g21080;ortholog	CHAPERONE PROTEIN DNAJ 10-RELATED (PTHR44094:SF3)
ARATH|TAIR=AT2G26890|UniProtKB=F4IVL6	AT2G26890	DnaJ homolog subfamily C GRV2;GRV2;ortholog	DNAJ HOMOLOG SUBFAMILY C MEMBER 13 (PTHR36983:SF2)
ARATH|Gene=AT1G79940|UniProtKB=Q0WT48	AT1G79940	DnaJ protein ERDJ2A;ERDJ2A;ortholog	TRANSLOCATION PROTEIN SEC63 HOMOLOG (PTHR24075:SF0)
ARATH|TAIR=AT4G21180|UniProtKB=F4JIN3	AT4G21180	DnaJ protein ERDJ2B;ERDJ2B;ortholog	TRANSLOCATION PROTEIN SEC63 HOMOLOG (PTHR24075:SF0)
ARATH|TAIR=AT3G62600|UniProtKB=Q9LZK5	AT3G62600	DnaJ protein ERDJ3B;ERDJ3B;ortholog	DNAJ PROTEIN ERDJ3B (PTHR43888:SF14)
ARATH|TAIR=AT5G03160|UniProtKB=Q9LYW9	AT5G03160	DnaJ protein P58IPK homolog;P58IPK;ortholog	DNAJ PROTEIN P58IPK HOMOLOG (PTHR45188:SF1)
ARATH|TAIR=AT5G66680|UniProtKB=Q944K2	AT5G66680	Dolichyl-diphosphooligosaccharide--protein glycosyltransferase 48 kDa subunit;OST48;ortholog	DOLICHYL-DIPHOSPHOOLIGOSACCHARIDE--PROTEIN GLYCOSYLTRANSFERASE 48 KDA SUBUNIT (PTHR10830:SF0)
ARATH|TAIR=AT1G76400|UniProtKB=Q9SFX3	AT1G76400	Dolichyl-diphosphooligosaccharide--protein glycosyltransferase subunit 1A;OST1A;ortholog	DOLICHYL-DIPHOSPHOOLIGOSACCHARIDE--PROTEIN GLYCOSYLTRANSFERASE SUBUNIT 1A (PTHR21049:SF1)
ARATH|TAIR=AT2G01720|UniProtKB=Q9ZUA0	AT2G01720	Dolichyl-diphosphooligosaccharide--protein glycosyltransferase subunit 1B;OST1B;ortholog	DOLICHYL-DIPHOSPHOOLIGOSACCHARIDE--PROTEIN GLYCOSYLTRANSFERASE SUBUNIT 1 (PTHR21049:SF0)
ARATH|Gene=AT4G21150|UniProtKB=Q93Z16	AT4G21150	Dolichyl-diphosphooligosaccharide--protein glycosyltransferase subunit 2;RPN2;ortholog	DOLICHYL-DIPHOSPHOOLIGOSACCHARIDE--PROTEIN GLYCOSYLTRANSFERASE SUBUNIT 2 (PTHR12640:SF0)
ARATH|TAIR=AT1G32210|UniProtKB=Q39080	AT1G32210	Dolichyl-diphosphooligosaccharide--protein glycosyltransferase subunit DAD1;DAD1;ortholog	DOLICHYL-DIPHOSPHOOLIGOSACCHARIDE--PROTEIN GLYCOSYLTRANSFERASE SUBUNIT DAD1 (PTHR10705:SF0)
ARATH|TAIR=AT5G19690|UniProtKB=Q93ZY3	AT5G19690	Dolichyl-diphosphooligosaccharide--protein glycosyltransferase subunit STT3A;STT3A;ortholog	DOLICHYL-DIPHOSPHOOLIGOSACCHARIDE--PROTEIN GLYCOSYLTRANSFERASE SUBUNIT STT3A (PTHR13872:SF37)
ARATH|TAIR=AT1G34130|UniProtKB=Q9FX21	AT1G34130	Dolichyl-diphosphooligosaccharide--protein glycosyltransferase subunit STT3B;STT3B;ortholog	DOLICHYL-DIPHOSPHOOLIGOSACCHARIDE--PROTEIN GLYCOSYLTRANSFERASE SUBUNIT STT3A (PTHR13872:SF1)
ARATH|Gene=AT1G29850|UniProtKB=F4I354	AT1G29850	Double-stranded DNA-binding family protein;At1g29850;ortholog	PROGRAMMED CELL DEATH PROTEIN 5 (PTHR10840:SF0)
ARATH|TAIR=AT1G04200|UniProtKB=Q8RWV1	AT1G04200	Dyggve-melchior-clausen syndrome protein;At1g04200;ortholog	DYMECLIN (PTHR12895:SF9)
ARATH|TAIR=AT1G10290|UniProtKB=Q9SE83	AT1G10290	Dynamin-2A;DRP2A;ortholog	DYNAMIN-2A (PTHR11566:SF57)
ARATH|TAIR=AT1G59610|UniProtKB=Q9LQ55	AT1G59610	Dynamin-2B;DRP2B;ortholog	DYNAMIN-2B (PTHR11566:SF145)
ARATH|Gene=AT5G42080|UniProtKB=P42697	AT5G42080	Dynamin-related protein 1A;DRP1A;ortholog	DYNAMIN-RELATED PROTEIN 1A (PTHR11566:SF138)
ARATH|TAIR=AT1G14830|UniProtKB=Q8LF21	AT1G14830	Dynamin-related protein 1C;DRP1C;ortholog	DYNAMIN-RELATED PROTEIN 1C (PTHR11566:SF80)
ARATH|EnsemblGenome=AT4G33650|UniProtKB=Q8S944	AT4G33650	Dynamin-related protein 3A;DRP3A;ortholog	DYNAMIN RELATED PROTEIN 1, ISOFORM A (PTHR11566:SF21)
ARATH|EnsemblGenome=AT2G14120|UniProtKB=Q8LFT2	AT2G14120	Dynamin-related protein 3B;DRP3B;ortholog	DYNAMIN RELATED PROTEIN 1, ISOFORM A (PTHR11566:SF21)
ARATH|TAIR=AT3G21400|UniProtKB=Q9LIF6	AT3G21400	Dynein beta chain, ciliary protein;At3g21400;ortholog	DYNEIN BETA CHAIN, CILIARY PROTEIN (PTHR36759:SF1)
ARATH|TAIR=AT5G58410|UniProtKB=Q9FGI1	AT5G58410	E3 ubiquitin-protein ligase listerin;At5g58410;ortholog	E3 UBIQUITIN-PROTEIN LIGASE LISTERIN (PTHR12389:SF0)
ARATH|TAIR=AT4G08590|UniProtKB=Q681I0	AT4G08590	E3 ubiquitin-protein ligase ORTHRUS-LIKE 1;ORTHL;ortholog	E3 UBIQUITIN-PROTEIN LIGASE ORTHRUS 1-RELATED (PTHR14140:SF27)
ARATH|TAIR=AT3G19950|UniProtKB=Q8LPN7	AT3G19950	E3 ubiquitin-protein ligase RING1-like;At3g19950;ortholog	E3 UBIQUITIN-PROTEIN LIGASE RING1-LIKE (PTHR15710:SF13)
ARATH|TAIR=AT1G70320|UniProtKB=Q8H0T4	AT1G70320	E3 ubiquitin-protein ligase UPL2;UPL2;ortholog	E3 UBIQUITIN-PROTEIN LIGASE UPL1-RELATED (PTHR11254:SF367)
ARATH|Gene=AT4G38600|UniProtKB=Q6WWW4	AT4G38600	E3 ubiquitin-protein ligase UPL3;UPL3;ortholog	E3 UBIQUITIN-PROTEIN LIGASE UPL3 (PTHR45670:SF5)
ARATH|EnsemblGenome=AT3G46220|UniProtKB=Q9LX73	AT3G46220	E3 UFM1-protein ligase 1 homolog;At3g46220;ortholog	E3 UFM1-PROTEIN LIGASE 1 (PTHR31057:SF0)
ARATH|TAIR=AT2G32240|UniProtKB=F4ISU2	AT2G32240	Early endosome antigen;At2g32240;ortholog	SODIUM CHANNEL AND CLATHRIN LINKER 1 (PTHR43049:SF1)
ARATH|TAIR=AT5G25940|UniProtKB=Q9XGZ3	AT5G25940	Early nodulin-like protein;At5g25940;ortholog	EARLY NODULIN-LIKE PROTEIN (PTHR33605:SF3)
ARATH|TAIR=AT3G20290|UniProtKB=Q94CF0	AT3G20290	EH domain-containing protein 1;EHD1;ortholog	AT21416P (PTHR11216:SF31)
ARATH|TAIR=AT1G50940|UniProtKB=Q9C6I6	AT1G50940	Electron transfer flavoprotein subunit alpha, mitochondrial;ETFA;ortholog	ELECTRON TRANSFER FLAVOPROTEIN SUBUNIT ALPHA, MITOCHONDRIAL (PTHR43153:SF1)
ARATH|TAIR=AT5G43430|UniProtKB=Q9LSW8	AT5G43430	Electron transfer flavoprotein subunit beta, mitochondrial;ETFB;ortholog	ELECTRON TRANSFER FLAVOPROTEIN SUBUNIT BETA (PTHR21294:SF8)
ARATH|TAIR=AT1G07940|UniProtKB=P0DH99	AT1G07920,AT5G60390	Elongation factor 1-alpha 1;A1;ortholog	ELONGATION FACTOR 1-ALPHA (PTHR23115:SF170)
ARATH|Gene=AT1G07930|UniProtKB=Q8W4H7	AT1G07920,AT5G60390	Elongation factor 1-alpha 2;A2;ortholog	ELONGATION FACTOR 1-ALPHA (PTHR23115:SF170)
ARATH|TAIR=AT1G07920|UniProtKB=Q0WL56	AT1G07920,AT5G60390	Elongation factor 1-alpha 3;A3;ortholog	ELONGATION FACTOR 1-ALPHA (PTHR23115:SF170)
ARATH|TAIR=AT5G60390|UniProtKB=Q8GTY0	AT1G07920,AT5G60390	Elongation factor 1-alpha 4;A4;ortholog	ELONGATION FACTOR 1-ALPHA (PTHR23115:SF170)
ARATH|TAIR=AT5G19510|UniProtKB=Q9SCX3	AT5G19510	Elongation factor 1-beta 2;At5g19510;ortholog	ELONGATION FACTOR 1-BETA 1-RELATED (PTHR11595:SF52)
ARATH|Gene=AT1G30230|UniProtKB=P48006	AT1G30230	Elongation factor 1-delta 1;At1g30230;ortholog	ELONGATION FACTOR 1-BETA (PTHR11595:SF21)
ARATH|TAIR=AT2G18110|UniProtKB=Q9SI20	AT2G18110	Elongation factor 1-delta 2;At2g18110;ortholog	ELONGATION FACTOR 1-BETA (PTHR11595:SF21)
ARATH|TAIR=AT1G56070|UniProtKB=Q9ASR1	AT1G56070	Elongation factor 2;LOS1;ortholog	ELONGATION FACTOR 2 (PTHR42908:SF10)
ARATH|Gene=AT2G31060|UniProtKB=F4IPW5	AT2G31060	Elongation factor family protein;EMB2785;ortholog	ELONGATION FACTOR FAMILY PROTEIN (PTHR42908:SF8)
ARATH|TAIR=AT1G45332|UniProtKB=Q9C641	AT1G45332	Elongation factor G-1, mitochondrial;MEFG1;ortholog	ELONGATION FACTOR G, MITOCHONDRIAL (PTHR43636:SF2)
ARATH|TAIR=AT2G45030|UniProtKB=F4IW10	AT2G45030	Elongation factor G-2, mitochondrial;MEFG2;ortholog	ELONGATION FACTOR G, MITOCHONDRIAL (PTHR43636:SF2)
ARATH|TAIR=AT2G25800|UniProtKB=Q0WQB7	AT2G25800	Elongation factor Ts (DUF810);At2g25800;ortholog	ELONGATION FACTOR TS (DUF810) (PTHR31280:SF15)
ARATH|TAIR=AT4G11120|UniProtKB=Q5XF75	AT4G11120	Elongation factor Ts, mitochondrial;EFTS;ortholog	ELONGATION FACTOR TS, MITOCHONDRIAL (PTHR11741:SF0)
ARATH|TAIR=AT4G20360|UniProtKB=P17745	AT4G20360	Elongation factor Tu, chloroplastic;TUFA;ortholog	ELONGATION FACTOR TU, MITOCHONDRIAL (PTHR43721:SF5)
ARATH|TAIR=AT4G02930|UniProtKB=Q9ZT91	AT4G02930	Elongation factor Tu, mitochondrial;TUFA;ortholog	ELONGATION FACTOR TU, MITOCHONDRIAL (PTHR43721:SF12)
ARATH|TAIR=AT5G13680|UniProtKB=Q9FNA4	AT5G13680	Elongator complex protein 1;ELP1;ortholog	ELONGATOR COMPLEX PROTEIN 1 (PTHR12747:SF0)
ARATH|Gene=AT1G49540|UniProtKB=F4I1S7	AT1G49540	Elongator complex protein 2;ELP2;ortholog	ELONGATOR COMPLEX PROTEIN 2 (PTHR42968:SF5)
ARATH|TAIR=AT5G50320|UniProtKB=Q93ZR1	AT5G50320	Elongator complex protein 3;HAG3;ortholog	ELONGATOR COMPLEX PROTEIN 3 (PTHR11135:SF0)
ARATH|TAIR=AT5G09840|UniProtKB=Q9FIC2	AT5G09840	Emb;CAB71880.1;ortholog	EMB|CAB71880.1 (PTHR14379:SF6)
ARATH|TAIR=AT5G14150|UniProtKB=Q9FMT6	AT5G14150	Emb;CAB87702.1;ortholog	EMB|CAB87702.1 (PTHR31265:SF4)
ARATH|TAIR=AT5G62440|UniProtKB=Q8L557	AT5G62440	EMB514;EMB514;ortholog	EMB514 (PTHR33415:SF3)
ARATH|Gene=AT4G24270|UniProtKB=F4JQ75	AT4G24270	EMBRYO DEFECTIVE 140;EMB140;ortholog	EMBRYO DEFECTIVE 140 (PTHR17204:SF25)
ARATH|Gene=AT2G30200|UniProtKB=Q8RU07	AT2G30200	EMBRYO DEFECTIVE 3147;EMB3147;ortholog	MALONYL-COA-ACYL CARRIER PROTEIN TRANSACYLASE, MITOCHONDRIAL (PTHR42681:SF1)
ARATH|TAIR=locus|UniProtKB=Q681K2	AT2G41475	Embryo-specific protein ATS3A;ATS3A;ortholog	EMBRYO-SPECIFIC PROTEIN ATS3A (PTHR31718:SF20)
ARATH|TAIR=AT2G28440|UniProtKB=Q9SKM6	AT2G28440	En/Spm-like transposon protein;At2g28440;ortholog
ARATH|TAIR=AT2G43610|UniProtKB=O22842	AT2G43610	Endochitinase At2g43610;At2g43610;ortholog	CHITINASE FAMILY PROTEIN-RELATED (PTHR22595:SF37)
ARATH|TAIR=AT1G75680|UniProtKB=Q8LCP6	AT1G75680	Endoglucanase 10;At1g75680;ortholog	ENDOGLUCANASE (PTHR22298:SF39)
ARATH|TAIR=AT5G49720|UniProtKB=Q38890	AT5G49720	Endoglucanase 25;KOR;ortholog	ENDOGLUCANASE 21-RELATED (PTHR22298:SF36)
ARATH|TAIR=AT1G48930|UniProtKB=Q9M995	AT1G48930	Endoglucanase 5;At1g48930;ortholog	ENDOGLUCANASE 5 (PTHR22298:SF41)
ARATH|TAIR=AT1G65610|UniProtKB=O04478	AT1G65610	Endoglucanase 7;KOR2;ortholog	ENDOGLUCANASE 7 (PTHR22298:SF64)
ARATH|TAIR=AT4G21600|UniProtKB=F4JJL3	AT4G21600	Endonuclease 5;ENDO5;ortholog	ENDONUCLEASE 3-RELATED (PTHR33146:SF10)
ARATH|Gene=AT2G38960|UniProtKB=Q7X9I4	AT2G38960	Endoplasmic reticulum oxidoreductin-2;AERO2;ortholog	ERO1-LIKE PROTEIN (PTHR12613:SF0)
ARATH|Gene=AT1G22200|UniProtKB=Q9LM16	AT1G22200	Endoplasmic reticulum vesicle transporter protein;At1g22200;ortholog	ENDOPLASMIC RETICULUM VESICLE TRANSPORTER PROTEIN (PTHR10984:SF50)
ARATH|Gene=AT1G36050|UniProtKB=F4I1K2	AT1G36050	Endoplasmic reticulum vesicle transporter protein;At1g36050;ortholog	ENDOPLASMIC RETICULUM VESICLE TRANSPORTER PROTEIN (PTHR10984:SF39)
ARATH|TAIR=AT3G22290|UniProtKB=Q94K91	AT3G22290	Endoplasmic reticulum vesicle transporter protein;At3g22280;ortholog	ENDOPLASMIC RETICULUM-GOLGI INTERMEDIATE COMPARTMENT PROTEIN 3 (PTHR10984:SF25)
ARATH|TAIR=locus|UniProtKB=Q9STX5	AT4G24190	Endoplasmin homolog;HSP90-7;ortholog	CHAPERONE PROTEIN HTPG FAMILY PROTEIN-RELATED (PTHR11528:SF80)
ARATH|TAIR=AT3G04480|UniProtKB=F4J3Q1	AT3G04480	Endoribonuclease;At3g04480;ortholog	DIPHTHINE--AMMONIA LIGASE (PTHR12196:SF2)
ARATH|TAIR=AT1G15130|UniProtKB=F4HXZ1	AT1G15130	Endosomal targeting BRO1-like domain-containing protein;At1g15130;ortholog	TYROSINE-PROTEIN PHOSPHATASE NON-RECEPTOR TYPE 23 (PTHR23030:SF30)
ARATH|TAIR=AT3G13300|UniProtKB=Q9LTT8	AT3G13300	Enhancer of mRNA-decapping protein 4;VCS;ortholog	ENHANCER OF MRNA-DECAPPING PROTEIN 4 (PTHR15598:SF5)
ARATH|TAIR=AT1G74030|UniProtKB=Q9C9C4	AT1G74030	Enolase 1, chloroplastic;ENO1;ortholog	ENOLASE A (PTHR11902:SF8)
ARATH|TAIR=AT2G05990|UniProtKB=Q9SLA8	AT2G05990	Enoyl-[acyl-carrier-protein] reductase [NADH], chloroplastic;MOD1;ortholog	ENOYL-[ACYL-CARRIER-PROTEIN] REDUCTASE [NADH], CHLOROPLASTIC (PTHR43159:SF3)
ARATH|Gene=AT3G45770|UniProtKB=Q8LCU7	AT3G45770	Enoyl-[acyl-carrier-protein] reductase, mitochondrial;At3g45770;ortholog	ENOYL-[ACYL-CARRIER-PROTEIN] REDUCTASE, MITOCHONDRIAL (PTHR43981:SF2)
ARATH|TAIR=AT4G14430|UniProtKB=O23299	AT4G14430	Enoyl-CoA delta isomerase 2, peroxisomal;ECI2;ortholog	ENOYL-COA DELTA ISOMERASE 2, PEROXISOMAL-RELATED (PTHR11941:SF75)
ARATH|TAIR=AT1G76150|UniProtKB=Q8VYI3	AT1G76150	Enoyl-CoA hydratase 2, peroxisomal;ECH2;ortholog	PEROXISOMAL MULTIFUNCTIONAL ENZYME TYPE 2 (PTHR13078:SF56)
ARATH|Gene=AT4G32760|UniProtKB=F4JV51	AT4G32760	ENTH/VHS/GAT family protein;At4g32760;ortholog	ENTH/VHS/GAT FAMILY PROTEIN (PTHR45898:SF4)
ARATH|TAIR=AT1G70330|UniProtKB=Q8VXY7	AT1G70330	Equilibrative nucleotide transporter 1;ENT1;ortholog	EQUILIBRATIVE NUCLEOSIDE TRANSPORTER 2, ISOFORM A (PTHR10332:SF10)
ARATH|TAIR=AT2G21190|UniProtKB=Q9SKP4	AT2G21190	ER lumen protein retaining receptor family protein;At2g21190;ortholog	ER LUMEN PROTEIN RETAINING RECEPTOR FAMILY PROTEIN (PTHR10585:SF10)
ARATH|TAIR=AT4G32130|UniProtKB=Q8VY97	AT4G32130	ER membrane protein complex subunit 7 homolog;At4g32130;ortholog	ER MEMBRANE PROTEIN COMPLEX SUBUNIT 7 HOMOLOG-RELATED (PTHR13605:SF6)
ARATH|TAIR=AT5G55940|UniProtKB=Q9FG71	AT5G55940	ER membrane protein complex subunit 8/9 homolog;EMB2731;ortholog	ER MEMBRANE PROTEIN COMPLEX SUBUNIT 8/9 HOMOLOG (PTHR12941:SF10)
ARATH|Gene=AT5G10780|UniProtKB=A8MQD8	AT5G10780	ER membrane protein complex subunit-like protein;At5g10780;ortholog	ER MEMBRANE PROTEIN COMPLEX SUBUNIT 4 (PTHR19315:SF9)
ARATH|TAIR=AT1G18260|UniProtKB=Q9LM25	AT1G18260	ERAD-associated E3 ubiquitin-protein ligase component HRD3A;HRD3A;ortholog	ERAD-ASSOCIATED E3 UBIQUITIN-PROTEIN LIGASE COMPONENT HRD3A-RELATED (PTHR45084:SF1)
ARATH|TAIR=AT3G51800|UniProtKB=Q96327	AT3G51800	ERBB-3 BINDING PROTEIN 1;EBP1;ortholog	PROLIFERATION-ASSOCIATED PROTEIN 2G4 (PTHR10804:SF11)
ARATH|TAIR=AT1G73030|UniProtKB=Q9SSM4	AT1G73030	ESCRT-related protein CHMP1B;CHMP1B;ortholog	CHARGED MULTIVESICULAR BODY PROTEIN 1B (PTHR10476:SF2)
ARATH|TAIR=AT3G57785|UniProtKB=Q8L3S7	AT3G57785	ESSS subunit of NADH:ubiquinone oxidoreductase (Complex I) protein;At3g57785;ortholog
ARATH|TAIR=AT2G42310|UniProtKB=Q9SLC8	AT2G42310	ESSS subunit of NADH:ubiquinone oxidoreductase (Complex I) protein;MHK10.3;ortholog
ARATH|TAIR=AT2G38670|UniProtKB=Q9ZVI9	AT2G38670	Ethanolamine-phosphate cytidylyltransferase;PECT1;ortholog	ETHANOLAMINE-PHOSPHATE CYTIDYLYLTRANSFERASE (PTHR45780:SF2)
ARATH|TAIR=AT1G03230|UniProtKB=Q9ZVS5	AT1G03230	Eukaryotic aspartyl protease family protein;At1g03230;ortholog	EUKARYOTIC ASPARTYL PROTEASE FAMILY PROTEIN (PTHR13683:SF399)
ARATH|TAIR=AT3G51330|UniProtKB=Q84WU7	AT3G51330	Eukaryotic aspartyl protease family protein;At3g51330;ortholog	ASPARTYL PROTEASE FAMILY PROTEIN 1-RELATED (PTHR13683:SF232)
ARATH|TAIR=AT5G43100|UniProtKB=F4K4L3	AT5G43100	Eukaryotic aspartyl protease family protein;MMG4.12;ortholog	EUKARYOTIC ASPARTYL PROTEASE FAMILY PROTEIN (PTHR13683:SF529)
ARATH|TAIR=AT2G45730|UniProtKB=O80846	AT2G45730	Eukaryotic initiation factor 3 gamma subunit family protein;At2g45730;ortholog	TRNA (ADENINE(58)-N(1))-METHYLTRANSFERASE NON-CATALYTIC SUBUNIT TRM6 (PTHR12945:SF0)
ARATH|EnsemblGenome=AT3G13920|UniProtKB=P41376	AT3G13920	Eukaryotic initiation factor 4A-1;TIF4A-1;ortholog	EUKARYOTIC INITIATION FACTOR 4A-1-RELATED (PTHR24031:SF590)
ARATH|Gene=AT1G54270|UniProtKB=P41377	AT1G54270	Eukaryotic initiation factor 4A-2;TIF4A-2;ortholog	EUKARYOTIC INITIATION FACTOR 4A-2 (PTHR24031:SF610)
ARATH|TAIR=AT1G72730|UniProtKB=Q9CAI7	AT1G72730	Eukaryotic initiation factor 4A-3;TIF4A-3;ortholog	EUKARYOTIC INITIATION FACTOR 4A-1-RELATED (PTHR24031:SF590)
ARATH|TAIR=AT5G47880|UniProtKB=Q39097	AT5G47880	Eukaryotic peptide chain release factor subunit 1-1;ERF1-1;ortholog	EUKARYOTIC PEPTIDE CHAIN RELEASE FACTOR SUBUNIT 1-1 (PTHR10113:SF20)
ARATH|TAIR=AT1G12920|UniProtKB=Q9LPV8	AT1G12920	Eukaryotic peptide chain release factor subunit 1-2;ERF1-2;ortholog	EUKARYOTIC PEPTIDE CHAIN RELEASE FACTOR SUBUNIT 1-2-RELATED (PTHR10113:SF14)
ARATH|TAIR=AT1G76810|UniProtKB=F4I420	AT1G76810	Eukaryotic translation initiation factor 2 (eIF-2) family protein;At1g76810;ortholog	EUKARYOTIC TRANSLATION INITIATION FACTOR 5B (PTHR43381:SF4)
ARATH|TAIR=AT1G04170|UniProtKB=O64490	AT1G04170	Eukaryotic translation initiation factor 2 gamma subunit;EIF2 GAMMA;ortholog	EUKARYOTIC TRANSLATION INITIATION FACTOR 2 SUBUNIT 3 (PTHR42854:SF3)
ARATH|Gene=AT2G40290|UniProtKB=Q9SIZ2	AT2G40290	Eukaryotic translation initiation factor 2 subunit alpha homolog;At2g40290;ortholog	EUKARYOTIC TRANSLATION INITIATION FACTOR 2 SUBUNIT 1 (PTHR10602:SF0)
ARATH|TAIR=AT5G05470|UniProtKB=Q9FE78	AT5G05470	Eukaryotic translation initiation factor 2 subunit alpha;EIF2A;ortholog	EUKARYOTIC TRANSLATION INITIATION FACTOR 2 SUBUNIT 1 (PTHR10602:SF0)
ARATH|TAIR=AT5G20920|UniProtKB=Q41969	AT5G20920	Eukaryotic translation initiation factor 2 subunit beta;EIF2B;ortholog	EUKARYOTIC TRANSLATION INITIATION FACTOR 2 SUBUNIT 2 (PTHR23001:SF3)
ARATH|TAIR=AT4G11420|UniProtKB=Q9LD55	AT4G11420	Eukaryotic translation initiation factor 3 subunit A;TIF3A1;ortholog	EUKARYOTIC TRANSLATION INITIATION FACTOR 3 SUBUNIT A (PTHR14005:SF0)
ARATH|TAIR=AT5G25780|UniProtKB=Q8GUM1	AT5G25780	Eukaryotic translation initiation factor 3 subunit B;EIF3B-2;ortholog	EUKARYOTIC TRANSLATION INITIATION FACTOR 3 SUBUNIT B (PTHR14068:SF0)
ARATH|Gene=AT5G27640|UniProtKB=Q9C5Z1	AT5G27640	Eukaryotic translation initiation factor 3 subunit B;TIF3B1;ortholog	EUKARYOTIC TRANSLATION INITIATION FACTOR 3 SUBUNIT B (PTHR14068:SF0)
ARATH|TAIR=AT3G56150|UniProtKB=O49160	AT3G56150	Eukaryotic translation initiation factor 3 subunit C;TIF3C1;ortholog	EUKARYOTIC TRANSLATION INITIATION FACTOR 3 SUBUNIT C-RELATED (PTHR13937:SF0)
ARATH|TAIR=AT5G44320|UniProtKB=Q9FKV6	AT5G44320	Eukaryotic translation initiation factor 3 subunit D;At5g44320;ortholog	EUKARYOTIC TRANSLATION INITIATION FACTOR 3 SUBUNIT D (PTHR12399:SF0)
ARATH|TAIR=AT4G20980|UniProtKB=P56820	AT4G20980	Eukaryotic translation initiation factor 3 subunit D;TIF3D1;ortholog	EUKARYOTIC TRANSLATION INITIATION FACTOR 3 SUBUNIT D (PTHR12399:SF0)
ARATH|TAIR=AT3G57290|UniProtKB=Q9C5Z3	AT3G57290	Eukaryotic translation initiation factor 3 subunit E;TIF3E1;ortholog	EUKARYOTIC TRANSLATION INITIATION FACTOR 3 SUBUNIT E (PTHR10317:SF0)
ARATH|TAIR=AT2G39990|UniProtKB=O04202	AT2G39990	Eukaryotic translation initiation factor 3 subunit F;TIF3F1;ortholog	EUKARYOTIC TRANSLATION INITIATION FACTOR 3 SUBUNIT F (PTHR10540:SF6)
ARATH|Gene=AT3G11400|UniProtKB=F4J6A1	AT3G11400	Eukaryotic translation initiation factor 3 subunit G;EIF3G1;ortholog	EUKARYOTIC TRANSLATION INITIATION FACTOR 3 SUBUNIT G (PTHR10352:SF19)
ARATH|TAIR=AT1G10840|UniProtKB=Q9C5Z2	AT1G10840	Eukaryotic translation initiation factor 3 subunit H;TIF3H1;ortholog	EUKARYOTIC TRANSLATION INITIATION FACTOR 3 SUBUNIT H (PTHR10410:SF15)
ARATH|Gene=AT2G46280|UniProtKB=Q38884	AT2G46280	Eukaryotic translation initiation factor 3 subunit I;TIF3I1;ortholog	EUKARYOTIC TRANSLATION INITIATION FACTOR 3 SUBUNIT I (PTHR19877:SF1)
ARATH|TAIR=AT1G66070|UniProtKB=Q9C8D8	AT1G66070	Eukaryotic translation initiation factor 3 subunit J;At1g66070;ortholog	EUKARYOTIC TRANSLATION INITIATION FACTOR 3 SUBUNIT J (PTHR21681:SF0)
ARATH|TAIR=AT5G37475|UniProtKB=Q8GRX2	AT5G37475	Eukaryotic translation initiation factor 3 subunit J;At5g37475;ortholog	EUKARYOTIC TRANSLATION INITIATION FACTOR 3 SUBUNIT J (PTHR21681:SF0)
ARATH|TAIR=AT4G33250|UniProtKB=Q9SZA3	AT4G33250	Eukaryotic translation initiation factor 3 subunit K;TIF3K1;ortholog	EUKARYOTIC TRANSLATION INITIATION FACTOR 3 SUBUNIT K (PTHR13022:SF0)
ARATH|TAIR=AT5G25754|UniProtKB=F4JY76	AT5G25754,AT5G25757	Eukaryotic translation initiation factor 3 subunit L;At5g25754;ortholog	EUKARYOTIC TRANSLATION INITIATION FACTOR 3 SUBUNIT L (PTHR13242:SF0)
ARATH|Gene=AT5G15610|UniProtKB=Q9LF21	AT5G15610	Eukaryotic translation initiation factor 3 subunit M;At5g15610;ortholog	EUKARYOTIC TRANSLATION INITIATION FACTOR 3 SUBUNIT M (PTHR15350:SF9)
ARATH|Gene=AT3G02200|UniProtKB=Q8W4A0	AT3G02200	Eukaryotic translation initiation factor 3 subunit M;F14P3.15;ortholog	EUKARYOTIC TRANSLATION INITIATION FACTOR 3 SUBUNIT M (PTHR15350:SF9)
ARATH|TAIR=AT3G26400|UniProtKB=Q9LIN5	AT3G26400	Eukaryotic translation initiation factor 4B1;EIF4B1;ortholog	EUKARYOTIC TRANSLATION INITIATION FACTOR 4B1-RELATED (PTHR32091:SF0)
ARATH|TAIR=AT1G13020|UniProtKB=Q9SAD7	AT1G13020	Eukaryotic translation initiation factor 4B2;EIF4B2;ortholog	EUKARYOTIC TRANSLATION INITIATION FACTOR 4B1-RELATED (PTHR32091:SF0)
ARATH|TAIR=AT4G38710|UniProtKB=Q9SZP8	AT4G38710	Eukaryotic translation initiation factor 4B3;EIF4B3;ortholog	EUKARYOTIC TRANSLATION INITIATION FACTOR 4B3 (PTHR32091:SF17)
ARATH|TAIR=AT4G18040|UniProtKB=O23252	AT4G18040	Eukaryotic translation initiation factor 4E-1;EIF4E1;ortholog	AT15894P-RELATED (PTHR11960:SF8)
ARATH|Gene=AT3G60240|UniProtKB=Q76E23	AT3G60240	Eukaryotic translation initiation factor 4G;EIF4G;ortholog	EUKARYOTIC TRANSLATION INITIATION FACTOR 4G, ISOFORM B-RELATED (PTHR23253:SF9)
ARATH|TAIR=AT1G13950|UniProtKB=Q9XI91	AT1G13950	Eukaryotic translation initiation factor 5A-1;ELF5A-1;ortholog	EUKARYOTIC TRANSLATION INITIATION FACTOR 5A-1-RELATED (PTHR11673:SF28)
ARATH|TAIR=AT1G26630|UniProtKB=Q93VP3	AT1G26630	Eukaryotic translation initiation factor 5A-2;ELF5A-2;ortholog	EUKARYOTIC TRANSLATION INITIATION FACTOR 5A-1-RELATED (PTHR11673:SF28)
ARATH|TAIR=AT1G69410|UniProtKB=Q9C505	AT1G69410	Eukaryotic translation initiation factor 5A-3;ELF5A-3;ortholog	EUKARYOTIC TRANSLATION INITIATION FACTOR 5A-1-RELATED (PTHR11673:SF28)
ARATH|TAIR=AT3G55620|UniProtKB=Q9M060	AT3G55620	Eukaryotic translation initiation factor 6-2;EIF6-2;ortholog	EUKARYOTIC TRANSLATION INITIATION FACTOR 6 (PTHR10784:SF0)
ARATH|Gene=AT1G73180|UniProtKB=Q9CAT3	AT1G73180	Eukaryotic translation initiation factor eIF2A family protein;At1g73180;ortholog	EUKARYOTIC TRANSLATION INITIATION FACTOR 2A (PTHR13227:SF0)
ARATH|TAIR=AT5G35620|UniProtKB=O04663	AT5G35620	Eukaryotic translation initiation factor isoform 4E;EIF(ISO)4E;ortholog	EUKARYOTIC TRANSLATION INITIATION FACTOR ISOFORM 4E (PTHR11960:SF12)
ARATH|TAIR=AT5G57870|UniProtKB=Q93ZT6	AT5G57870	Eukaryotic translation initiation factor isoform 4G-1;EIF(ISO)4G1;ortholog	EUKARYOTIC TRANSLATION INITIATION FACTOR ISOFORM 4G-1-RELATED (PTHR23253:SF48)
ARATH|TAIR=AT2G24050|UniProtKB=O82233	AT2G24050	Eukaryotic translation initiation factor isoform 4G-2;EIF(ISO)4G2;ortholog	EUKARYOTIC TRANSLATION INITIATION FACTOR ISOFORM 4G-1-RELATED (PTHR23253:SF48)
ARATH|TAIR=AT5G18110|UniProtKB=Q9FK59	AT5G18110	Eukaryotic translation initiation factor NCBP;NCBP;ortholog	EUKARYOTIC TRANSLATION INITIATION FACTOR 4E TYPE 3 (PTHR11960:SF18)
ARATH|Gene=AT3G13060|UniProtKB=Q0WR25	AT3G13060	Evolutionarily conserved C-terminal region 5;ECT5;ortholog	EVOLUTIONARILY CONSERVED C-TERMINAL REGION 5 (PTHR12357:SF68)
ARATH|TAIR=AT1G79270|UniProtKB=Q9FPE7	AT1G79270	Evolutionarily conserved C-terminal region 8;ECT8;ortholog	EVOLUTIONARILY CONSERVED C-TERMINAL REGION 10-RELATED (PTHR12357:SF56)
ARATH|TAIR=AT4G20150|UniProtKB=Q94AL6	AT4G20150	Excitatory amino acid transporter;At4g20150;ortholog	EXCITATORY AMINO ACID TRANSPORTER (PTHR36052:SF1)
ARATH|Gene=AT5G03540|UniProtKB=Q9LZD3	AT5G03540	Exocyst complex component EXO70A1;EXO70A1;ortholog	EXOCYST COMPLEX COMPONENT EXO70A1 (PTHR12542:SF78)
ARATH|Gene=AT5G12370|UniProtKB=X5JA13	AT5G12370	Exocyst complex component SEC10a;SEC10a;ortholog	EXOCYST COMPLEX COMPONENT 5 (PTHR12100:SF0)
ARATH|Gene=AT1G47550|UniProtKB=Q9SX85	AT1G47550	Exocyst complex component SEC3A;SEC3A;ortholog	EXOCYST COMPLEX COMPONENT 1 (PTHR16092:SF14)
ARATH|TAIR=AT1G76850|UniProtKB=Q8S3U9	AT1G76850	Exocyst complex component SEC5A;SEC5A;ortholog	EXOCYST COMPLEX COMPONENT 2 (PTHR13043:SF1)
ARATH|Gene=AT1G71820|UniProtKB=Q94AI6	AT1G71820	Exocyst complex component SEC6;SEC6;ortholog	EXOCYST COMPLEX COMPONENT 3 (PTHR21292:SF1)
ARATH|TAIR=AT3G10380|UniProtKB=Q93YU5	AT3G10380	Exocyst complex component SEC8;SEC8;ortholog	EXOCYST COMPLEX COMPONENT 4 (PTHR14146:SF0)
ARATH|TAIR=AT5G13150|UniProtKB=Q9FY95	AT5G13150	Exocyst subunit exo70 family protein C1;ATEXO70C1;ortholog	EXOCYST SUBUNIT EXO70 FAMILY PROTEIN C1 (PTHR12542:SF15)
ARATH|TAIR=AT5G13990|UniProtKB=Q9FFX6	AT5G13990	Exocyst subunit exo70 family protein C2;EXO70C2;ortholog	EXOCYST SUBUNIT EXO70 FAMILY PROTEIN C2 (PTHR12542:SF82)
ARATH|TAIR=AT3G14090|UniProtKB=Q9LJH9	AT3G14090	Exocyst subunit exo70 family protein D3;EXO70D3;ortholog	EXOCYST SUBUNIT EXO70 FAMILY PROTEIN D1-RELATED (PTHR12542:SF27)
ARATH|TAIR=AT1G03360|UniProtKB=Q9ZVT7	AT1G03360	Exosome complex component RRP4 homolog;RRP4;ortholog	EXOSOME COMPLEX COMPONENT RRP4 (PTHR21321:SF4)
ARATH|TAIR=AT3G61620|UniProtKB=Q9SP08	AT3G61620	Exosome complex component RRP41 homolog;RRP41;ortholog	EXOSOME COMPLEX COMPONENT RRP41 (PTHR11953:SF0)
ARATH|Gene=AT2G17510|UniProtKB=Q9SHL7	AT2G17510	Exosome complex exonuclease RRP44 homolog A;RRP44A;ortholog	EXOSOME COMPLEX EXONUCLEASE RRP44 (PTHR23355:SF35)
ARATH|TAIR=AT3G46210|UniProtKB=Q9LX74	AT3G46210	Exosome complex exonuclease RRP46 homolog;RRP46;ortholog	EXOSOME COMPLEX COMPONENT RRP46 (PTHR11953:SF1)
ARATH|Gene=AT4G38040|UniProtKB=Q9SZK4	AT4G38040	Exostosin family protein;At4g38040;ortholog	EXOSTOSIN FAMILY PROTEIN (PTHR11062:SF63)
ARATH|Gene=AT5G25820|UniProtKB=Q0WPG1	AT5G25820	Exostosin family protein;At5g25820;ortholog	EXOSTOSIN FAMILY PROTEIN (PTHR11062:SF108)
ARATH|TAIR=AT2G46520|UniProtKB=Q9ZPY7	AT2G46520	Exportin-2;CAS;ortholog	EXPORTIN-2 (PTHR10997:SF8)
ARATH|TAIR=AT1G72560|UniProtKB=Q7PC79	AT1G72560	Exportin-T;PSD;ortholog	EXPORTIN-T (PTHR15952:SF11)
ARATH|TAIR=AT3G11800|UniProtKB=Q94AI8	AT3G11800	Expp1 protein;At3g11800;ortholog	EXPP1 PROTEIN (PTHR21454:SF21)
ARATH|TAIR=AT1G09920|UniProtKB=Q8L7A5	AT1G09920	Expressed protein;At1g09920;ortholog	EXPRESSED PROTEIN (PTHR16295:SF10)
ARATH|TAIR=AT2G03510|UniProtKB=Q9ZQ87	AT2G03510	Expressed protein;At2g03510;ortholog	ERLIN (ER LIPID RAFT ASSOCIATED PROTEIN) HOMOLOG (PTHR15351:SF3)
ARATH|TAIR=AT2G14835|UniProtKB=Q944Q6	AT2G14835	Expressed protein;At2g14835;ortholog	ZINC FINGER PROTEIN-LIKE 1 (PTHR12981:SF0)
ARATH|TAIR=AT2G23120|UniProtKB=Q8S8R1	AT2G23120	Expressed protein;At2g23120;ortholog	EXPRESSED PROTEIN (PTHR33922:SF4)
ARATH|TAIR=AT2G23940|UniProtKB=O82222	AT2G23940	Expressed protein;At2g23940;ortholog	TRANSMEMBRANE PROTEIN 208 (PTHR13505:SF7)
ARATH|TAIR=AT2G25670|UniProtKB=Q9SL96	AT2G25670	Expressed protein;At2g25670;ortholog	COPPER ION BINDING PROTEIN-RELATED (PTHR31365:SF5)
ARATH|TAIR=AT2G30710|UniProtKB=O49336	AT2G30710	Expressed protein;At2g30710;ortholog	TBC (TRE-2/BUB2/CDC16) DOMAIN FAMILY (PTHR22957:SF26)
ARATH|TAIR=AT2G30930|UniProtKB=O80858	AT2G30930	Expressed protein;At2g30930;ortholog
ARATH|TAIR=AT2G31725|UniProtKB=Q8RV68	AT2G31725	Expressed protein;At2g31725;ortholog	PROTEIN FAM136A (PTHR21096:SF0)
ARATH|TAIR=AT2G33845|UniProtKB=Q8RYC3	AT2G33845	Expressed protein;At2g33845;ortholog	EXPRESSED PROTEIN-RELATED (PTHR31472:SF1)
ARATH|TAIR=AT2G35605|UniProtKB=Q93W30	AT2G35605	Expressed protein;At2g35605;ortholog	EXPRESSED PROTEIN-RELATED (PTHR13844:SF38)
ARATH|TAIR=AT2G35790|UniProtKB=Q9ZQQ1	AT2G35790	Expressed protein;At2g35790;ortholog	TRANSMEMBRANE PROTEIN 70, MITOCHONDRIAL (PTHR13281:SF0)
ARATH|TAIR=AT2G44065|UniProtKB=Q8VZU4	AT2G44065	Expressed protein;At2g44065;ortholog	EXPRESSED PROTEIN (PTHR13691:SF34)
ARATH|TAIR=AT2G44640|UniProtKB=O80503	AT2G44640	Expressed protein;At2g44640;ortholog	EXPRESSED PROTEIN (PTHR34954:SF2)
ARATH|TAIR=AT3G15610|UniProtKB=Q9LW17	AT3G15610	Expressed protein;At3g15610;ortholog	SERINE-THREONINE KINASE RECEPTOR-ASSOCIATED PROTEIN (PTHR44156:SF3)
ARATH|TAIR=AT2G01190|UniProtKB=Q9ZU48	AT2G01190	Expressed protein;PDE331;ortholog	EXPRESSED PROTEIN (PTHR31066:SF29)
ARATH|TAIR=AT4G28220|UniProtKB=Q1JPL4	AT4G28220	External alternative NAD(P)H-ubiquinone oxidoreductase B1, mitochondrial;NDB1;ortholog	EXTERNAL NADH-UBIQUINONE OXIDOREDUCTASE 1, MITOCHONDRIAL-RELATED (PTHR43706:SF1)
ARATH|Gene=AT4G05020|UniProtKB=Q94BV7	AT4G05020	External alternative NAD(P)H-ubiquinone oxidoreductase B2, mitochondrial;NDB2;ortholog	EXTERNAL ALTERNATIVE NAD(P)H-UBIQUINONE OXIDOREDUCTASE B2, MITOCHONDRIAL-RELATED (PTHR43706:SF5)
ARATH|TAIR=AT4G15093|UniProtKB=Q949R4	AT4G15093	Extradiol ring-cleavage dioxygenase;LIGB;ortholog	EXTRADIOL RING-CLEAVAGE DIOXYGENASE (PTHR30096:SF0)
ARATH|TAIR=AT1G07210|UniProtKB=Q9LML3	AT1G07210	F10K1.8 protein;At1g07210;ortholog	F10K1.8 PROTEIN (PTHR13479:SF44)
ARATH|TAIR=AT1G50670|UniProtKB=Q9LPT6	AT1G50670	F11F12.1 protein;F11F12.1;ortholog	UBIQUITIN THIOESTERASE OTU1 (PTHR13312:SF0)
ARATH|TAIR=AT1G04850|UniProtKB=Q9MAT3	AT1G04850	F13M7.16 protein;F13M7.16;ortholog	F13M7.16 PROTEIN (PTHR46713:SF2)
ARATH|TAIR=AT1G71730|UniProtKB=Q9M9H3	AT1G71730	F14O23.11 protein;EML;ortholog	F14O23.11 PROTEIN (PTHR35706:SF1)
ARATH|TAIR=AT2G25970|UniProtKB=O82762	AT2G25970	F17H15.1/F17H15.1;At2g25970;ortholog	F17H15.1/F17H15.1 (PTHR10288:SF171)
ARATH|TAIR=AT1G27310|UniProtKB=Q9FZK4	AT1G27310	F17L21.10;NTF2A;ortholog	F17L21.10 (PTHR12612:SF12)
ARATH|TAIR=AT1G17210|UniProtKB=Q9SHI0	AT1G17210	F20D23.9 protein;ARABIDOPSIS IAP-LIKE PROTEIN;ortholog	F20D23.9 PROTEIN (PTHR15835:SF10)
ARATH|TAIR=AT1G70190|UniProtKB=O04527	AT1G70190	F20P5.9 protein;At1g70190;ortholog	50S RIBOSOMAL PROTEIN L7/L12-RELATED (PTHR45987:SF1)
ARATH|TAIR=AT1G03530|UniProtKB=Q9LR70	AT1G03530	F21B7.15;NAF1;ortholog	H/ACA RIBONUCLEOPROTEIN COMPLEX NON-CORE SUBUNIT NAF1 (PTHR31633:SF1)
ARATH|TAIR=AT1G02816|UniProtKB=Q9SRX5	AT1G02816	F22D16.19 protein;F22D16.19;ortholog	F22D16.19 PROTEIN (PTHR31676:SF4)
ARATH|TAIR=AT1G62390|UniProtKB=O48802	AT1G62390	F2401.12;Phox2;ortholog	F2401.12 (PTHR46183:SF5)
ARATH|TAIR=AT1G21380|UniProtKB=Q9LPL6	AT1G21380	F24J8.3 protein;At1g21380;ortholog	TARGET OF MYB PROTEIN 1 (PTHR45898:SF2)
ARATH|TAIR=AT3G11950|UniProtKB=Q9SF04	AT3G11950	F26K24.24 protein;F26K24.24;ortholog	TNF RECEPTOR-ASSOCIATED FACTOR 6 (PTHR10131:SF94)
ARATH|Gene=AT3G01980|UniProtKB=Q9SGI2	AT3G01980	F28J7.36 protein;F28J7.36;ortholog	F28J7.36 PROTEIN (PTHR44375:SF3)
ARATH|TAIR=AT1G31130|UniProtKB=Q9SA06	AT1G31130	F28K20.6 protein;F28K20.6;ortholog	F28K20.6 PROTEIN-RELATED (PTHR33133:SF12)
ARATH|TAIR=AT3G01590|UniProtKB=Q9SS96	AT3G01590	F4P13.13 protein;At3g01590;ortholog	ALDOSE 1-EPIMERASE FAMILY PROTEIN-RELATED (PTHR11122:SF21)
ARATH|TAIR=locus|UniProtKB=Q9FXK1	AT1G24807	F5A9.17;At1g24807;ortholog	ANTHRANILATE SYNTHASE BETA SUBUNIT-RELATED (PTHR43418:SF6)
ARATH|TAIR=AT1G23750|UniProtKB=Q9ZUC0	AT1G23750	F5O8.30 protein;At1g23750;ortholog	EXPRESSED PROTEIN-RELATED (PTHR31472:SF1)
ARATH|TAIR=AT1G14060|UniProtKB=Q9XI82	AT1G14060	F7A19.14 protein;F7A19.14;ortholog	F26F24.3-RELATED (PTHR34357:SF2)
ARATH|Gene=AT1G14170|UniProtKB=Q9XI71	AT1G14170	F7A19.25 protein;At1g14170;ortholog	HETEROGENEOUS NUCLEAR RIBONUCLEOPROTEIN K (PTHR10288:SF179)
ARATH|TAIR=AT1G14220|UniProtKB=Q9XI64	AT1G14220	F7A19.32 protein;At1g14220;ortholog	F7A19.32 PROTEIN-RELATED (PTHR11240:SF19)
ARATH|TAIR=AT5G26260|UniProtKB=O81493	AT5G26260	F9D12.8 protein;F9D12.8;ortholog	F9D12.8 PROTEIN-RELATED (PTHR46162:SF2)
ARATH|TAIR=AT1G15270|UniProtKB=Q9XI42	AT1G15270	F9L1.21 protein;At1g15270;ortholog	TRANSLATION MACHINERY-ASSOCIATED PROTEIN 7 (PTHR28632:SF2)
ARATH|TAIR=AT1G15470|UniProtKB=Q9XI22	AT1G15470	F9L1.42 protein;At1g15470;ortholog	SERINE-THREONINE KINASE RECEPTOR-ASSOCIATED PROTEIN (PTHR19877:SF4)
ARATH|Gene=AT1G15140|UniProtKB=Q9XI55	AT1G15140	F9L1.8 protein;At1g15140;ortholog	F9L1.8 PROTEIN (PTHR47215:SF1)
ARATH|TAIR=AT4G10710|UniProtKB=O82491	AT4G10710	FACT complex subunit SPT16;SPT16;ortholog	FACT COMPLEX SUBUNIT SPT16 (PTHR13980:SF15)
ARATH|TAIR=AT3G28730|UniProtKB=Q05153	AT3G28730	FACT complex subunit SSRP1;SSRP1;ortholog	FACT COMPLEX SUBUNIT SSRP1 (PTHR45849:SF1)
ARATH|TAIR=AT5G49555|UniProtKB=F4K658	AT5G49555	FAD/NAD(P)-binding oxidoreductase family protein;At5g49555;ortholog	PYRIDINE NUCLEOTIDE-DISULFIDE OXIDOREDUCTASE DOMAIN-CONTAINING PROTEIN 2 (PTHR10668:SF103)
ARATH|TAIR=AT4G22670|UniProtKB=Q93YR3	AT4G22670	FAM10 family protein At4g22670;At4g22670;ortholog	SUBFAMILY NOT NAMED (PTHR45883:SF1)
ARATH|TAIR=AT4G11860|UniProtKB=Q8LE63	AT4G11860	FAM63A-like protein (DUF544);At4g11860;ortholog	UBIQUITIN CARBOXYL-TERMINAL HYDROLASE MIY1 (PTHR18063:SF6)
ARATH|TAIR=AT1G35220|UniProtKB=F4HYA7	AT1G35220	FAM91 carboxy-terminus protein;At1g35220;ortholog	PROTEIN FAM91A1 (PTHR28441:SF2)
ARATH|TAIR=AT5G47770|UniProtKB=Q09152	AT5G47770	Farnesyl pyrophosphate synthase 1, mitochondrial;FPS1;ortholog	FARNESYL PYROPHOSPHATE SYNTHASE (PTHR11525:SF0)
ARATH|Gene=AT4G17190|UniProtKB=Q43315	AT4G17190	Farnesyl pyrophosphate synthase 2;FPS2;ortholog	FARNESYL PYROPHOSPHATE SYNTHASE (PTHR11525:SF0)
ARATH|TAIR=AT5G63910|UniProtKB=P57681	AT5G63910	Farnesylcysteine lyase;FLCY;ortholog	PRENYLCYSTEINE OXIDASE 1 (PTHR15944:SF0)
ARATH|TAIR=AT3G60900|UniProtKB=Q9LZX4	AT3G60900	Fasciclin-like arabinogalactan protein 10;FLA10;ortholog	FASCICLIN-LIKE ARABINOGALACTAN PROTEIN 10-RELATED (PTHR32382:SF5)
ARATH|TAIR=AT5G06390|UniProtKB=Q66GR0	AT5G06390	Fasciclin-like arabinogalactan protein 17;FLA17;ortholog	FASCICLIN-LIKE ARABINOGALACTAN PROTEIN 15-RELATED (PTHR32499:SF3)
ARATH|TAIR=AT3G11700|UniProtKB=Q93W32	AT3G11700	Fasciclin-like arabinogalactan protein 18;FLA18;ortholog	FASCICLIN-LIKE ARABINOGALACTAN PROTEIN 15-RELATED (PTHR32499:SF3)
ARATH|TAIR=AT2G04780|UniProtKB=Q9SJ81	AT2G04780	Fasciclin-like arabinogalactan protein 7;FLA7;ortholog	FASCICLIN-LIKE ARABINOGALACTAN PROTEIN 7 (PTHR32077:SF3)
ARATH|TAIR=AT5G64440|UniProtKB=Q7XJJ7	AT5G64440	Fatty acid amide hydrolase;FAAH;ortholog	FATTY ACID AMIDE HYDROLASE (PTHR11895:SF44)
ARATH|TAIR=AT3G63170|UniProtKB=Q9M1X2	AT3G63170	Fatty-acid-binding protein 1;FAP1;ortholog	FATTY-ACID-BINDING PROTEIN 1 (PTHR47589:SF2)
ARATH|TAIR=AT2G27190|UniProtKB=Q38924	AT2G27190	Fe(3+)-Zn(2+) purple acid phosphatase 12;PAP12;ortholog	FE(3+)-ZN(2+) PURPLE ACID PHOSPHATASE 12 (PTHR22953:SF35)
ARATH|Gene=AT4G05390|UniProtKB=Q9M0V6	AT4G05390	Ferredoxin--NADP reductase, root isozyme 1, chloroplastic;RFNR1;ortholog	FERREDOXIN--NADP REDUCTASE, ROOT ISOZYME 1, CHLOROPLASTIC-RELATED (PTHR43314:SF6)
ARATH|TAIR=AT1G30510|UniProtKB=Q9S9P8	AT1G30510	Ferredoxin--NADP reductase, root isozyme 2, chloroplastic;RFNR2;ortholog	FERREDOXIN--NADP REDUCTASE, ROOT ISOZYME 1, CHLOROPLASTIC-RELATED (PTHR43314:SF6)
ARATH|TAIR=AT2G15620|UniProtKB=Q39161	AT2G15620	Ferredoxin--nitrite reductase, chloroplastic;NIR1;ortholog	FERREDOXIN--NITRITE REDUCTASE, CHLOROPLASTIC (PTHR32439:SF0)
ARATH|TAIR=AT2G27510|UniProtKB=Q9ZQG8	AT2G27510	Ferredoxin-3, chloroplastic;FD3;ortholog	FERREDOXIN-3, CHLOROPLASTIC (PTHR43112:SF4)
ARATH|TAIR=AT2G41220|UniProtKB=Q9T0P4	AT2G41220	Ferredoxin-dependent glutamate synthase 2, chloroplastic;GLU2;ortholog	FERREDOXIN-DEPENDENT GLUTAMATE SYNTHASE 1, CHLOROPLASTIC/MITOCHONDRIAL-RELATED (PTHR11938:SF94)
ARATH|TAIR=AT5G01600|UniProtKB=Q39101	AT5G01600	Ferritin-1, chloroplastic;FER1;ortholog	FERRITIN (PTHR11431:SF75)
ARATH|TAIR=AT3G11050|UniProtKB=Q9SRL5	AT3G11050	Ferritin-2, chloroplastic;FER2;ortholog	FERRITIN (PTHR11431:SF75)
ARATH|TAIR=AT3G56090|UniProtKB=Q9LYN2	AT3G56090	Ferritin-3, chloroplastic;FER3;ortholog	FERRITIN-3, CHLOROPLASTIC (PTHR11431:SF76)
ARATH|TAIR=AT2G40300|UniProtKB=Q9S756	AT2G40300	Ferritin-4, chloroplastic;FER4;ortholog	FERRITIN (PTHR11431:SF75)
ARATH|TAIR=AT5G26030|UniProtKB=P42043	AT5G26030	Ferrochelatase-1, chloroplastic/mitochondrial;FC1;ortholog	FERROCHELATASE-1, CHLOROPLASTIC/MITOCHONDRIAL (PTHR11108:SF4)
ARATH|TAIR=AT1G55290|UniProtKB=Q9C899	AT1G55290	Feruloyl CoA ortho-hydroxylase 2;F6'H2;ortholog	1-AMINOCYCLOPROPANE-1-CARBOXYLATE OXIDASE-LIKE PROTEIN-RELATED (PTHR10209:SF243)
ARATH|Gene=AT3G09350|UniProtKB=Q84J81	AT3G09350	Fes1A;Fes1A;ortholog	FES1A-RELATED (PTHR19316:SF27)
ARATH|TAIR=AT3G51050|UniProtKB=F4J381	AT3G51050	FG-GAP repeat-containing protein;At3g51050;ortholog	FG-GAP REPEAT-CONTAINING PROTEIN (PTHR34284:SF1)
ARATH|TAIR=AT5G35700|UniProtKB=Q9FKI0	AT5G35700	Fimbrin-5;FIM5;ortholog	FIMBRIN-4-RELATED (PTHR19961:SF55)
ARATH|EnsemblGenome=AT5G26680|UniProtKB=O65251	AT5G26680	Flap endonuclease 1;FEN1;ortholog	FLAP ENDONUCLEASE 1 (PTHR11081:SF9)
ARATH|TAIR=AT1G12140|UniProtKB=A8MRX0	AT1G12140	Flavin-containing monooxygenase FMO GS-OX5;FMOGS-OX5;ortholog	FLAVIN-CONTAINING MONOOXYGENASE FMO GS-OX-LIKE 1-RELATED (PTHR23023:SF161)
ARATH|TAIR=AT5G54160|UniProtKB=Q9FK25	AT5G54160	Flavone 3'-O-methyltransferase 1;OMT1;ortholog	ACETYLSEROTONIN O-METHYLTRANSFERASE (PTHR11746:SF63)
ARATH|TAIR=AT5G08640|UniProtKB=Q96330	AT5G08640	Flavonol synthase/flavanone 3-hydroxylase;FLS1;ortholog	FLAVONOL SYNTHASE 2-RELATED (PTHR10209:SF382)
ARATH|TAIR=AT3G07660|UniProtKB=Q0WUY5	AT3G07660	Flocculation protein (DUF1296);At3g07660;ortholog	FLOCCULATION PROTEIN (DUF1296) (PTHR46775:SF1)
ARATH|TAIR=AT3G04610|UniProtKB=Q9SR13	AT3G04610	Flowering locus K homology domain;FLK;ortholog	FLOWERING LOCUS K HOMOLOGY DOMAIN (PTHR10288:SF238)
ARATH|TAIR=AT5G66380|UniProtKB=Q7XA87	AT5G66380	Folate transporter 1, chloroplastic;FOLT1;ortholog	MITOCHONDRIAL FOLATE TRANSPORTER/CARRIER (PTHR45683:SF3)
ARATH|TAIR=AT5G05980|UniProtKB=F4K2A1	AT5G05980	Folylpolyglutamate synthase;FPGS1;ortholog	FOLYLPOLYGLUTAMATE SYNTHASE, MITOCHONDRIAL (PTHR11136:SF5)
ARATH|TAIR=AT1G50480|UniProtKB=Q9SPK5	AT1G50480	Formate--tetrahydrofolate ligase;THFS;ortholog	C-1-TETRAHYDROFOLATE SYNTHASE, CYTOPLASMIC (PTHR43274:SF4)
ARATH|Gene=AT4G28300|UniProtKB=Q8VZR8	AT4G28300	Formin-like protein (DUF1421);At4g28300;ortholog	FORMIN-LIKE PROTEIN (DUF1421) (PTHR31805:SF3)
ARATH|TAIR=AT4G03240|UniProtKB=Q9ZR07	AT4G03240	Frataxin, mitochondrial;FH;ortholog	FRATAXIN, MITOCHONDRIAL (PTHR16821:SF2)
ARATH|TAIR=AT1G43670|UniProtKB=Q9MA79	AT1G43670	Fructose-1,6-bisphosphatase, cytosolic;CYFBP;ortholog	FRUCTOSE-1,6-BISPHOSPHATASE, CYTOSOLIC (PTHR11556:SF19)
ARATH|TAIR=AT2G01140|UniProtKB=Q9ZU52	AT2G01140	Fructose-bisphosphate aldolase 3, chloroplastic;FBA3;ortholog	FRUCTOSE-BISPHOSPHATE ALDOLASE 3, CHLOROPLASTIC (PTHR11627:SF8)
ARATH|Gene=AT2G36460|UniProtKB=Q9SJQ9	AT2G36460	Fructose-bisphosphate aldolase 6, cytosolic;FBA6;ortholog	FRUCTOSE-BISPHOSPHATE ALDOLASE 4, CYTOSOLIC-RELATED (PTHR11627:SF24)
ARATH|TAIR=AT3G52930|UniProtKB=Q9LF98	AT3G52930	Fructose-bisphosphate aldolase 8, cytosolic;FBA8;ortholog	FRUCTOSE-BISPHOSPHATE ALDOLASE 4, CYTOSOLIC-RELATED (PTHR11627:SF24)
ARATH|TAIR=AT1G14080|UniProtKB=Q9XI80	AT1G14080	Fucosyltransferase 6;FUT6;ortholog	FUCOSYLTRANSFERASE 2-RELATED (PTHR31889:SF34)
ARATH|TAIR=AT2G47510|UniProtKB=P93033	AT2G47510	Fumarate hydratase 1, mitochondrial;FUM1;ortholog	FUMARATE HYDRATASE, MITOCHONDRIAL (PTHR11444:SF1)
ARATH|TAIR=AT4G15940|UniProtKB=O23443	AT4G15940	Fumarylacetoacetate (FAA) hydrolase family;dl4011w;ortholog	ACYLPYRUVASE FAHD1, MITOCHONDRIAL (PTHR11820:SF7)
ARATH|TAIR=AT5G08060|UniProtKB=Q9SD78	AT5G08060	Furry;F13G24.260;ortholog	FURRY (PTHR36391:SF1)
ARATH|TAIR=AT4G36440|UniProtKB=F4JPQ4	AT4G36440	G-protein coupled receptor;AP22.38;ortholog	G-PROTEIN COUPLED RECEPTOR (PTHR35752:SF1)
ARATH|TAIR=AT5G60900|UniProtKB=Q39202	AT5G60900	G-type lectin S-receptor-like serine/threonine-protein kinase RLK1;RLK1;ortholog	G-TYPE LECTIN S-RECEPTOR-LIKE SERINE/THREONINE-PROTEIN KINASE RLK1 (PTHR27002:SF34)
ARATH|TAIR=AT1G16000|UniProtKB=P93048	AT1G16000	GAG1At protein;GAG1At;ortholog	GAG1AT PROTEIN (PTHR35990:SF1)
ARATH|TAIR=AT3G06580|UniProtKB=Q9SEE5	AT3G06580	Galactokinase;GAL1;ortholog	N-ACETYLGALACTOSAMINE KINASE (PTHR10457:SF7)
ARATH|Gene_OrderedLocusName=At4g23730|UniProtKB=A0A1P8B8W1	AT4G23730	Galactose mutarotase-like superfamily protein;At4g23730;ortholog	GALACTOSE MUTAROTASE-LIKE SUPERFAMILY PROTEIN (PTHR11122:SF31)
ARATH|TAIR=AT4G25900|UniProtKB=Q940G5	AT4G25900	Galactose mutarotase-like superfamily protein;At4g25900;ortholog	GLUCOSE-6-PHOSPHATE 1-EPIMERASE (PTHR11122:SF13)
ARATH|TAIR=AT2G03220|UniProtKB=Q9SWH5	AT2G03220	Galactoside 2-alpha-L-fucosyltransferase;FUT1;ortholog	FUCOSYLTRANSFERASE 2-RELATED (PTHR31889:SF34)
ARATH|TAIR=AT3G25140|UniProtKB=Q9LSG3	AT3G25140	Galacturonosyltransferase 8;GAUT8;ortholog	GALACTURONOSYLTRANSFERASE 8 (PTHR32116:SF19)
ARATH|Gene=AT1G19580|UniProtKB=Q9FWR5	AT1G19580	Gamma carbonic anhydrase 1, mitochondrial;GAMMACA1;ortholog	GAMMA CARBONIC ANHYDRASE 1, MITOCHONDRIAL-RELATED (PTHR13061:SF11)
ARATH|TAIR=AT1G47260|UniProtKB=Q9C6B3	AT1G47260	Gamma carbonic anhydrase 2, mitochondrial;GAMMACA2;ortholog	GAMMA CARBONIC ANHYDRASE 1, MITOCHONDRIAL-RELATED (PTHR13061:SF11)
ARATH|TAIR=AT5G66510|UniProtKB=Q94AU7	AT5G66510	Gamma carbonic anhydrase 3, mitochondrial;GAMMACA3;ortholog	GAMMA CARBONIC ANHYDRASE 3, MITOCHONDRIAL (PTHR13061:SF9)
ARATH|Gene=AT5G63510|UniProtKB=Q9FMV1	AT5G63510	Gamma carbonic anhydrase-like 1, mitochondrial;GAMMACAL1;ortholog	GAMMA CARBONIC ANHYDRASE-LIKE 1, MITOCHONDRIAL-RELATED (PTHR13061:SF0)
ARATH|TAIR=AT3G48680|UniProtKB=Q9SMN1	AT3G48680	Gamma carbonic anhydrase-like 2, mitochondrial;GAMMACAL2;ortholog	GAMMA CARBONIC ANHYDRASE-LIKE 1, MITOCHONDRIAL-RELATED (PTHR13061:SF0)
ARATH|TAIR=locus|UniProtKB=Q94CE5	AT3G22200	Gamma-aminobutyrate transaminase POP2, mitochondrial;POP2;ortholog	GAMMA-AMINOBUTYRATE TRANSAMINASE POP2, MITOCHONDRIAL (PTHR42684:SF5)
ARATH|TAIR=AT1G78660|UniProtKB=Q9SYL6	AT1G78660	Gamma-glutamyl hydrolase 1;GGH1;ortholog	FI21475P1-RELATED (PTHR11315:SF0)
ARATH|Gene=AT1G78680|UniProtKB=O65355	AT1G78680	Gamma-glutamyl hydrolase 2;GGH2;ortholog	FI21475P1-RELATED (PTHR11315:SF0)
ARATH|TAIR=AT4G30530|UniProtKB=Q9M0A7	AT4G30530	Gamma-glutamyl peptidase 1;GGP1;ortholog	GLUTAMINE AMIDOTRANSFERASE YLR126C-RELATED (PTHR42695:SF5)
ARATH|TAIR=AT4G30550|UniProtKB=Q9M0A5	AT4G30550	Gamma-glutamyl peptidase 3;GGP3;ortholog	GLUTAMINE AMIDOTRANSFERASE YLR126C-RELATED (PTHR42695:SF5)
ARATH|TAIR=AT1G44790|UniProtKB=Q84QC1	AT1G44790	Gamma-glutamylcyclotransferase 2-3;GGCT2;3;ortholog	GAMMA-GLUTAMYLCYCLOTRANSFERASE 2-3 (PTHR12192:SF16)
ARATH|TAIR=AT4G29210|UniProtKB=Q9M0G0	AT4G29210	Gamma-glutamyltranspeptidase 3;GGT3;ortholog	GAMMA-GLUTAMYLTRANSFERASE 7 (PTHR11686:SF9)
ARATH|TAIR=AT4G20410|UniProtKB=Q9SPE5	AT4G20410	Gamma-soluble NSF attachment protein;GSNAP;ortholog	GAMMA-SOLUBLE NSF ATTACHMENT PROTEIN (PTHR13768:SF2)
ARATH|TAIR=AT5G17410|UniProtKB=Q9C5H9	AT5G17410	Gamma-tubulin complex component 2;GCP2;ortholog	GAMMA-TUBULIN COMPLEX COMPONENT 2 (PTHR19302:SF13)
ARATH|Gene=AT5G62270|UniProtKB=Q9LVA9	AT5G62270	Gb;AAC32909.1;ortholog	GB|AAC32909.1 (PTHR35476:SF3)
ARATH|Gene=AT5G43960|UniProtKB=Q9FND0	AT5G43960	Gb;AAD20086.1;ortholog	GB|AAD20086.1 (PTHR10693:SF29)
ARATH|TAIR=AT5G49930|UniProtKB=Q9LTX7	AT5G49930	Gb;AAF56406.1;ortholog	NUCLEAR EXPORT MEDIATOR FACTOR NEMF (PTHR15239:SF6)
ARATH|TAIR=AT5G19980|UniProtKB=Q84L08	AT5G19980	GDP-fucose transporter 1;GFT1;ortholog	GDP-FUCOSE TRANSPORTER 1 (PTHR11132:SF241)
ARATH|TAIR=AT1G73250|UniProtKB=O49213	AT1G73250	GDP-L-fucose synthase 1;GER1;ortholog	GDP-L-FUCOSE SYNTHASE 1-RELATED (PTHR43238:SF3)
ARATH|TAIR=AT5G28840|UniProtKB=Q93VR3	AT5G28840	GDP-mannose 3,5-epimerase;At5g28840;ortholog	GDP-MANNOSE 3,5-EPIMERASE (PTHR43574:SF18)
ARATH|TAIR=AT5G66280|UniProtKB=Q9SNY3	AT5G66280	GDP-mannose 4,6 dehydratase 1;GMD1;ortholog	GDP-MANNOSE 4,6 DEHYDRATASE 1-RELATED (PTHR43715:SF1)
ARATH|TAIR=AT3G51160|UniProtKB=P93031	AT3G51160	GDP-mannose 4,6 dehydratase 2;MUR1;ortholog	GDP-MANNOSE 4,6 DEHYDRATASE 1-RELATED (PTHR43715:SF1)
ARATH|TAIR=AT1G54000|UniProtKB=Q1H583	AT1G54000	GDSL esterase/lipase 22;GLL22;ortholog	GDSL ESTERASE/LIPASE 22-RELATED (PTHR45648:SF25)
ARATH|TAIR=AT5G45920|UniProtKB=Q6NMR9	AT5G45920	GDSL esterase/lipase At5g45920;At5g45920;ortholog	ISOAMYL ACETATE-HYDROLYZING ESTERASE 1 HOMOLOG (PTHR14209:SF9)
ARATH|TAIR=AT5G62930|UniProtKB=Q9FM04	AT5G62930	GDSL esterase/lipase At5g62930;At5g62930;ortholog	SUBFAMILY NOT NAMED (PTHR14209:SF19)
ARATH|TAIR=AT1G28200|UniProtKB=Q9SE96	AT1G28200	GEM-like protein 1;FIP1;ortholog	GEM-LIKE PROTEIN 1 (PTHR31969:SF4)
ARATH|Gene=AT4G09000|UniProtKB=F4JJ94	AT4G09000	General regulatory factor 1;GRF1;ortholog	14-3-3-LIKE PROTEIN GF14 CHI-RELATED (PTHR18860:SF26)
ARATH|TAIR=locus|UniProtKB=F4KHY7	AT5G65430	General regulatory factor 8;GRF8;ortholog	14-3-3-LIKE PROTEIN GF14 KAPPA-RELATED (PTHR18860:SF27)
ARATH|TAIR=AT3G14530|UniProtKB=Q9LUE1	AT3G14530	Geranylgeranyl pyrophosphate synthase 9, chloroplastic;GGPPS9;ortholog	GERANYLGERANYL PYROPHOSPHATE SYNTHASE 10, MITOCHONDRIAL-RELATED (PTHR43281:SF10)
ARATH|TAIR=AT4G24490|UniProtKB=Q8VYB7	AT4G24490	Geranylgeranyl transferase type-2 subunit alpha 1;RGTA1;ortholog	GERANYLGERANYL TRANSFERASE TYPE-2 SUBUNIT ALPHA (PTHR11129:SF2)
ARATH|Gene=AT5G12210|UniProtKB=Q84J75	AT5G12210	Geranylgeranyl transferase type-2 subunit beta 1;RGTB1;ortholog	GERANYLGERANYL TRANSFERASE TYPE-2 SUBUNIT BETA (PTHR11774:SF11)
ARATH|TAIR=AT1G09560|UniProtKB=P94014	AT1G09560	Germin-like protein subfamily 2 member 1;GLP4;ortholog	GERMIN-LIKE PROTEIN SUBFAMILY 2 MEMBER 1-RELATED (PTHR31238:SF42)
ARATH|Gene=AT1G35160|UniProtKB=F4HWQ5	AT1G35160	GF14 protein phi chain;GF14 PHI;ortholog	14-3-3-LIKE PROTEIN GF14 CHI-RELATED (PTHR18860:SF26)
ARATH|TAIR=AT2G22475|UniProtKB=Q8S8F8	AT2G22475	GLABRA2 expression modulator;GEM;ortholog	GEM-LIKE PROTEIN 3-RELATED (PTHR31969:SF11)
ARATH|TAIR=AT4G25210|UniProtKB=Q9SB42	AT4G25210	GLABROUS1 enhancer-binding protein-like;GEBPL;ortholog	GLABROUS1 ENHANCER-BINDING PROTEIN-RELATED (PTHR31662:SF29)
ARATH|TAIR=AT5G58090|UniProtKB=Q93Z08	AT5G58090	Glucan endo-1,3-beta-glucosidase 6;At5g58090;ortholog	GLUCAN ENDO-1,3-BETA-GLUCOSIDASE 6 (PTHR32227:SF90)
ARATH|TAIR=AT5G03760|UniProtKB=Q9LZR3	AT5G03760	Glucomannan 4-beta-mannosyltransferase 9;CSLA9;ortholog	GLUCOMANNAN 4-BETA-MANNOSYLTRANSFERASE 9 (PTHR32044:SF10)
ARATH|TAIR=AT5G15770|UniProtKB=Q9LFU9	AT5G15770	Glucosamine 6-phosphate N-acetyltransferase;GNA1;ortholog	GLUCOSAMINE 6-PHOSPHATE N-ACETYLTRANSFERASE (PTHR13355:SF11)
ARATH|TAIR=AT5G48300|UniProtKB=P55228	AT5G48300	Glucose-1-phosphate adenylyltransferase small subunit, chloroplastic;APS1;ortholog	GLUCOSE-1-PHOSPHATE ADENYLYLTRANSFERASE SMALL SUBUNIT, CHLOROPLASTIC (PTHR43523:SF9)
ARATH|TAIR=AT5G13110|UniProtKB=Q9FY99	AT5G13110	Glucose-6-phosphate 1-dehydrogenase 2, chloroplastic;At5g13110;ortholog	GLUCOSE-6-PHOSPHATE 1-DEHYDROGENASE 2, CHLOROPLASTIC-RELATED (PTHR23429:SF3)
ARATH|TAIR=AT1G24280|UniProtKB=Q8L743	AT1G24280	Glucose-6-phosphate 1-dehydrogenase 3, chloroplastic;At1g24280;ortholog	GLUCOSE-6-PHOSPHATE 1-DEHYDROGENASE 2, CHLOROPLASTIC-RELATED (PTHR23429:SF3)
ARATH|TAIR=AT3G27300|UniProtKB=Q9LK23	AT3G27300	Glucose-6-phosphate 1-dehydrogenase, cytoplasmic isoform 1;ACG9;ortholog	GLUCOSE-6-PHOSPHATE 1-DEHYDROGENASE (PTHR23429:SF0)
ARATH|TAIR=AT5G40760|UniProtKB=Q9FJI5	AT5G40760	Glucose-6-phosphate 1-dehydrogenase, cytoplasmic isoform 2;ACG12;ortholog	GLUCOSE-6-PHOSPHATE 1-DEHYDROGENASE (PTHR23429:SF0)
ARATH|TAIR=AT4G24620|UniProtKB=Q8H103	AT4G24620	Glucose-6-phosphate isomerase 1, chloroplastic;PGI1;ortholog	GLUCOSE-6-PHOSPHATE ISOMERASE 1, CHLOROPLASTIC (PTHR11469:SF9)
ARATH|TAIR=AT5G42740|UniProtKB=P34795	AT5G42740	Glucose-6-phosphate isomerase, cytosolic;PGIC;ortholog	GLUCOSE-6-PHOSPHATE ISOMERASE, CYTOSOLIC (PTHR11469:SF1)
ARATH|TAIR=AT5G56360|UniProtKB=Q9FM96	AT5G56360	Glucosidase 2 subunit beta;PSL4;ortholog	GLUCOSIDASE 2 SUBUNIT BETA (PTHR12630:SF1)
ARATH|TAIR=AT3G01640|UniProtKB=Q93ZC9	AT3G01640	Glucuronokinase 1;GLCAK1;ortholog	GLUCURONOKINASE 1-RELATED (PTHR43290:SF1)
ARATH|TAIR=AT4G09990|UniProtKB=Q9T0F7	AT4G09990	Glucuronoxylan 4-O-methyltransferase 2;GXM2;ortholog	GLUCURONOXYLAN 4-O-METHYLTRANSFERASE 2-RELATED (PTHR31444:SF2)
ARATH|TAIR=AT1G33800|UniProtKB=Q9LQ32	AT1G33800	Glucuronoxylan 4-O-methyltransferase 3;GXM3;ortholog	GLUCURONOXYLAN 4-O-METHYLTRANSFERASE 2-RELATED (PTHR31444:SF2)
ARATH|TAIR=AT5G17330|UniProtKB=Q42521	AT5G17330	Glutamate decarboxylase 1;GAD1;ortholog	GLUTAMATE DECARBOXYLASE (PTHR43321:SF3)
ARATH|TAIR=AT5G18170|UniProtKB=Q43314	AT5G18170	Glutamate dehydrogenase 1;GDH1;ortholog	GLUTAMATE DEHYDROGENASE 1, MITOCHONDRIAL (PTHR11606:SF13)
ARATH|Gene=AT5G07440|UniProtKB=Q38946	AT5G07440	Glutamate dehydrogenase 2;GDH2;ortholog	GLUTAMATE DEHYDROGENASE 2 (PTHR11606:SF24)
ARATH|TAIR=AT5G53460|UniProtKB=Q9LV03	AT5G53460	Glutamate synthase 1 [NADH], chloroplastic;GLT1;ortholog	GLUTAMATE SYNTHASE [NADH] (PTHR11938:SF1)
ARATH|Gene=AT4G23100|UniProtKB=P46309	AT4G23100	Glutamate--cysteine ligase, chloroplastic;GSH1;ortholog	GLUTAMATE--CYSTEINE LIGASE, CHLOROPLASTIC (PTHR34378:SF1)
ARATH|TAIR=AT1G70580|UniProtKB=Q9S7E9	AT1G70580	Glutamate--glyoxylate aminotransferase 2;GGAT2;ortholog	GLUTAMATE--GLYOXYLATE AMINOTRANSFERASE 1-RELATED (PTHR11751:SF373)
ARATH|TAIR=AT5G64050|UniProtKB=Q9FEA2	AT5G64050	Glutamate--tRNA ligase, chloroplastic/mitochondrial;OVA3;ortholog	GLUTAMATE--TRNA LIGASE, MITOCHONDRIAL-RELATED (PTHR43311:SF2)
ARATH|TAIR=AT5G26710|UniProtKB=O82462	AT5G26710	Glutamate--tRNA ligase, cytoplasmic;At5g26710;ortholog	GLUTAMATE--TRNA LIGASE, CYTOPLASMIC (PTHR43097:SF8)
ARATH|TAIR=AT5G63570|UniProtKB=P42799	AT5G63570	Glutamate-1-semialdehyde 2,1-aminomutase 1, chloroplastic;GSA1;ortholog	GLUTAMATE-1-SEMIALDEHYDE 2,1-AMINOMUTASE 1, CHLOROPLASTIC-RELATED (PTHR43713:SF2)
ARATH|TAIR=AT3G48730|UniProtKB=Q42522	AT3G48730	Glutamate-1-semialdehyde 2,1-aminomutase 2, chloroplastic;GSA2;ortholog	GLUTAMATE-1-SEMIALDEHYDE 2,1-AMINOMUTASE 1, CHLOROPLASTIC-RELATED (PTHR43713:SF2)
ARATH|TAIR=AT5G37600|UniProtKB=Q56WN1	AT5G37600	Glutamine synthetase cytosolic isozyme 1-1;GLN1-1;ortholog	GLUTAMINE SYNTHETASE CYTOSOLIC ISOZYME 1-1-RELATED (PTHR20852:SF79)
ARATH|TAIR=AT3G17820|UniProtKB=Q9LVI8	AT3G17820	Glutamine synthetase cytosolic isozyme 1-3;GLN1-3;ortholog	GLUTAMINE SYNTHETASE CYTOSOLIC ISOZYME 1-3-RELATED (PTHR20852:SF80)
ARATH|TAIR=AT5G35630|UniProtKB=Q43127	AT5G35630	Glutamine synthetase, chloroplastic/mitochondrial;GLN2;ortholog	GLUTAMINE SYNTHETASE 2 CYTOPLASMIC (PTHR20852:SF57)
ARATH|Gene=AT1G25350|UniProtKB=Q8W4F3	AT1G25350	Glutamine--tRNA ligase, cytoplasmic;OVA9;ortholog	GLUTAMINYL-TRNA SYNTHETASE (PTHR43097:SF4)
ARATH|TAIR=AT1G55090|UniProtKB=Q9C723	AT1G55090	Glutamine-dependent NAD(+) synthetase;At1g55090;ortholog	GLUTAMINE-DEPENDENT NAD(+) SYNTHETASE (PTHR23090:SF9)
ARATH|TAIR=AT3G24090|UniProtKB=Q9LIP9	AT3G24090	Glutamine-fructose-6-phosphate transaminase 2;GFAT;ortholog	GLUTAMINE--FRUCTOSE-6-PHOSPHATE AMINOTRANSFERASE [ISOMERIZING] 1 (PTHR10937:SF0)
ARATH|TAIR=AT3G25660|UniProtKB=Q9LI77	AT3G25660	Glutamyl-tRNA(Gln) amidotransferase subunit A, chloroplastic/mitochondrial;GATA;ortholog	GLUTAMYL-TRNA(GLN) AMIDOTRANSFERASE SUBUNIT A, MITOCHONDRIAL (PTHR11895:SF7)
ARATH|Gene=AT5G40370|UniProtKB=Q9FNE2	AT5G40370	Glutaredoxin-C2;GRXC2;ortholog	GLUTAREDOXIN 2 (PTHR45694:SF5)
ARATH|TAIR=AT5G20500|UniProtKB=Q8LFQ6	AT5G20500	Glutaredoxin-C4;GRXC4;ortholog	GLUTAREDOXIN-C4 (PTHR45694:SF7)
ARATH|TAIR=AT5G44070|UniProtKB=Q9S7Z3	AT5G44070	Glutathione gamma-glutamylcysteinyltransferase 1;PCS1;ortholog	PHYTOCHELATIN SYNTHASE (PTHR33447:SF2)
ARATH|TAIR=AT3G54660|UniProtKB=P42770	AT3G54660	Glutathione reductase, chloroplastic;EMB2360;ortholog	THIOREDOXIN REDUCTASE 2, MITOCHONDRIAL (PTHR43256:SF5)
ARATH|TAIR=AT3G24170|UniProtKB=P48641	AT3G24170	Glutathione reductase, cytosolic;At3g24170;ortholog	GLUTATHIONE REDUCTASE, CYTOSOLIC (PTHR43256:SF1)
ARATH|TAIR=AT1G75270|UniProtKB=Q9FRL8	AT1G75270	Glutathione S-transferase DHAR2;DHAR2;ortholog	F18O14.31-RELATED (PTHR44420:SF2)
ARATH|TAIR=AT5G16710|UniProtKB=Q8LE52	AT5G16710	Glutathione S-transferase DHAR3, chloroplastic;DHAR3;ortholog	GLUTATHIONE S-TRANSFERASE DHAR3, CHLOROPLASTIC (PTHR44420:SF1)
ARATH|TAIR=AT2G30870|UniProtKB=P42761	AT2G30870	Glutathione S-transferase F10;GSTF10;ortholog	GLUTATHIONE S-TRANSFERASE F10-RELATED (PTHR43900:SF15)
ARATH|TAIR=AT2G47730|UniProtKB=Q96266	AT2G47730	Glutathione S-transferase F8, chloroplastic;GSTF8;ortholog	GLUTATHIONE S-TRANSFERASE F14-RELATED (PTHR43900:SF7)
ARATH|TAIR=AT2G30860|UniProtKB=O80852	AT2G30860	Glutathione S-transferase F9;GSTF9;ortholog	GLUTATHIONE S-TRANSFERASE F10-RELATED (PTHR43900:SF15)
ARATH|Gene=AT4G19880|UniProtKB=F4JU03	AT4G19880	Glutathione S-transferase family protein;At4g19880;ortholog	GLUTATHIONE S-TRANSFERASE OMEGA-LIKE 1-RELATED (PTHR32419:SF6)
ARATH|TAIR=AT5G42150|UniProtKB=Q9FHX0	AT5G42150	Glutathione S-transferase family protein;MJC20.26;ortholog	GLUTATHIONE S-TRANSFERASE FAMILY PROTEIN (PTHR12782:SF10)
ARATH|TAIR=AT5G02790|UniProtKB=Q9LZ06	AT5G02790	Glutathione S-transferase L3;GSTL3;ortholog	GLUTATHIONE S-TRANSFERASE L1-RELATED (PTHR44328:SF3)
ARATH|TAIR=AT5G41210|UniProtKB=Q9ZRT5	AT5G41210	Glutathione S-transferase T1;GSTT1;ortholog	GLUTATHIONE S-TRANSFERASE T1-RELATED (PTHR44750:SF1)
ARATH|TAIR=AT2G29490|UniProtKB=Q9ZW30	AT2G29490	Glutathione S-transferase U1;GSTU1;ortholog	GLUTATHIONE S-TRANSFERASE U1-RELATED (PTHR11260:SF486)
ARATH|TAIR=AT1G27130|UniProtKB=Q9FUS6	AT1G27130	Glutathione S-transferase U13;GSTU13;ortholog	GLUTATHIONE S-TRANSFERASE U11-RELATED (PTHR11260:SF487)
ARATH|TAIR=AT1G27140|UniProtKB=Q9FUT1	AT1G27140	Glutathione S-transferase U14;GSTU14;ortholog	GLUTATHIONE S-TRANSFERASE U11-RELATED (PTHR11260:SF487)
ARATH|TAIR=AT1G78380|UniProtKB=Q9ZRW8	AT1G78380	Glutathione S-transferase U19;GSTU19;ortholog	GLUTATHIONE S-TRANSFERASE U19-RELATED (PTHR11260:SF493)
ARATH|TAIR=AT1G78340|UniProtKB=Q8GYM1	AT1G78340	Glutathione S-transferase U22;GSTU22;ortholog	GLUTATHIONE S-TRANSFERASE U19-RELATED (PTHR11260:SF493)
ARATH|TAIR=AT1G17180|UniProtKB=Q9SHH7	AT1G17180	Glutathione S-transferase U25;GSTU25;ortholog	GLUTATHIONE S-TRANSFERASE U19-RELATED (PTHR11260:SF493)
ARATH|TAIR=AT1G17190|UniProtKB=Q9SHH8	AT1G17190	Glutathione S-transferase U26;GSTU26;ortholog	GLUTATHIONE S-TRANSFERASE U19-RELATED (PTHR11260:SF493)
ARATH|TAIR=AT3G43800|UniProtKB=Q9LZG7	AT3G43800	Glutathione S-transferase U27;GSTU27;ortholog	GLUTATHIONE S-TRANSFERASE U19-RELATED (PTHR11260:SF493)
ARATH|TAIR=AT1G53680|UniProtKB=Q9C8M3	AT1G53680	Glutathione S-transferase U28;GSTU28;ortholog	GLUTATHIONE S-TRANSFERASE U28 (PTHR11260:SF479)
ARATH|TAIR=AT2G29450|UniProtKB=P46421	AT2G29450	Glutathione S-transferase U5;GSTU5;ortholog	GLUTATHIONE S-TRANSFERASE U1-RELATED (PTHR11260:SF486)
ARATH|TAIR=AT2G29440|UniProtKB=Q9ZW26	AT2G29440	Glutathione S-transferase U6;GSTU6;ortholog	GLUTATHIONE S-TRANSFERASE U1-RELATED (PTHR11260:SF486)
ARATH|TAIR=AT2G29420|UniProtKB=Q9ZW24	AT2G29420	Glutathione S-transferase U7;GSTU7;ortholog	GLUTATHIONE S-TRANSFERASE U1-RELATED (PTHR11260:SF486)
ARATH|TAIR=AT3G09270|UniProtKB=Q9SR36	AT3G09270	Glutathione S-transferase U8;GSTU8;ortholog	GLUTATHIONE S-TRANSFERASE U1-RELATED (PTHR11260:SF486)
ARATH|Gene=AT2G02390|UniProtKB=Q9ZVQ3	AT2G02390	Glutathione S-transferase Z1;GSTZ1;ortholog	MALEYLACETOACETATE ISOMERASE (PTHR42673:SF4)
ARATH|TAIR=AT5G27380|UniProtKB=P46416	AT5G27380	Glutathione synthetase, chloroplastic;GSH2;ortholog	GLUTATHIONE SYNTHETASE (PTHR11130:SF0)
ARATH|TAIR=AT3G04120|UniProtKB=P25858	AT3G04120	Glyceraldehyde-3-phosphate dehydrogenase GAPC1, cytosolic;GAPC1;ortholog	GLYCERALDEHYDE-3-PHOSPHATE DEHYDROGENASE (PTHR10836:SF76)
ARATH|Gene=AT1G13440|UniProtKB=Q9FX54	AT1G13440	Glyceraldehyde-3-phosphate dehydrogenase GAPC2, cytosolic;GAPC2;ortholog	GLYCERALDEHYDE-3-PHOSPHATE DEHYDROGENASE GAPC2, CYTOSOLIC (PTHR10836:SF84)
ARATH|TAIR=AT1G79530|UniProtKB=Q9SAJ6	AT1G79530	Glyceraldehyde-3-phosphate dehydrogenase GAPCP1, chloroplastic;GAPCP1;ortholog	GLYCERALDEHYDE-3-PHOSPHATE DEHYDROGENASE GAPCP1, CHLOROPLASTIC-RELATED (PTHR10836:SF82)
ARATH|Gene=AT1G80460|UniProtKB=Q9M8L4	AT1G80460	Glycerol kinase;GLPK;ortholog	ZGC:172295 (PTHR10196:SF69)
ARATH|TAIR=AT1G32200|UniProtKB=Q43307	AT1G32200	Glycerol-3-phosphate acyltransferase, chloroplastic;ATS1;ortholog	GLYCEROL-3-PHOSPHATE ACYLTRANSFERASE, CHLOROPLASTIC (PTHR35695:SF1)
ARATH|TAIR=AT5G40610|UniProtKB=Q9SCX9	AT5G40610	Glycerol-3-phosphate dehydrogenase [NAD(+)] 1, chloroplastic;DHAPRD;ortholog	GLYCEROL-3-PHOSPHATE DEHYDROGENASE [NAD(+)]-RELATED (PTHR11728:SF8)
ARATH|TAIR=AT3G07690|UniProtKB=Q9S785	AT3G07690	Glycerol-3-phosphate dehydrogenase [NAD(+)] At3g07690, cytosolic;At3g07690;ortholog	SUBFAMILY NOT NAMED (PTHR11728:SF30)
ARATH|TAIR=AT3G10370|UniProtKB=Q9SS48	AT3G10370	Glycerol-3-phosphate dehydrogenase SDP6, mitochondrial;SDP6;ortholog	GLYCEROL-3-PHOSPHATE DEHYDROGENASE, MITOCHONDRIAL (PTHR11985:SF15)
ARATH|Gene=AT5G41080|UniProtKB=Q9FLM1	AT5G41080	Glycerophosphodiester phosphodiesterase GDPD2;GDPD2;ortholog	GLYCEROPHOSPHOCHOLINE PHOSPHODIESTERASE GPCPD1 (PTHR22958:SF1)
ARATH|TAIR=AT1G74210|UniProtKB=Q9C907	AT1G74210	Glycerophosphodiester phosphodiesterase GDPD5;GDPD5;ortholog	GLYCEROPHOSPHODIESTER PHOSPHODIESTERASE GDPD5-RELATED (PTHR43620:SF7)
ARATH|TAIR=AT4G26690|UniProtKB=Q9SZ11	AT4G26690	Glycerophosphodiester phosphodiesterase GDPDL3;GDPDL3;ortholog	GLYCEROPHOSPHODIESTER PHOSPHODIESTERASE GDPDL1-RELATED (PTHR43620:SF1)
ARATH|TAIR=AT5G55480|UniProtKB=Q9FJ62	AT5G55480	Glycerophosphodiester phosphodiesterase GDPDL4;GDPDL4;ortholog	GLYCEROPHOSPHODIESTER PHOSPHODIESTERASE GDPDL1-RELATED (PTHR43620:SF1)
ARATH|TAIR=AT2G35120|UniProtKB=O82179	AT2G35120	Glycine cleavage system H protein 2, mitochondrial;GDH2;ortholog	GLYCINE CLEAVAGE SYSTEM H PROTEIN, MITOCHONDRIAL (PTHR11715:SF3)
ARATH|Gene=AT4G33010|UniProtKB=Q94B78	AT4G33010	Glycine dehydrogenase (decarboxylating) 1, mitochondrial;GLDP1;ortholog	GLYCINE DEHYDROGENASE (DECARBOXYLATING), MITOCHONDRIAL (PTHR11773:SF1)
ARATH|TAIR=AT2G26080|UniProtKB=O80988	AT2G26080	Glycine dehydrogenase (decarboxylating) 2, mitochondrial;GLDP2;ortholog	GLYCINE DEHYDROGENASE (DECARBOXYLATING), MITOCHONDRIAL (PTHR11773:SF1)
ARATH|TAIR=AT3G48110|UniProtKB=Q8L785	AT3G48110	Glycine--tRNA ligase, chloroplastic/mitochondrial 2;EDD1;ortholog	GLYCINE--TRNA LIGASE, CHLOROPLASTIC/MITOCHONDRIAL 2 (PTHR30075:SF2)
ARATH|TAIR=AT1G29880|UniProtKB=O23627	AT1G29880	Glycine--tRNA ligase, mitochondrial 1;At1g29880;ortholog	GLYCINE--TRNA LIGASE, MITOCHONDRIAL 1 (PTHR10745:SF16)
ARATH|TAIR=AT1G27090|UniProtKB=Q9LFX8	AT1G27090	Glycine-rich protein;At1g27090;ortholog	GLYCINE-RICH PROTEIN (PTHR37736:SF1)
ARATH|Gene=AT4G13850|UniProtKB=Q9SVM8	AT4G13850	Glycine-rich RNA-binding protein 2, mitochondrial;RBG2;ortholog	GLYCINE-RICH RNA-BINDING PROTEIN 2, MITOCHONDRIAL (PTHR15241:SF37)
ARATH|TAIR=AT5G61030|UniProtKB=Q9FNR1	AT5G61030	Glycine-rich RNA-binding protein 3, mitochondrial;RBG3;ortholog	GLYCINE-RICH RNA-BINDING PROTEIN 3, MITOCHONDRIAL-RELATED (PTHR15241:SF111)
ARATH|TAIR=AT3G23830|UniProtKB=Q9LIS2	AT3G23830	Glycine-rich RNA-binding protein 4, mitochondrial;RBG4;ortholog	GLYCINE-RICH RNA-BINDING PROTEIN 4, MITOCHONDRIAL-RELATED (PTHR15241:SF65)
ARATH|TAIR=AT1G74230|UniProtKB=Q9C909	AT1G74230	Glycine-rich RNA-binding protein 5, mitochondrial;RBG5;ortholog	GLYCINE-RICH RNA-BINDING PROTEIN 3, MITOCHONDRIAL-RELATED (PTHR15241:SF111)
ARATH|TAIR=AT1G18630|UniProtKB=Q9FZ84	AT1G18630	Glycine-rich RNA-binding protein 6, mitochondrial;RBG6;ortholog	GLYCINE-RICH RNA-BINDING PROTEIN 4, MITOCHONDRIAL-RELATED (PTHR15241:SF65)
ARATH|Gene=AT2G21660|UniProtKB=Q03250	AT2G21660	Glycine-rich RNA-binding protein 7;RBG7;ortholog	GLYCINE-RICH RNA-BINDING PROTEIN 7-RELATED (PTHR15241:SF53)
ARATH|Gene=AT4G39260|UniProtKB=Q03251	AT4G39260	Glycine-rich RNA-binding protein 8;RBG8;ortholog	GLYCINE-RICH RNA-BINDING PROTEIN 7-RELATED (PTHR15241:SF53)
ARATH|TAIR=AT3G26420|UniProtKB=Q9LIN3	AT3G26420	Glycine-rich RNA-binding protein RZ1A;RZ1A;ortholog	GLYCINE-RICH RNA-BINDING PROTEIN RZ1A (PTHR15241:SF29)
ARATH|TAIR=AT5G04280|UniProtKB=Q8RWN5	AT5G04280	Glycine-rich RNA-binding protein RZ1C;RZ1C;ortholog	GLYCINE-RICH RNA-BINDING PROTEIN RZ1B-RELATED (PTHR15241:SF74)
ARATH|TAIR=AT2G33470|UniProtKB=O22797	AT2G33470	Glycolipid transfer protein 1;GLTP1;ortholog	PLECKSTRIN HOMOLOGY DOMAIN-CONTAINING FAMILY A MEMBER 8-RELATED (PTHR10219:SF25)
ARATH|Gene=AT3G54440|UniProtKB=F4JCX1	AT3G54440	Glycoside hydrolase family 2 protein;At3g54440;ortholog	GLYCOSIDE HYDROLASE FAMILY 2 PROTEIN (PTHR46323:SF2)
ARATH|Gene_OrderedLocusName=At1g10050|UniProtKB=A0A1P8AUA7	AT1G10050	Glycosyl hydrolase family 10 protein / carbohydrate-binding domain-containing protein;ATXYN2;ortholog	GLYCOSYL HYDROLASE FAMILY 10 PROTEIN / CARBOHYDRATE-BINDING DOMAIN-CONTAINING PROTEIN (PTHR31490:SF1)
ARATH|TAIR=AT5G15870|UniProtKB=Q9LFT3	AT5G15870	Glycosyl hydrolase family 81 protein;At5g15870;ortholog	ENDO-1,3(4)-BETA-GLUCANASE 2 (PTHR31983:SF0)
ARATH|TAIR=AT4G01040|UniProtKB=Q9M159	AT4G01040	Glycosyl hydrolase superfamily protein;F2N1.39-01;ortholog	CHITINASE DOMAIN-CONTAINING PROTEIN 1 (PTHR46066:SF2)
ARATH|TAIR=AT3G55830|UniProtKB=Q9LY62	AT3G55830	Glycosyltransferase family 64 protein C4;EPC1;ortholog	GLYCOSYLTRANSFERASE FAMILY 64 PROTEIN C4 (PTHR11062:SF82)
ARATH|TAIR=AT3G08550|UniProtKB=Q9C9Z9	AT3G08550	Glycosyltransferase-like KOBITO 1;ELD1;ortholog	GLYCOSYLTRANSFERASE-LIKE KOBITO 1 (PTHR46701:SF2)
ARATH|Gene=AT4G18230|UniProtKB=Q84R09	AT4G18230	Glycosyltransferase;At4g18230;ortholog	UDP-N-ACETYLGLUCOSAMINE TRANSFERASE SUBUNIT ALG14 HOMOLOG (PTHR12154:SF4)
ARATH|Gene=AT3G61270|UniProtKB=Q9M2D7	AT3G61270	Glycosyltransferase;T20K12.170;ortholog	DOWNSTREAM TARGET OF AGL15 2-RELATED (PTHR12203:SF28)
ARATH|TAIR=AT5G57020|UniProtKB=Q9LTR9	AT5G57020	Glycylpeptide N-tetradecanoyltransferase 1;NMT1;ortholog	ACYL-COA N-ACYLTRANSFERASES (NAT) SUPERFAMILY PROTEIN-RELATED (PTHR11377:SF13)
ARATH|Gene_OrderedLocusName=At3g25530|UniProtKB=A0A1I9LPQ6	AT3G25530	Glyoxylate reductase 1;GLYR1;ortholog	OXIDOREDUCTASE GLYR1-RELATED (PTHR43580:SF2)
ARATH|TAIR=AT1G79870|UniProtKB=Q9CA90	AT1G79870	Glyoxylate/hydroxypyruvate reductase A HPR2;HPR2;ortholog	GLYOXYLATE/HYDROXYPYRUVATE REDUCTASE A HPR2 (PTHR10996:SF178)
ARATH|TAIR=locus|UniProtKB=Q9LSV0	AT3G25530	Glyoxylate/succinic semialdehyde reductase 1;GLYR1;ortholog	OXIDOREDUCTASE GLYR1-RELATED (PTHR43580:SF2)
ARATH|TAIR=AT1G09330|UniProtKB=Q8LEK2	AT1G09330	Golgi apparatus membrane protein-like protein ECHIDNA;ECH;ortholog	GOLGI APPARATUS MEMBRANE PROTEIN TVP23 HOMOLOG A (PTHR13019:SF7)
ARATH|TAIR=AT1G15880|UniProtKB=Q9LMP7	AT1G15880	Golgi SNAP receptor complex member 1-1;GOS11;ortholog	GOLGI SNAP RECEPTOR COMPLEX MEMBER 1 (PTHR21094:SF0)
ARATH|TAIR=AT2G45200|UniProtKB=O22151	AT2G45200	Golgi SNAP receptor complex member 1-2;GOS12;ortholog	GOLGI SNAP RECEPTOR COMPLEX MEMBER 1-2 (PTHR21094:SF2)
ARATH|TAIR=AT1G67930|UniProtKB=Q9C9V9	AT1G67930	Golgi transport complex protein-like protein;At1g67930;ortholog	CONSERVED OLIGOMERIC GOLGI COMPLEX SUBUNIT 5 (PTHR13228:SF3)
ARATH|EnsemblGenome=AT1G79830|UniProtKB=Q0WVL7	AT1G79830	Golgin candidate 5;GC5;ortholog	GOLGIN CANDIDATE 5 (PTHR47347:SF1)
ARATH|TAIR=AT3G27530|UniProtKB=B0F9L4	AT3G27530	Golgin candidate 6;GC6;ortholog	GENERAL VESICULAR TRANSPORT FACTOR P115 (PTHR10013:SF0)
ARATH|Gene=AT3G07140|UniProtKB=Q949U5	AT3G07140	GPI transamidase component Gpi16 subunit family protein;At3g07140;ortholog	GPI TRANSAMIDASE COMPONENT PIG-T (PTHR12959:SF11)
ARATH|Gene=AT3G07180|UniProtKB=Q8W4D7	AT3G07180	GPI transamidase component PIG-S-like protein;T1B9.16;ortholog	GPI TRANSAMIDASE COMPONENT PIG-S (PTHR21072:SF13)
ARATH|TAIR=AT5G23890|UniProtKB=Q9FF91	AT5G23890	GPI-anchored adhesin-like protein;MRO11.7;ortholog	GPI-ANCHORED ADHESIN-LIKE PROTEIN-RELATED (PTHR33740:SF6)
ARATH|TAIR=AT1G23100|UniProtKB=Q8LDC9	AT1G23100	GroES-like family protein;At1g23100;ortholog	10 KDA HEAT SHOCK PROTEIN, MITOCHONDRIAL (PTHR10772:SF0)
ARATH|EnsemblGenome=AT5G63620|UniProtKB=F4KAS6	AT5G63620	GroES-like zinc-binding alcohol dehydrogenase family protein;MBK5.9;ortholog	GROES-LIKE ZINC-BINDING ALCOHOL DEHYDROGENASE FAMILY PROTEIN (PTHR43350:SF12)
ARATH|TAIR=AT3G56460|UniProtKB=Q9LXZ4	AT3G56460	GroES-like zinc-binding alcohol dehydrogenase family protein;T5P19_110;ortholog	QUINONE OXIDOREDUCTASE-LIKE PROTEIN 2 (PTHR43677:SF4)
ARATH|TAIR=AT4G26780|UniProtKB=Q8LB47	AT4G26780	GrpE protein homolog;AR192;ortholog	GRPE PROTEIN HOMOLOG, MITOCHONDRIAL (PTHR21237:SF23)
ARATH|Gene=AT5G17710|UniProtKB=Q9XQC7	AT5G17710	GrpE protein homolog;grpE;ortholog	GRPE PROTEIN HOMOLOG (PTHR21237:SF27)
ARATH|TAIR=AT5G55200|UniProtKB=Q9FLP3	AT5G55200	GrpE protein homolog;MCO15.15;ortholog	GRPE PROTEIN HOMOLOG, MITOCHONDRIAL (PTHR21237:SF23)
ARATH|TAIR=AT4G03190|UniProtKB=Q9ZR12	AT4G03190	GRR1-like protein 1;GRH1;ortholog	GRR1-LIKE PROTEIN 1-RELATED (PTHR16134:SF35)
ARATH|TAIR=AT5G20010|UniProtKB=P41916	AT5G20010	GTP-binding nuclear protein Ran-1;RAN1;ortholog	GTP-BINDING NUCLEAR PROTEIN RAN-1 (PTHR24071:SF7)
ARATH|TAIR=AT4G02080|UniProtKB=O04834	AT4G02080	GTP-binding protein SAR1A;SAR1A;ortholog	GTP-BINDING PROTEIN SAR1B (PTHR45684:SF2)
ARATH|TAIR=AT1G56330|UniProtKB=Q01474	AT1G56330	GTP-binding protein SAR1B;SAR1B;ortholog	GTP-BINDING PROTEIN SAR1B-RELATED (PTHR45684:SF4)
ARATH|TAIR=AT3G07050|UniProtKB=Q9M8Z5	AT3G07050	Guanine nucleotide-binding protein-like NSN1;NSN1;ortholog	GUANINE NUCLEOTIDE-BINDING PROTEIN-LIKE 3-LIKE PROTEIN (PTHR11089:SF30)
ARATH|TAIR=AT2G44100|UniProtKB=Q96254	AT2G44100	Guanosine nucleotide diphosphate dissociation inhibitor 1;GDI1;ortholog	RAB GDP DISSOCIATION INHIBITOR (PTHR11787:SF8)
ARATH|TAIR=AT3G59920|UniProtKB=O24653	AT3G59920	Guanosine nucleotide diphosphate dissociation inhibitor 2;GDI2;ortholog	RAB GDP DISSOCIATION INHIBITOR (PTHR11787:SF8)
ARATH|Gene=AT3G57550|UniProtKB=Q9M682	AT3G57550	Guanylate kinase 2;GK-2;ortholog	GUANYLATE KINASE (PTHR23117:SF13)
ARATH|TAIR=AT2G38840|UniProtKB=F4ITY5	AT2G38840	Guanylate-binding family protein;At2g38840;ortholog	GUANYLATE-BINDING FAMILY PROTEIN (PTHR10751:SF81)
ARATH|TAIR=AT5G46070|UniProtKB=F4KG14	AT5G46070	Guanylate-binding family protein;MCL19.12;ortholog	GUANYLATE-BINDING PROTEIN 1-RELATED (PTHR10751:SF2)
ARATH|Gene=AT1G24300|UniProtKB=F4I983	AT1G24300	GYF domain-containing protein;At1g24300;ortholog	GYF DOMAIN-CONTAINING PROTEIN (PTHR46992:SF1)
ARATH|TAIR=AT1G27430|UniProtKB=F4HSW8	AT1G27430	GYF domain-containing protein;At1g27430;ortholog	GYF DOMAIN-CONTAINING PROTEIN (PTHR46992:SF1)
ARATH|TAIR=AT5G42950|UniProtKB=Q9FMM3	AT5G42950	GYF domain-containing protein;MBD2.15;ortholog	GYF DOMAIN-CONTAINING PROTEIN (PTHR47471:SF1)
ARATH|TAIR=AT5G08180|UniProtKB=Q9LEY9	AT5G08180	H/ACA ribonucleoprotein complex subunit 2-like protein;At5g08180;ortholog	H/ACA RIBONUCLEOPROTEIN COMPLEX SUBUNIT 2 (PTHR23105:SF12)
ARATH|Gene=AT2G20490|UniProtKB=Q93XX8	AT2G20490	H/ACA ribonucleoprotein complex subunit 3-like protein;At2g20490;ortholog	H/ACA RIBONUCLEOPROTEIN COMPLEX SUBUNIT 3 (PTHR13305:SF0)
ARATH|TAIR=AT3G57150|UniProtKB=Q9LD90	AT3G57150	H/ACA ribonucleoprotein complex subunit 4;CBF5;ortholog	H/ACA RIBONUCLEOPROTEIN COMPLEX SUBUNIT 4 (PTHR23127:SF0)
ARATH|TAIR=AT5G44020|UniProtKB=Q9FNC4	AT5G44020	HAD superfamily, subfamily IIIB acid phosphatase;MRH10.13;ortholog	HAD SUPERFAMILY, SUBFAMILY IIIB ACID PHOSPHATASE (PTHR31284:SF15)
ARATH|Gene_OrderedLocusName=At2g23890|UniProtKB=A0A1P8B1F7	AT2G23890	HAD-superfamily hydrolase, subfamily IG, 5'-nucleotidase;At2g23890;ortholog	5'-NUCLEOTIDASE DOMAIN-CONTAINING PROTEIN DDB_G0275467 (PTHR12103:SF12)
ARATH|TAIR=AT2G33255|UniProtKB=Q8RYE9	AT2G33255	Haloacid dehalogenase-like hydrolase domain-containing protein At2g33255;At2g33255;ortholog	HALOACID DEHALOGENASE-LIKE HYDROLASE DOMAIN-CONTAINING PROTEIN 2 (PTHR19288:SF43)
ARATH|TAIR=AT2G38740|UniProtKB=Q9ZVJ5	AT2G38740	Haloacid dehalogenase-like hydrolase domain-containing protein Sgpp;SGPP;ortholog	HALOACID DEHALOGENASE-LIKE HYDROLASE DOMAIN-CONTAINING PROTEIN SGPP (PTHR46193:SF7)
ARATH|Gene=AT1G67140|UniProtKB=F4HRS1	AT1G67140	HEAT repeat-containing protein;SWEETIE;ortholog	HEAT REPEAT-CONTAINING PROTEIN (PTHR46975:SF1)
ARATH|TAIR=AT5G09590|UniProtKB=Q9LDZ0	AT5G09590	Heat shock 70 kDa protein 10, mitochondrial;HSP70-10;ortholog	STRESS-70 PROTEIN, MITOCHONDRIAL (PTHR19375:SF184)
ARATH|TAIR=AT1G79930|UniProtKB=Q9S7C0	AT1G79930	Heat shock 70 kDa protein 14;HSP70-14;ortholog	HEAT SHOCK 70 KDA PROTEIN 14-RELATED (PTHR45639:SF13)
ARATH|Gene=AT1G79920|UniProtKB=F4HQD4	AT1G79920	Heat shock 70 kDa protein 15;HSP70-15;ortholog	HEAT SHOCK 70 KDA PROTEIN 14-RELATED (PTHR45639:SF13)
ARATH|TAIR=AT1G11660|UniProtKB=Q9SAB1	AT1G11660	Heat shock 70 kDa protein 16;HSP70-16;ortholog	HEAT SHOCK 70 KDA PROTEIN 16 (PTHR45639:SF10)
ARATH|TAIR=AT4G16660|UniProtKB=F4JMJ1	AT4G16660	Heat shock 70 kDa protein 17;HSP70-17;ortholog	HEAT SHOCK 70 KDA PROTEIN 17 (PTHR45639:SF12)
ARATH|TAIR=AT3G09440|UniProtKB=O65719	AT3G09440	Heat shock 70 kDa protein 3;HSP70-3;ortholog	HEAT SHOCK 70 KDA PROTEIN 3 (PTHR19375:SF342)
ARATH|TAIR=AT4G24280|UniProtKB=Q9STW6	AT4G24280	Heat shock 70 kDa protein 6, chloroplastic;HSP70-6;ortholog	HEAT SHOCK 70 KDA PROTEIN 6, CHLOROPLASTIC-RELATED (PTHR19375:SF147)
ARATH|TAIR=AT5G49910|UniProtKB=Q9LTX9	AT5G49910	Heat shock 70 kDa protein 7, chloroplastic;HSP70-7;ortholog	HEAT SHOCK 70 KDA PROTEIN 6, CHLOROPLASTIC-RELATED (PTHR19375:SF147)
ARATH|TAIR=AT4G37910|UniProtKB=Q8GUM2	AT4G37910	Heat shock 70 kDa protein 9, mitochondrial;HSP70-9;ortholog	HEAT SHOCK 70 KDA PROTEIN 9, MITOCHONDRIAL (PTHR19375:SF350)
ARATH|Gene=AT5G56030|UniProtKB=P55737	AT5G56030	Heat shock protein 90-2;HSP90-2;ortholog	HEAT SHOCK PROTEIN HSP 90-ALPHA-RELATED (PTHR11528:SF34)
ARATH|TAIR=AT5G56010|UniProtKB=P51818	AT5G56010	Heat shock protein 90-3;HSP90-3;ortholog	HEAT SHOCK PROTEIN HSP 90-ALPHA-RELATED (PTHR11528:SF34)
ARATH|TAIR=AT5G56000|UniProtKB=O03986	AT5G56000	Heat shock protein 90-4;HSP90-4;ortholog	HEAT SHOCK PROTEIN HSP 90-ALPHA-RELATED (PTHR11528:SF34)
ARATH|TAIR=AT2G04030|UniProtKB=Q9SIF2	AT2G04030	Heat shock protein 90-5, chloroplastic;HSP90-5;ortholog	ENDOPLASMIN (PTHR11528:SF54)
ARATH|TAIR=AT3G07770|UniProtKB=F4JFN3	AT3G07770	Heat shock protein 90-6, mitochondrial;HSP90-6;ortholog	HEAT SHOCK PROTEIN 90-6, MITOCHONDRIAL (PTHR11528:SF41)
ARATH|Gene=AT4G39860|UniProtKB=Q9SMR7	AT4G39860	Hematological/neurological-like protein;At4g39860;ortholog	EXPRESSED PROTEIN-RELATED (PTHR31132:SF2)
ARATH|TAIR=AT3G62370|UniProtKB=Q9LZQ3	AT3G62370	Heme binding protein;T12C14_70;ortholog	HEME BINDING PROTEIN (PTHR36044:SF1)
ARATH|TAIR=AT4G14300|UniProtKB=Q8W034	AT4G14300	Heterogeneous nuclear ribonucleoprotein 1;RNP1;ortholog	HETEROGENEOUS NUCLEAR RIBONUCLEOPROTEIN 1-RELATED (PTHR15241:SF41)
ARATH|TAIR=AT4G29130|UniProtKB=Q42525	AT4G29130	Hexokinase-1;HXK1;ortholog	HEXOKINASE-1-RELATED (PTHR19443:SF58)
ARATH|Gene=AT2G19860|UniProtKB=P93834	AT2G19860	Hexokinase-2;HXK2;ortholog	HEXOKINASE-1-RELATED (PTHR19443:SF58)
ARATH|TAIR=AT1G47840|UniProtKB=Q9FZG4	AT1G47840	Hexokinase-like 1 protein;At1g47840;ortholog	HEXOKINASE 1 (PTHR19443:SF16)
ARATH|TAIR=AT1G20693|UniProtKB=O49596	AT1G20693	High mobility group B protein 2;HMGB2;ortholog	HIGH MOBILITY GROUP B PROTEIN 2-RELATED (PTHR46261:SF5)
ARATH|TAIR=AT1G20696|UniProtKB=P93047	AT1G20696	High mobility group B protein 3;HMGB3;ortholog	HIGH MOBILITY GROUP B PROTEIN 2-RELATED (PTHR46261:SF5)
ARATH|TAIR=AT2G17560|UniProtKB=Q42344	AT2G17560	High mobility group B protein 4;HMGB4;ortholog	HIGH MOBILITY GROUP B PROTEIN 2-RELATED (PTHR46261:SF5)
ARATH|TAIR=AT4G35570|UniProtKB=O49597	AT4G35570	High mobility group B protein 5;HMGB5;ortholog	HIGH MOBILITY GROUP B PROTEIN 2-RELATED (PTHR46261:SF5)
ARATH|TAIR=AT1G74790|UniProtKB=Q9SSG3	AT1G74790	HIPL1 protein;HIPL1;ortholog	HIPL1 PROTEIN-RELATED (PTHR19328:SF13)
ARATH|TAIR=AT1G31860|UniProtKB=O82768	AT1G31860	Histidine biosynthesis bifunctional protein hisIE, chloroplastic;HISN2;ortholog	HISTIDINE BIOSYNTHESIS BIFUNCTIONAL PROTEIN HISIE, CHLOROPLASTIC (PTHR42945:SF1)
ARATH|TAIR=AT3G02760|UniProtKB=F4IYF8	AT3G02760	Histidine--tRNA ligase, cytoplasmic;At3g02760;ortholog	HISTIDINE--TRNA LIGASE, CYTOPLASMIC (PTHR11476:SF9)
ARATH|TAIR=AT3G29350|UniProtKB=Q9ZNV8	AT3G29350	Histidine-containing phosphotransfer protein 2;AHP2;ortholog	HISTIDINE-CONTAINING PHOSPHOTRANSFER PROTEIN 2-RELATED (PTHR28242:SF13)
ARATH|TAIR=AT5G39340|UniProtKB=Q9SAZ5	AT5G39340	Histidine-containing phosphotransfer protein 3;AHP3;ortholog	HISTIDINE-CONTAINING PHOSPHOTRANSFER PROTEIN 2-RELATED (PTHR28242:SF13)
ARATH|TAIR=AT5G63890|UniProtKB=Q9C5U8	AT5G63890	Histidinol dehydrogenase, chloroplastic;HISN8;ortholog	HISTIDINE BIOSYNTHESIS TRIFUNCTIONAL PROTEIN (PTHR21256:SF2)
ARATH|Gene=AT5G10330|UniProtKB=B9DHD3	AT5G10330,AT1G71920	Histidinol-phosphate aminotransferase 1, chloroplastic;HISN6A;ortholog	HISTIDINOL-PHOSPHATE AMINOTRANSFERASE (PTHR42885:SF2)
ARATH|Gene=AT1G71920|UniProtKB=P0DI07	AT5G10330,AT1G71920	Histidinol-phosphate aminotransferase 2, chloroplastic;HISN6B;ortholog	HISTIDINOL-PHOSPHATE AMINOTRANSFERASE (PTHR42885:SF2)
ARATH|TAIR=AT5G56740|UniProtKB=Q9FJT8	AT5G56740	Histone acetyltransferase type B catalytic subunit;HAG2;ortholog	HISTONE ACETYLTRANSFERASE TYPE B CATALYTIC SUBUNIT (PTHR12046:SF0)
ARATH|Gene=AT4G38130|UniProtKB=O22446	AT4G38130	Histone deacetylase 19;HDA19;ortholog	HISTONE DEACETYLASE RPD3 (PTHR10625:SF184)
ARATH|Gene=AT2G45640|UniProtKB=O64644	AT2G45640	Histone deacetylase complex subunit SAP18;At2g45640;ortholog	HISTONE DEACETYLASE COMPLEX SUBUNIT SAP18 (PTHR13082:SF0)
ARATH|Gene=AT3G44750|UniProtKB=Q9FVE6	AT3G44750	Histone deacetylase HDT1;HDT1;ortholog	32 KDA HEAT SHOCK PROTEIN (PTHR31802:SF3)
ARATH|TAIR=AT5G22650|UniProtKB=Q56WH4	AT5G22650	Histone deacetylase HDT2;HDT2;ortholog	32 KDA HEAT SHOCK PROTEIN (PTHR31802:SF3)
ARATH|TAIR=AT5G03740|UniProtKB=Q9LZR5	AT5G03740	Histone deacetylase HDT3;HDT3;ortholog	HISTONE DEACETYLASE HDT3-RELATED (PTHR31802:SF9)
ARATH|Gene=AT2G27840|UniProtKB=Q9M4T3	AT2G27840	Histone deacetylase HDT4;HDT4;ortholog	HISTONE DEACETYLASE HDT3-RELATED (PTHR31802:SF9)
ARATH|TAIR=AT1G06760|UniProtKB=P26568	AT1G06760	Histone H1.1;At1g06760;ortholog	HISTONE H1.1-RELATED (PTHR11467:SF96)
ARATH|Gene=AT2G30620|UniProtKB=P26569	AT2G30620	Histone H1.2;At2g30620;ortholog	HISTONE H1.1-RELATED (PTHR11467:SF96)
ARATH|TAIR=AT3G54560|UniProtKB=O23628	AT3G54560	Histone H2A variant 1;H2AV;ortholog	HISTONE H2A VARIANT 1-RELATED (PTHR23430:SF211)
ARATH|TAIR=AT5G54640|UniProtKB=Q9LD28	AT5G54640	Histone H2A.6;RAT5;ortholog	HISTONE H2A.6-RELATED (PTHR23430:SF141)
ARATH|TAIR=AT1G07790|UniProtKB=Q9LQQ4	AT1G07790	Histone H2B.1;At1g07790;ortholog	H2B HISTONE FAMILY, MEMBER M (PTHR23428:SF188)
ARATH|TAIR=AT5G59910|UniProtKB=P40283	AT5G59910	Histone H2B.11;At5g59910;ortholog	HISTONE H2B.11-RELATED (PTHR23428:SF97)
ARATH|TAIR=AT3G45980|UniProtKB=O23629	AT3G45980	Histone H2B.6;H2B;ortholog	HISTONE H2B.11-RELATED (PTHR23428:SF97)
ARATH|TAIR=AT3G53650|UniProtKB=Q9LFF6	AT3G53650	Histone H2B.8;At3g53650;ortholog	HISTONE H2B.8 (PTHR23428:SF106)
ARATH|Gene=AT4G40030|UniProtKB=P59169	AT5G10980,AT4G40030	Histone H3.3;HTR4;ortholog	HISTONE H3-LIKE 2-RELATED (PTHR11426:SF178)
ARATH|Gene=AT1G07660|UniProtKB=P59259	AT5G59970,AT1G07660	Histone H4;At1g07660;ortholog	HISTONE H4 (PTHR10484:SF166)
ARATH|TAIR=AT5G58230|UniProtKB=O22467	AT5G58230	Histone-binding protein MSI1;MSI1;ortholog	HISTONE-BINDING PROTEIN CAF1-RELATED (PTHR22850:SF27)
ARATH|TAIR=AT3G21820|UniProtKB=Q5PP37	AT3G21820	Histone-lysine N-methyltransferase ATXR2;ATXR2;ortholog	HISTONE-LYSINE N-METHYLTRANSFERASE ATXR2 (PTHR47436:SF1)
ARATH|Gene=AT3G63250|UniProtKB=Q9M1W4	AT3G63250	Homocysteine S-methyltransferase 2;HMT-2;ortholog	HOMOCYSTEINE S-METHYLTRANSFERASE 2 (PTHR46015:SF3)
ARATH|Gene=AT3G11945|UniProtKB=F4J8K0	AT3G11945	Homogentisate prenyltransferase;HST;ortholog	HOMOGENTISATE PRENYLTRANSFERASE-RELATED (PTHR43009:SF3)
ARATH|EnsemblGenome=AT3G11945|UniProtKB=Q1ACB3	AT3G11945	Homogentisate solanesyltransferase, chloroplastic;HST;ortholog	HOMOGENTISATE PRENYLTRANSFERASE-RELATED (PTHR43009:SF3)
ARATH|EnsemblGenome=AT1G66240|UniProtKB=F4ID99	AT1G66240	Homolog of anti-oxidant 1;ATX1;ortholog
ARATH|Gene=AT5G21060|UniProtKB=F4K6Y8	AT5G21060	Homoserine dehydrogenase;At5g21060;ortholog	HOMOSERINE DEHYDROGENASE (PTHR43070:SF3)
ARATH|TAIR=AT2G17265|UniProtKB=Q8L7R2	AT2G17265	Homoserine kinase;HSK;ortholog	HOMOSERINE KINASE (PTHR20861:SF1)
ARATH|TAIR=AT3G23175|UniProtKB=Q8GYI3	AT3G23175	HR-like lesion-inducing protein-like protein;At3g23175;ortholog	HR-LIKE LESION-INDUCING PROTEIN-RELATED (PTHR31474:SF1)
ARATH|TAIR=AT3G23180|UniProtKB=Q9LTD0	AT3G23180	HR-like lesion-inducing protein;At3g23180;ortholog	HR-LIKE LESION-INDUCING PROTEIN-RELATED (PTHR31474:SF1)
ARATH|TAIR=AT5G58740|UniProtKB=Q8VXX3	AT5G58740	HSP20-like chaperones superfamily protein;MZN1.18;ortholog	NUDC DOMAIN-CONTAINING PROTEIN 2 (PTHR12356:SF18)
ARATH|TAIR=AT1G12270|UniProtKB=Q9LNB6	AT1G12270	Hsp70-Hsp90 organizing protein 1;HOP1;ortholog	HSP70-HSP90 ORGANIZING PROTEIN 1-RELATED (PTHR22904:SF488)
ARATH|TAIR=AT1G62740|UniProtKB=Q5XEP2	AT1G62740	Hsp70-Hsp90 organizing protein 2;HOP2;ortholog	HSP70-HSP90 ORGANIZING PROTEIN 1-RELATED (PTHR22904:SF488)
ARATH|TAIR=AT4G12400|UniProtKB=Q9STH1	AT4G12400	Hsp70-Hsp90 organizing protein 3;HOP3;ortholog	HSP70-HSP90 ORGANIZING PROTEIN 1-RELATED (PTHR22904:SF488)
ARATH|TAIR=AT5G07870|UniProtKB=Q9SD97	AT5G07870	HXXXD-type acyl-transferase family protein;At5g07870;ortholog	ANTHRANILATE N-HYDROXYCINNAMOYL/BENZOYLTRANSFERASE-LIKE PROTEIN-RELATED (PTHR31896:SF6)
ARATH|TAIR=AT3G45740|UniProtKB=Q9M169	AT3G45740	Hydrolase family protein / HAD-superfamily protein;T6D9_70;ortholog	ZGC:77375 (PTHR14269:SF4)
ARATH|TAIR=AT3G10850|UniProtKB=O24496	AT3G10850	Hydroxyacylglutathione hydrolase cytoplasmic;GLX2-2;ortholog	TENZING NORGAY, ISOFORM C (PTHR11935:SF94)
ARATH|TAIR=AT4G11820|UniProtKB=P54873	AT4G11820	Hydroxymethylglutaryl-CoA synthase;HMGS;ortholog	3-HYDROXY-3-METHYLGLUTARYL-COA SYNTHASE 1 (SOLUBLE) (PTHR43323:SF2)
ARATH|TAIR=AT5G25265|UniProtKB=Q8W4E6	AT5G25265	Hydroxyproline O-arabinosyltransferase 1;HPAT1;ortholog	HYDROXYPROLINE O-ARABINOSYLTRANSFERASE 1-RELATED (PTHR31485:SF3)
ARATH|TAIR=AT2G25260|UniProtKB=Q494Q2	AT2G25260	Hydroxyproline O-arabinosyltransferase 2;HPAT2;ortholog	HYDROXYPROLINE O-ARABINOSYLTRANSFERASE 1-RELATED (PTHR31485:SF3)
ARATH|TAIR=AT5G13500|UniProtKB=Q9FY51	AT5G13500	Hydroxyproline O-arabinosyltransferase 3;HPAT3;ortholog	HYDROXYPROLINE O-ARABINOSYLTRANSFERASE 3 (PTHR31485:SF4)
ARATH|TAIR=AT5G53340|UniProtKB=Q94F27	AT5G53340	Hydroxyproline O-galactosyltransferase HPGT1;HPTG1;ortholog	HYDROXYPROLINE O-GALACTOSYLTRANSFERASE HPGT1 (PTHR11214:SF224)
ARATH|TAIR=AT1G14710|UniProtKB=F4HWB0	AT1G14710	Hydroxyproline-rich glycoprotein family protein;At1g14710;ortholog	HYDROXYPROLINE-RICH GLYCOPROTEIN FAMILY PROTEIN (PTHR31447:SF0)
ARATH|TAIR=AT3G01290|UniProtKB=Q9SRH6	AT3G01290	Hypersensitive-induced response protein 3;HIR3;ortholog	HYPERSENSITIVE-INDUCED RESPONSE PROTEIN 1-RELATED (PTHR43327:SF6)
ARATH|TAIR=AT5G51570|UniProtKB=Q9FHM7	AT5G51570	Hypersensitive-induced response protein 4;HIR4;ortholog	HYPERSENSITIVE-INDUCED RESPONSE PROTEIN 4 (PTHR43327:SF11)
ARATH|TAIR=AT5G27760|UniProtKB=Q8LG60	AT5G27760	Hypoxia-responsive family protein;At5g27760;ortholog	RESPIRATORY SUPERCOMPLEX FACTOR 2, MITOCHONDRIAL (PTHR28018:SF2)
ARATH|TAIR=AT1G68100|UniProtKB=Q9M647	AT1G68100	IAA-alanine resistance protein 1;IAR1;ortholog	ZINC TRANSPORTER SLC39A7 (PTHR16950:SF16)
ARATH|TAIR=AT5G56660|UniProtKB=P54970	AT5G56660	IAA-amino acid hydrolase ILR1-like 2;ILL2;ortholog	IAA-AMINO ACID HYDROLASE ILR1-LIKE 1-RELATED (PTHR11014:SF119)
ARATH|TAIR=AT4G26900|UniProtKB=Q9SZ30	AT4G26900	Imidazole glycerol phosphate synthase hisHF, chloroplastic;HISN4;ortholog	IMIDAZOLE GLYCEROL PHOSPHATE SYNTHASE HISHF (PTHR21235:SF2)
ARATH|TAIR=AT2G40800|UniProtKB=Q9SHB0	AT2G40800	Import inner membrane translocase subunit;At2g40800;ortholog	IMPORT INNER MEMBRANE TRANSLOCASE SUBUNIT (PTHR36354:SF1)
ARATH|Gene=AT3G59020|UniProtKB=F4J738	AT3G59020	Importin beta-like SAD2 homolog;At3g59020;ortholog	D-IMPORTIN 7/RANBP7 (PTHR10997:SF18)
ARATH|TAIR=AT2G31660|UniProtKB=F4IRR2	AT2G31660	Importin beta-like SAD2;SAD2;ortholog	D-IMPORTIN 7/RANBP7 (PTHR10997:SF18)
ARATH|TAIR=AT3G06720|UniProtKB=Q96321	AT3G06720	Importin subunit alpha-1;IMPA1;ortholog	IMPORTIN SUBUNIT ALPHA (PTHR23316:SF0)
ARATH|TAIR=AT4G16143|UniProtKB=F4JL11	AT4G16143	Importin subunit alpha-2;IMPA2;ortholog	IMPORTIN SUBUNIT ALPHA (PTHR23316:SF0)
ARATH|TAIR=AT4G02150|UniProtKB=O04294	AT4G02150	Importin subunit alpha-3;IMPA3;ortholog	IMPORTIN SUBUNIT ALPHA-3-RELATED (PTHR23316:SF53)
ARATH|TAIR=AT1G09270|UniProtKB=O80480	AT1G09270	Importin subunit alpha-4;IMPA4;ortholog	IMPORTIN SUBUNIT ALPHA-4 (PTHR23316:SF17)
ARATH|Gene=AT1G02690|UniProtKB=Q9FWY7	AT1G02690	Importin subunit alpha-6;IMPA6;ortholog	IMPORTIN SUBUNIT ALPHA-3-RELATED (PTHR23316:SF53)
ARATH|TAIR=AT5G53480|UniProtKB=Q9FJD4	AT5G53480	Importin subunit beta-1;KPNB1;ortholog	IMPORTIN SUBUNIT BETA-1 (PTHR10527:SF1)
ARATH|TAIR=AT1G54030|UniProtKB=Q7XA74	AT1G54030	Inactive GDSL esterase/lipase-like protein 25;MVP1;ortholog	GDSL ESTERASE/LIPASE 5-RELATED (PTHR45966:SF4)
ARATH|TAIR=AT1G50510|UniProtKB=Q84K35	AT1G50510	Indigoidine synthase A family protein;At1g50510;ortholog	ZGC:136858 (PTHR42909:SF1)
ARATH|TAIR=AT1G76790|UniProtKB=Q9SRD4	AT1G76790	Indole glucosinolate O-methyltransferase 5;IGMT5;ortholog	CAFFEIC ACID 3-O-METHYLTRANSFERASE-LIKE PROTEIN-RELATED (PTHR11746:SF118)
ARATH|TAIR=AT5G20960|UniProtKB=Q7G193	AT5G20960	Indole-3-acetaldehyde oxidase;AAO1;ortholog	ABSCISIC-ALDEHYDE OXIDASE-RELATED (PTHR11908:SF98)
ARATH|TAIR=AT3G43600|UniProtKB=Q7G192	AT3G43600	Indole-3-acetaldehyde oxidase;AAO2;ortholog	ABSCISIC-ALDEHYDE OXIDASE-RELATED (PTHR11908:SF98)
ARATH|TAIR=AT1G28130|UniProtKB=Q9FZ87	AT1G28130	Indole-3-acetic acid-amido synthetase GH3.17;GH3.17;ortholog	4-SUBSTITUTED BENZOATES-GLUTAMATE LIGASE GH3.12-RELATED (PTHR31901:SF33)
ARATH|TAIR=AT2G04400|UniProtKB=P49572	AT2G04400	Indole-3-glycerol phosphate synthase, chloroplastic;IGPS;ortholog	INDOLE-3-GLYCEROL PHOSPHATE SYNTHASE, CHLOROPLASTIC (PTHR22854:SF10)
ARATH|TAIR=AT1G42960|UniProtKB=Q9C7S3	AT1G42960	Inner membrane localized protein;At1g42960;ortholog	INNER MEMBRANE LOCALIZED PROTEIN (PTHR34048:SF1)
ARATH|TAIR=AT4G13720|UniProtKB=Q8L968	AT4G13720	Inosine triphosphate pyrophosphatase;At4g13720;ortholog	INOSINE TRIPHOSPHATE PYROPHOSPHATASE (PTHR11067:SF9)
ARATH|TAIR=AT1G79470|UniProtKB=P47996	AT1G79470	Inosine-5'-monophosphate dehydrogenase 1;IMPDH;ortholog	INOSINE-5'-MONOPHOSPHATE DEHYDROGENASE (PTHR11911:SF111)
ARATH|TAIR=AT1G16350|UniProtKB=Q9SA34	AT1G16350	Inosine-5'-monophosphate dehydrogenase 2;At1g16350;ortholog	INOSINE-5'-MONOPHOSPHATE DEHYDROGENASE (PTHR11911:SF111)
ARATH|TAIR=AT2G43980|UniProtKB=O80568	AT2G43980	Inositol 1,3,4-trisphosphate 5/6-kinase 4;ITPK4;ortholog	INOSITOL-TETRAKISPHOSPHATE 1-KINASE (PTHR14217:SF1)
ARATH|TAIR=AT5G18480|UniProtKB=Q8GWB7	AT5G18480	Inositol phosphorylceramide glucuronosyltransferase 1;IPUT1;ortholog	INOSITOL PHOSPHORYLCERAMIDE GLUCURONOSYLTRANSFERASE 1 (PTHR11183:SF65)
ARATH|TAIR=AT5G54870|UniProtKB=Q9FFU3	AT5G54870	Inositol-1,4,5-trisphosphate 5-phosphatase;MBG8.14;ortholog	INOSITOL-1,4,5-TRISPHOSPHATE 5-PHOSPHATASE (PTHR31354:SF0)
ARATH|Gene=AT3G02870|UniProtKB=Q9M8S8	AT3G02870	Inositol-phosphate phosphatase;VTC4;ortholog	INOSITOL MONOPHOSPHATASE TTX-7 (PTHR20854:SF4)
ARATH|TAIR=AT5G16760|UniProtKB=Q9SBA5	AT5G16760	Inositol-tetrakisphosphate 1-kinase 1;ITPK1;ortholog	INOSITOL-TETRAKISPHOSPHATE 1-KINASE 1 (PTHR14217:SF15)
ARATH|TAIR=AT2G41790|UniProtKB=O22941	AT2G41790	Insulin-degrading enzyme-like 1, peroxisomal;PXM16;ortholog	INSULIN-DEGRADING ENZYME (PTHR43690:SF2)
ARATH|TAIR=AT1G30890|UniProtKB=Q94BQ9	AT1G30890	Integral membrane HRF1 family protein;At1g30890;ortholog	YIP1-INTERACTING FACTOR HOMOLOG (PTHR14083:SF0)
ARATH|Gene=AT4G31080|UniProtKB=F4JR68	AT4G31080	Integral membrane metal-binding family protein (DUF2296);At4g31080;ortholog	INTEGRAL MEMBRANE METAL-BINDING FAMILY PROTEIN (DUF2296) (PTHR22166:SF22)
ARATH|TAIR=locus|UniProtKB=Q8LCY2	AT5G03905	Iron-sulfur assembly protein IscA-like 2, mitochondrial;At5g03905;ortholog	IRON-SULFUR CLUSTER ASSEMBLY 2 HOMOLOG, MITOCHONDRIAL (PTHR43011:SF1)
ARATH|TAIR=AT4G22220|UniProtKB=O49627	AT4G22220	Iron-sulfur cluster assembly protein 1;ISU1;ortholog	GEO04668P1 (PTHR10093:SF8)
ARATH|TAIR=AT1G52670|UniProtKB=Q8VZ68	AT1G52670	Is a member of the PF;00364 Biotin-requiring enzymes family;ortholog	IS A MEMBER OF THE PF|00364 BIOTIN-REQUIRING ENZYMES FAMILY-RELATED (PTHR47597:SF1)
ARATH|Gene=AT5G08100|UniProtKB=P50287	AT5G08100	Isoaspartyl peptidase/L-asparaginase 1;At5g08100;ortholog	ISOASPARTYL PEPTIDASE/L-ASPARAGINASE (PTHR10188:SF25)
ARATH|TAIR=AT5G03290|UniProtKB=Q945K7	AT5G03290	Isocitrate dehydrogenase [NAD] catalytic subunit 5, mitochondrial;IDH5;ortholog	ISOCITRATE DEHYDROGENASE [NAD] SUBUNIT ALPHA, MITOCHONDRIAL (PTHR11835:SF34)
ARATH|TAIR=AT3G09810|UniProtKB=Q8LG77	AT3G09810	Isocitrate dehydrogenase [NAD] catalytic subunit 6, mitochondrial;IDH6;ortholog	ISOCITRATE DEHYDROGENASE [NAD] SUBUNIT ALPHA, MITOCHONDRIAL (PTHR11835:SF34)
ARATH|TAIR=AT4G35260|UniProtKB=Q8LFC0	AT4G35260	Isocitrate dehydrogenase [NAD] regulatory subunit 1, mitochondrial;IDH1;ortholog	ISOCITRATE DEHYDROGENASE [NAD] REGULATORY SUBUNIT 1, MITOCHONDRIAL-RELATED (PTHR11835:SF59)
ARATH|TAIR=AT2G17130|UniProtKB=P93032	AT2G17130	Isocitrate dehydrogenase [NAD] regulatory subunit 2, mitochondrial;IDH2;ortholog	ISOCITRATE DEHYDROGENASE [NAD] REGULATORY SUBUNIT 1, MITOCHONDRIAL-RELATED (PTHR11835:SF59)
ARATH|TAIR=AT5G14590|UniProtKB=Q8LPJ5	AT5G14590	Isocitrate dehydrogenase [NADP], chloroplastic/mitochondrial;At5g14590;ortholog	ISOCITRATE DEHYDROGENASE [NADP], CHLOROPLASTIC/MITOCHONDRIAL (PTHR11822:SF5)
ARATH|Gene=AT5G49030|UniProtKB=Q8RXK8	AT5G49030	Isoleucine--tRNA ligase, chloroplastic/mitochondrial;OVA2;ortholog	ISOLEUCINE--TRNA LIGASE, MITOCHONDRIAL (PTHR42765:SF1)
ARATH|TAIR=AT4G10320|UniProtKB=F4JLM5	AT4G10320	Isoleucine--tRNA ligase, cytoplasmic;At4g10320;ortholog	ISOLEUCINE--TRNA LIGASE, CYTOPLASMIC (PTHR42780:SF1)
ARATH|TAIR=AT5G16440|UniProtKB=Q38929	AT5G16440	Isopentenyl-diphosphate Delta-isomerase I, chloroplastic;IPP1;ortholog	ISOPENTENYL-DIPHOSPHATE DELTA ISOMERASE 1 (PTHR10885:SF0)
ARATH|TAIR=AT3G02780|UniProtKB=Q42553	AT3G02780	Isopentenyl-diphosphate Delta-isomerase II, chloroplastic;IPP2;ortholog	ISOPENTENYL-DIPHOSPHATE DELTA ISOMERASE 1 (PTHR10885:SF0)
ARATH|Gene=AT5G55610|UniProtKB=Q9FM77	AT5G55610	Isopentenyl-diphosphate delta-isomerase;MDF20.5;ortholog	ISOPENTENYL-DIPHOSPHATE DELTA-ISOMERASE (PTHR36074:SF1)
ARATH|TAIR=AT3G45300|UniProtKB=Q9SWG0	AT3G45300	Isovaleryl-CoA dehydrogenase, mitochondrial;IVD;ortholog	ISOVALERYL-COA DEHYDROGENASE, MITOCHONDRIAL (PTHR43884:SF10)
ARATH|EnsemblGenome=AT3G06400|UniProtKB=Q8RWY3	AT3G06400	ISWI chromatin-remodeling complex ATPase CHR11;CHR11;ortholog	CHROMATIN-REMODELING COMPLEX ATPASE CHAIN ISWI (PTHR10799:SF879)
ARATH|TAIR=AT2G25980|UniProtKB=O80998	AT2G25980	Jacalin-related lectin 20;JAL20;ortholog
ARATH|TAIR=AT3G16450|UniProtKB=O04311	AT3G16450	Jacalin-related lectin 33;JAL33;ortholog
ARATH|TAIR=AT3G16460|UniProtKB=O04310	AT3G16460	Jacalin-related lectin 34;JAL34;ortholog
ARATH|TAIR=AT5G35940|UniProtKB=Q9FGC5	AT5G35940	Jacalin-related lectin 41;JAL41;ortholog
ARATH|EnsemblGenome=AT2G46370|UniProtKB=Q9SKE2	AT2G46370	Jasmonic acid-amido synthetase JAR1;JAR1;ortholog	GH3 DOMAIN-CONTAINING PROTEIN (PTHR31901:SF5)
ARATH|TAIR=AT5G59960|UniProtKB=F4JXE8	AT5G59960	K-stimulated pyrophosphate-energized sodium pump protein;MMN10.21;ortholog
ARATH|Gene=AT4G00630|UniProtKB=O65272	AT4G00630	K(+) efflux antiporter 2, chloroplastic;KEA2;ortholog	K(+) EFFLUX ANTIPORTER 1, CHLOROPLASTIC-RELATED (PTHR46157:SF2)
ARATH|Gene=AT1G53760|UniProtKB=Q9C8N0	AT1G53760	K+-H+ exchange-like protein;F22G10.1;ortholog	K+-H+ EXCHANGE-LIKE PROTEIN (PTHR28062:SF1)
ARATH|TAIR=AT1G80350|UniProtKB=Q9SEX2	AT1G80350	Katanin p60 ATPase-containing subunit A1;AAA1;ortholog	KATANIN P60 ATPASE-CONTAINING SUBUNIT A1 (PTHR23074:SF19)
ARATH|TAIR=AT3G48340|UniProtKB=Q9STL4	AT3G48340	KDEL-tailed cysteine endopeptidase CEP2;CEP2;ortholog	KDEL-TAILED CYSTEINE ENDOPEPTIDASE CEP2-RELATED (PTHR12411:SF346)
ARATH|TAIR=AT3G58610|UniProtKB=Q05758	AT3G58610	Ketol-acid reductoisomerase, chloroplastic;At3g58610;ortholog	KETOL-ACID REDUCTOISOMERASE, MITOCHONDRIAL (PTHR21371:SF1)
ARATH|Gene=AT1G18270|UniProtKB=F4IAP5	AT1G18270	Ketose-bisphosphate aldolase class-II family protein;At1g18270;ortholog	KETOSE-BISPHOSPHATE ALDOLASE CLASS-II FAMILY PROTEIN (PTHR42851:SF1)
ARATH|TAIR=AT1G33680|UniProtKB=Q0WLY0	AT1G33680	KH domain-containing protein;At1g33680;ortholog	P-ELEMENT SOMATIC INHIBITOR, ISOFORM C (PTHR10288:SF145)
ARATH|TAIR=AT2G40730|UniProtKB=F4II29	AT2G40730	Kinase family with ARM repeat domain-containing protein;CTEXP;ortholog	N-TERMINAL KINASE-LIKE PROTEIN (PTHR12984:SF3)
ARATH|TAIR=AT1G79570|UniProtKB=Q9SAJ2	AT1G79570	Kinase superfamily with octicosapeptide/Phox/Bem1p domain-containing protein;At1g79570;ortholog	KINASE SUPERFAMILY WITH OCTICOSAPEPTIDE/PHOX/BEM1P DOMAIN-CONTAINING PROTEIN (PTHR23257:SF726)
ARATH|TAIR=AT3G46280|UniProtKB=Q8GYH9	AT3G46280	Kinase-like protein;At3g46280;ortholog	ER PROTEIN CARBOHYDRATE-BINDING PROTEIN-RELATED (PTHR45631:SF4)
[truncated: 1,831 more rows]
