# Supplementary material for: New Insights on the Role of ß-Cyanoalanine Synthase CAS-C1 in Root Hair Elongation through Single-Cell Proteomics
Source: Plants (Basel). 2023 Dec 2;12(23):4055. doi: 10.3390/plants12234055 (PMC10708425; doi:10.3390/plants12234055)
Supplement: Supplementary file 1 [file plants-12-04055-s001.zip › SUPPLEMENTARY MATERIAL_v3/Table S1.xlsx]

## Sheet: Sheet0
Table S1. Identified proteins only in cas-c1 root hair classified within the Biological Regulation GO classification
Gene names (ordered locus )	Gene	Protein names
At4g24160	At4g24160	1-acylglycerol-3-phosphate O-acyltransferase
At5g60600	ISPG	4-hydroxy-3-methylbut-2-en-1-yl diphosphate synthase
At5g39850	RPS9C	40S ribosomal protein S9-2
At1g13180	ARP3	Actin-related protein 3
At5g60340	AAK6	Adenylate kinase isoenzyme 6 homolog
At5g49140	At5g49140	ADP-ribosyl cyclase/cyclic ADP-ribose hydrolase
At2g18390	ARL2	ADP-ribosylation factor-like protein 2
At5g26210	At5g26210	AL4
At4g19030	NIP1-1	Aquaporin NIP1-1
At4g12050	AHL26	AT-hook motif nuclear-localized protein 26
At4g33780	At4g33780	ATP phosphoribosyltransferase regulatory subunit
At5g57350	AHA3	ATPase 3, plasma membrane-type
At4g12780	AUXI1	Auxilin-related protein 1
At3g58120	BZIP61	Basic leucine zipper 61
At4g33430	BAK1	BRASSINOSTEROID INSENSITIVE 1-associated receptor kinase 1
At4g35380	BIG4	Brefeldin A-inhibited guanine nucleotide-exchange protein 4
At1g03910	CTN	Cactin
At4g00900	ECA2	Calcium-transporting ATPase 2, endoplasmic reticulum-type
At1g31500	CCR4-4	Carbon catabolite repressor protein 4 homolog 4
At1g02305	CATHB2	Cathepsin B-like protease 2
At5g13930	CHS	Chalcone synthase
At2g39940	COI1	Coronatine-insensitive protein 1
At3g54180	CDKB1-1	Cyclin-dependent kinase B1-1
At2g38620	CDKB1-2	Cyclin-dependent kinase B1-2
At5g11950	LOG8	Cytokinin riboside 5'-monophosphate phosphoribohydrolase LOG8
At2g33730	RH21	DEAD-box ATP-dependent RNA helicase 21
At3g50950	RPP13L4	Disease resistance RPP13-like protein 4
At3g23100	XRCC4	DNA repair protein XRCC4
At5g09920	NRPB4	DNA-directed RNA polymerase II subunit 4
At5g59180	NRPB7	DNA-directed RNA polymerase II subunit 7
At5g65590	DOF5.7	Dof zinc finger protein DOF5.7
At1g61620	CSU1	E3 ubiquitin-protein ligase CSU1
At2g19560	EER5	Enhanced ethylene response protein 5
At1g29330	ERD2A	ER lumen protein-retaining receptor A
At3g26618	ERF1-3	Eukaryotic peptide chain release factor subunit 1-3
At4g27490	RRP41L	Exosome complex component RRP41-like
At3g60500	RRP45B	Exosome complex component RRP45B
At5g06550	At5g06550	F-box protein At5g06550
At1g16270	At1g16270	F3O9.7 protein
At4g36730	GBF1	G-box-binding factor 1
At2g37680	At2g37680	Glucose-induced degradation-like protein
At4g32915	GATC	Glutamyl-tRNA
At1g16300	GAPCP2	Glyceraldehyde-3-phosphate dehydrogenase GAPCP2, chloroplastic
At3g02040	GDPD1	Glycerophosphodiester phosphodiesterase GDPD1, chloroplastic
At4g00850	GIF3	GRF1-interacting factor 3
At1g36390	At1g36390	GrpE protein homolog
At1g08410	LSG1-2	GTPase LSG1-2
At5g52640	HSP90-1	Heat shock protein 90-1
At2g01830	At2g01830	Histidine kinase
At2g01830	AHK4	Histidine kinase 4
At3g02875	ILR1	IAA-amino acid hydrolase ILR1
At5g61760	IPK2b	Inositol polyphosphate multikinase beta
At5g06410	HSCB	Iron-sulfur cluster co-chaperone protein HscB homolog
At2g38610	At2g38610	KH domain-containing protein At2g38610
At1g73260	KTI4	Kunitz trypsin inhibitor 4
At1g02100	LCMT1	Leucine carboxyl methyltransferase 1 homolog
At5g50440	MEMB12	Membrin-12
At1g80720	At1g80720	Mitochondrial glycoprotein family protein
At3g63150	MIRO2	Mitochondrial Rho GTPase 2
At2g01450	MPK17	Mitogen-activated protein kinase 17
At1g51660	MKK4	Mitogen-activated protein kinase kinase 4
At3g58680	MBF1B	Multiprotein-bridging factor 1b
At2g32410	AXL1	NEDD8-activating enzyme E1 regulatory subunit AXL
At4g36080	At4g36080	Non-specific serine/threonine protein kinase
At3g14120	NUP107	Nuclear pore complex protein NUP107
At4g32910	NUP85	Nuclear pore complex protein NUP85
At3g01320	SNL1	Paired amphipathic helix protein Sin3-like 1
At4g25250	PMEI4	Pectinesterase inhibitor 4
At3g21640	FKBP42	Peptidyl-prolyl cis-trans isomerase FKBP42
At3g54010	PAS1	Peptidyl-prolyl cis-trans isomerase PASTICCINO1
At5g14520	PES	Pescadillo homolog
At5g26210	AL4	PHD finger protein ALFIN-LIKE 4
At1g31190	IMPL1	Phosphatase IMPL1, chloroplastic
At4g16250	PHYD	Phytochrome D
At3g03710	At3g03710	Polynucleotide phosphorylase 1
At3g03710	PNP1	Polyribonucleotide nucleotidyltransferase 1, chloroplastic
At1g32490	ESP3	Pre-mRNA-splicing factor ATP-dependent RNA helicase DEAH1
At1g77840	At1g77840	Probable eukaryotic translation initiation factor 5-2
At3g57420	STL2	Probable glycosyltransferase STELLO2
At4g27230	At4g27230	Probable histone H2A.3
At1g48605	HAL3B	Probable phosphopantothenoylcysteine decarboxylase
At5g14530	APRF1	Protein ANTHESIS POMOTING FACTOR 1
At3g26810	AFB2	Protein AUXIN SIGNALING F-BOX 2
At5g07300	BON2	Protein BONZAI 2
At2g45400	BEN1	Protein BRI1-5 ENHANCED 1
At4g38180	FRS5	Protein FAR1-RELATED SEQUENCE 5
At3g59380	FTA	Protein farnesyltransferase/geranylgeranyltransferase type-1 subunit alpha
At3g54360	NCA1	Protein NCA1
At4g15900	PRL1	Protein pleiotropic regulatory locus 1
At1g64350	SEH1	Protein SEH1
At2g15290	TIC21	Protein TIC 21, chloroplastic
At5g24520	TTG1	Protein TRANSPARENT TESTA GLABRA 1
At3g62980	TIR1	Protein TRANSPORT INHIBITOR RESPONSE 1
At5g43670	MQO24.2	Protein transport protein SEC23
At2g29190	APUM2	Pumilio homolog 2
At3g16810	APUM24	Pumilio homolog 24
At5g56260	At5g56260	Putative 4-hydroxy-4-methyl-2-oxoglutarate aldolase 3
At1g35470	RANBPM	Ran-binding protein M homolog
At3g46060	RABE1C	Ras-related protein RABE1c
At3g09900	RABE1E	Ras-related protein RABE1e
At2g40360	BOP1	Ribosome biogenesis protein BOP1 homolog
At4g26000	PEP	RNA-binding KH domain-containing protein PEPPER
At1g09140	SR30	Serine/arginine-rich splicing factor SR30
At1g63500	BSK7	Serine/threonine-protein kinase BSK7
At5g18610	PBL27	Serine/threonine-protein kinase PBL27
At2g27210	BSL3	Serine/threonine-protein phosphatase BSL3
At2g02740	WHY3	Single-stranded DNA-binding protein WHY3, chloroplastic
At5g64813	LIP1	Small GTPase LIP1
At3g29160	KIN11	SNF1-related protein kinase catalytic subunit alpha KIN11
At5g04990	SUN1	SUN domain-containing protein 1
At5g56130	THO3	THO complex subunit 3
At1g80490	TPR1	Topless-related protein 1
At5g46030	At5g46030	Transcription elongation factor 1 homolog
At2g38560	TFIIS	Transcription elongation factor TFIIS
At5g11260	HY5	Transcription factor HY5
At4g12610	At4g12610	Transcription initiation factor IIF subunit alpha
At4g12610	At4g12610	Transcription initiation factor IIF subunit alpha
At4g12610	RAP74	Transcription initiation factor IIF subunit alpha
At1g75510	At1g75510	Transcription initiation factor IIF subunit beta
At5g25150	TAF5	Transcription initiation factor TFIID subunit 5
At4g11160	At4g11160	Translation initiation factor 2, small GTP-binding protein
At1g76880	DF1	Trihelix transcription factor DF1
At1g07910	RNL	tRNA ligase 1
At3g46510	PUB13	U-box domain-containing protein 13
At3g56860	UBA2A	UBP1-associated protein 2A
At1g27595	At1g27595	Uncharacterized protein At1g27595
At2g28390	MON1	Vacuolar fusion protein MON1 homolog
At3g19770	VPS9A	Vacuolar protein sorting-associated protein 9A
At1g12470	VPS18	Vacuolar sorting protein 18
At3g13290	VCR	Varicose-related protein
At5g10480	PAS2	Very-long-chain
At1g12910	LWD1	WD repeat-containing protein LWD1
At3g26640	LWD2	WD repeat-containing protein LWD2
At5g67320	HOS15	WD40 repeat-containing protein HOS15
At5g61020	ECT3	YTH domain-containing protein ECT3
At1g55500	ECT4	YTH domain-containing protein ECT4
