# Supplementary material for: New Insights on the Role of ß-Cyanoalanine Synthase CAS-C1 in Root Hair Elongation through Single-Cell Proteomics
Source: Plants (Basel). 2023 Dec 2;12(23):4055. doi: 10.3390/plants12234055 (PMC10708425; doi:10.3390/plants12234055)
Supplement: Supplementary file 1 [file plants-12-04055-s001.zip › SUPPLEMENTARY MATERIAL_v3/Table S2.xls]

## Sheet: MapManExport
Table S2. Identified proteins in wild type root hair classified within the MapMan PROTEIN BIN
BinCode	BinName	AGI	Gene alias	Annotation
29.1	protein.aa activation	at1g09150		pseudouridine synthase and archaeosine transglycosylase (PUA) domain-containing protein
29.1	protein.aa activation	at2g40660	OVA4	OVA4__Nucleotidylyl transferase superfamily protein
29.1	protein.aa activation	at3g02920		Nucleic acid-binding, OB-fold-like protein
29.1	protein.aa activation	at3g04600	ATRPA32BRPA2B	ATRPA32B_RPA2B_RPA32B__Replication protein A, subunit RPA32
29.1.1	protein.aa activation.tyrosine-tRNA ligase	at1g28350		Nucleotidylyl transferase superfamily protein
29.1.1	protein.aa activation.tyrosine-tRNA ligase	at2g33840	RRP41L	RRP41L__3'-5'-exoribonuclease family protein
29.1.1	protein.aa activation.tyrosine-tRNA ligase	at3g02660		Nucleotidylyl transferase superfamily protein
29.1.3	protein.aa activation.threonine-tRNA ligase	at5g26830		Tyrosyl-tRNA synthetase, class Ib, bacterial/mitochondrial
29.1.4	protein.aa activation.leucine-tRNA ligase	at1g09620	EMB2768FAC31	EMB2768_FAC31__Tyrosyl-tRNA synthetase, class Ib, bacterial/mitochondrial
29.1.5	protein.aa activation.isoleucine-tRNA ligase	at4g10320		Threonyl-tRNA synthetase
29.1.5	protein.aa activation.isoleucine-tRNA ligase	at5g49030		ATP binding;leucine-tRNA ligases;aminoacyl-tRNA ligases;nucleotide binding;ATP binding;aminoacyl-tRNA ligases
29.1.6	protein.aa activation.lysine-tRNA ligase	at3g11710		tRNA synthetase class I (I, L, M and V) family protein
29.1.7	protein.aa activation.alanine-tRNA ligase	at1g50200	OVA2	OVA2__tRNA synthetase class I (I, L, M and V) family protein
29.1.9	protein.aa activation.valine-tRNA ligase	at1g14610	ATKRS-1	ATKRS-1__lysyl-tRNA synthetase 1
29.1.10	protein.aa activation.methionine-tRNA ligase	at3g55400	ATKRS-2OVA5	ATKRS-2_OVA5__Lysyl-tRNA synthetase, class II
29.1.10	protein.aa activation.methionine-tRNA ligase	at4g13780	ACDALATS	ACD_ALATS__Alanyl-tRNA synthetase
29.1.11	protein.aa activation.serine-tRNA ligase	at1g11870	TWN2VALRS	TWN2_VALRS__valyl-tRNA synthetase / valine--tRNA ligase (VALRS)
29.1.11	protein.aa activation.serine-tRNA ligase	at5g27470	OVA1	OVA1__methionyl-tRNA synthetase / methionine--tRNA ligase / MetRS (cpMetRS)
29.1.12	protein.aa activation.aspartate-tRNA ligase	at4g26870		methionine--tRNA ligase, putative / methionyl-tRNA synthetase, putative / MetRS, putative
29.1.12	protein.aa activation.aspartate-tRNA ligase	at4g31180	ATSRSOVA7	ATSRS_OVA7_SRS__Seryl-tRNA synthetase
29.1.12	protein.aa activation.aspartate-tRNA ligase	at4g33760		seryl-tRNA synthetase / serine--tRNA ligase
29.1.14	protein.aa activation.glycine-tRNA ligase	at1g29880		Class II aminoacyl-tRNA and biotin synthetases superfamily protein
29.1.14	protein.aa activation.glycine-tRNA ligase	at3g48110	IBI1	IBI1__Class II aminoacyl-tRNA and biotin synthetases superfamily protein
29.1.15	protein.aa activation.proline-tRNA ligase	at1g44835		tRNA synthetase class II (D, K and N) family protein
29.1.16	protein.aa activation.cysteine-tRNA ligase	at2g31170		glycyl-tRNA synthetase / glycine--tRNA ligase
29.1.16	protein.aa activation.cysteine-tRNA ligase	at5g38830	EDDEDD1	EDD_EDD1__glycine-tRNA ligases
29.1.17	protein.aa activation.glutamate-tRNA ligase	at5g26710		YbaK/aminoacyl-tRNA synthetase-associated domain
29.1.17	protein.aa activation.glutamate-tRNA ligase	at5g64050	FIONASYCO ARATH	FIONA_SYCO ARATH__Cysteinyl-tRNA synthetase, class Ia family protein
29.1.18	protein.aa activation.glutamine-tRNA ligase	at1g25350		Cysteinyl-tRNA synthetase, class Ia family protein
29.1.19	protein.aa activation.arginine-tRNA ligase	at1g66530		Glutamyl/glutaminyl-tRNA synthetase, class Ic
29.1.19	protein.aa activation.arginine-tRNA ligase	at4g26300	ATERSOVA3	ATERS_ERS_OVA3__glutamate tRNA synthetase
29.1.20	protein.aa activation.phenylalanine-tRNA ligase	at1g72550	OVA9	OVA9__glutamine-tRNA ligase, putative / glutaminyl-tRNA synthetase, putative / GlnRS, putative
29.1.20	protein.aa activation.phenylalanine-tRNA ligase	at3g58140		Arginyl-tRNA synthetase, class Ic
29.1.20	protein.aa activation.phenylalanine-tRNA ligase	at4g39280	emb1027	emb1027__Arginyl-tRNA synthetase, class Ic
29.1.21	protein.aa activation.histidine-tRNA ligase	at3g02760		tRNA synthetase beta subunit family protein
29.1.22	protein.aa activation.asparagine-tRNA ligase	at4g17300		phenylalanyl-tRNA synthetase class IIc family protein
29.1.22	protein.aa activation.asparagine-tRNA ligase	at5g56680		phenylalanyl-tRNA synthetase, putative / phenylalanine--tRNA ligase, putative
29.1.40	protein.aa activation.bifunctional aminoacyl-tRNA synthetase	at3g62120		Class II aaRS and biotin synthetases superfamily protein
29.1.40	protein.aa activation.bifunctional aminoacyl-tRNA synthetase	at5g52520	SYNC3	SYNC3__Class II aminoacyl-tRNA and biotin synthetases superfamily protein
29.2	protein.synthesis	at1g64790	ATNS1OVA8	ATNS1_NS1_OVA8__Class II aminoacyl-tRNA and biotin synthetases superfamily protein
29.2.1.1.1.1.13	protein.synthesis.ribosomal protein.prokaryotic.chloroplast.30S subunit.S13	at1g77750	EMB2755SYNC1SYNC1 ARATH	EMB2755_SYNC1_SYNC1 ARATH__Class II aminoacyl-tRNA and biotin synthetases superfamily protein
29.2.1.1.1.2.3	protein.synthesis.ribosomal protein.prokaryotic.chloroplast.50S subunit.L3	at3g17465		Pseudouridine synthase family protein
29.2.1.1.1.2.11	protein.synthesis.ribosomal protein.prokaryotic.chloroplast.50S subunit.L11	at4g35490	AtProRS-Cyt	AtProRS-Cyt_ProRS-Cyt__Class II aaRS and biotin synthetases superfamily protein
29.2.1.1.1.2.12	protein.synthesis.ribosomal protein.prokaryotic.chloroplast.50S subunit.L12	at1g70190	AtProRS-OrgOVA6PRORS1	AtProRS-Org_OVA6_ProRS-Org_PRORS1__Class II aaRS and biotin synthetases superfamily protein
29.2.1.1.1.2.12	protein.synthesis.ribosomal protein.prokaryotic.chloroplast.50S subunit.L12	at3g06040	ILANOXY7	ILA_NOXY7__ILITYHIA
29.2.1.1.1.2.12	protein.synthesis.ribosomal protein.prokaryotic.chloroplast.50S subunit.L12	at3g27830		Ribosomal protein S13/S18 family
29.2.1.1.1.2.12	protein.synthesis.ribosomal protein.prokaryotic.chloroplast.50S subunit.L12	at3g27850	RPL3P	RPL3P__ribosomal protein L3 plastid
29.2.1.1.1.2.12	protein.synthesis.ribosomal protein.prokaryotic.chloroplast.50S subunit.L12	at4g36420	MRPL11	MRPL11__mitochondrial ribosomal protein L11
29.2.1.1.1.2.19	protein.synthesis.ribosomal protein.prokaryotic.chloroplast.50S subunit.L19	at5g11750		Ribosomal protein L7/L12, oligomerisation;Ribosomal protein L7/L12, C-terminal/adaptor protein ClpS-like
29.2.1.1.1.2.21	protein.synthesis.ribosomal protein.prokaryotic.chloroplast.50S subunit.L21	at4g30930		Ribosomal protein L12/ ATP-dependent Clp protease adaptor protein ClpS family protein
29.2.1.1.1.2.22	protein.synthesis.ribosomal protein.prokaryotic.chloroplast.50S subunit.L22	at4g28360	RPL12RPL12-A	RPL12_RPL12-A__ribosomal protein L12-A
29.2.1.1.1.2.27	protein.synthesis.ribosomal protein.prokaryotic.chloroplast.50S subunit.L27	at5g15220	RPL12-C	RPL12-C__ribosomal protein L12-C
29.2.1.1.2.1.2	protein.synthesis.ribosomal protein.prokaryotic.mitochondrion.30S subunit.S2	at3g03600		Ribosomal protein L12 family protein
29.2.1.1.2.1.3	protein.synthesis.ribosomal protein.prokaryotic.mitochondrion.30S subunit.S3	atmg00090		Ribosomal protein L19 family protein
29.2.1.1.2.1.4	protein.synthesis.ribosomal protein.prokaryotic.mitochondrion.30S subunit.S4	atmg00290	NFD1	NFD1__Ribosomal protein L21
29.2.1.1.2.1.7	protein.synthesis.ribosomal protein.prokaryotic.mitochondrion.30S subunit.S7	at2g07696		Ribosomal protein L22p/L17e family protein
29.2.1.1.2.1.10	protein.synthesis.ribosomal protein.prokaryotic.mitochondrion.30S subunit.S10	at3g22300		KOW domain-containing protein
29.2.1.1.2.1.11	protein.synthesis.ribosomal protein.prokaryotic.mitochondrion.30S subunit.S11	at1g31817		Ribosomal protein L27 family protein
29.2.1.1.2.1.14	protein.synthesis.ribosomal protein.prokaryotic.mitochondrion.30S subunit.S14	at2g34520	RPS2	RPS2__ribosomal protein S2
29.2.1.1.2.1.14	protein.synthesis.ribosomal protein.prokaryotic.mitochondrion.30S subunit.S14	atmg00220	RPS3	RPS3__structural constituent of ribosome;protein binding
29.2.1.1.2.1.16	protein.synthesis.ribosomal protein.prokaryotic.mitochondrion.30S subunit.S16	atmg00080	RPS4	RPS4__mitochondrial ribosomal protein S4
29.2.1.1.2.1.27	protein.synthesis.ribosomal protein.prokaryotic.mitochondrion.30S subunit.S27	at5g44710		Ribosomal protein S7p/S5e family protein
29.2.1.1.2.1.29	protein.synthesis.ribosomal protein.prokaryotic.mitochondrion.30S subunit.S29	at1g16870	NFD3	NFD3__Ribosomal L18p/L5e family protein
29.2.1.1.2.2.2	protein.synthesis.ribosomal protein.prokaryotic.mitochondrion.50S subunit.L2	atmg00560	RPS14	RPS14__mitochondrial ribosomal protein S14
29.2.1.1.2.2.2	protein.synthesis.ribosomal protein.prokaryotic.mitochondrion.50S subunit.L2	atmg00980	COB	COB__apocytochrome b
29.2.1.1.2.2.5	protein.synthesis.ribosomal protein.prokaryotic.mitochondrion.50S subunit.L5	atmg00210	RPL16	RPL16__ribosomal protein L16
29.2.1.1.2.2.29	protein.synthesis.ribosomal protein.prokaryotic.mitochondrion.50S subunit.L29	at1g07830
29.2.1.1.2.51	protein.synthesis.ribosomal protein.prokaryotic.mitochondrion.L51/S25/CI-B8	at3g59650		mitochondrial 28S ribosomal protein S29-related
29.2.1.1.3.1.5	protein.synthesis.ribosomal protein.prokaryotic.unknown organellar.30S subunit.S5	at1g64880	RPL2	RPL2__Nucleic acid-binding, OB-fold-like protein
29.2.1.1.3.1.6	protein.synthesis.ribosomal protein.prokaryotic.unknown organellar.30S subunit.S6	at3g18760	RPSL2	RPSL2__Ribosomal protein S12/S23 family protein
29.2.1.1.3.1.15	protein.synthesis.ribosomal protein.prokaryotic.unknown organellar.30S subunit.S15	at1g15810	RPL5	RPL5__ribosomal protein L5
29.2.1.1.3.1.15	protein.synthesis.ribosomal protein.prokaryotic.unknown organellar.30S subunit.S15	at1g80620		ribosomal protein L29 family protein
29.2.1.1.3.1.16	protein.synthesis.ribosomal protein.prokaryotic.unknown organellar.30S subunit.S16	at5g56940		mitochondrial ribosomal protein L51/S25/CI-B8 family protein
29.2.1.1.3.1.18	protein.synthesis.ribosomal protein.prokaryotic.unknown organellar.30S subunit.S18	at1g07210		Ribosomal protein S5 family protein
29.2.1.1.3.2.1	protein.synthesis.ribosomal protein.prokaryotic.unknown organellar.50S subunit.L1	at2g42710		Translation elongation factor EF1B/ribosomal protein S6 family protein
29.2.1.1.3.2.2	protein.synthesis.ribosomal protein.prokaryotic.unknown organellar.50S subunit.L2	at2g44065		S15/NS1, RNA-binding protein
29.2.1.1.3.2.4	protein.synthesis.ribosomal protein.prokaryotic.unknown organellar.50S subunit.L4	at2g20060		S15/NS1, RNA-binding protein
29.2.1.1.3.2.9	protein.synthesis.ribosomal protein.prokaryotic.unknown organellar.50S subunit.L9	at5g53070		Ribosomal protein S16 family protein
29.2.1.1.3.2.10	protein.synthesis.ribosomal protein.prokaryotic.unknown organellar.50S subunit.L10	at3g12370		Ribosomal protein S18
29.2.1.1.3.2.12	protein.synthesis.ribosomal protein.prokaryotic.unknown organellar.50S subunit.L12	at4g37660		Ribosomal protein L1p/L10e family
29.2.1.1.3.2.14	protein.synthesis.ribosomal protein.prokaryotic.unknown organellar.50S subunit.L14	at5g46160		Ribosomal protein L2 family
29.2.1.1.3.2.15	protein.synthesis.ribosomal protein.prokaryotic.unknown organellar.50S subunit.L15	at5g64670		Ribosomal protein L4/L1 family
29.2.1.1.3.2.17	protein.synthesis.ribosomal protein.prokaryotic.unknown organellar.50S subunit.L17	at5g09770		Ribosomal protein L9/RNase H1
29.2.1.1.3.2.17	protein.synthesis.ribosomal protein.prokaryotic.unknown organellar.50S subunit.L17	at5g64650		Ribosomal protein L10 family protein
29.2.1.1.3.2.20	protein.synthesis.ribosomal protein.prokaryotic.unknown organellar.50S subunit.L20	at1g16740		Ribosomal protein L12/ ATP-dependent Clp protease adaptor protein ClpS family protein
29.2.1.1.3.2.25	protein.synthesis.ribosomal protein.prokaryotic.unknown organellar.50S subunit.L25	at5g66860		Ribosomal protein L14p/L23e family protein
29.2.1.1.3.2.35	protein.synthesis.ribosomal protein.prokaryotic.unknown organellar.50S subunit.L35	at4g23620		Ribosomal protein L18e/L15 superfamily protein
29.2.1.1.3.2.510	protein.synthesis.ribosomal protein.prokaryotic.unknown organellar.50S subunit.L10A	at1g08360		Ribosomal protein L17 family protein
29.2.1.2.1.2	protein.synthesis.ribosomal protein.eukaryotic.40S subunit.S2	at1g58380		Ribosomal protein L17 family protein
29.2.1.2.1.2	protein.synthesis.ribosomal protein.eukaryotic.40S subunit.S2	at1g58983		Ribosomal protein L19 family protein
29.2.1.2.1.2	protein.synthesis.ribosomal protein.eukaryotic.40S subunit.S2	at2g41840		Ribosomal protein L19 family protein
29.2.1.2.1.2	protein.synthesis.ribosomal protein.eukaryotic.40S subunit.S2	at3g57490		Ribosomal protein L20
29.2.1.2.1.3	protein.synthesis.ribosomal protein.eukaryotic.40S subunit.S3	at2g31610		Ribosomal protein L25/Gln-tRNA synthetase, anti-codon-binding domain
29.2.1.2.1.3	protein.synthesis.ribosomal protein.eukaryotic.40S subunit.S3	at3g53870		Ribosomal protein L25/Gln-tRNA synthetase, anti-codon-binding domain
29.2.1.2.1.3	protein.synthesis.ribosomal protein.eukaryotic.40S subunit.S3	at5g35530		Ribosomal protein L35
29.2.1.2.1.4	protein.synthesis.ribosomal protein.eukaryotic.40S subunit.S4	at2g17360		Ribosomal protein L36
29.2.1.2.1.4	protein.synthesis.ribosomal protein.eukaryotic.40S subunit.S4	at5g07090		Ribosomal protein L1p/L10e family
29.2.1.2.1.4	protein.synthesis.ribosomal protein.eukaryotic.40S subunit.S4	at5g58420	XW6	XW6__Ribosomal protein S5 family protein
29.2.1.2.1.5	protein.synthesis.ribosomal protein.eukaryotic.40S subunit.S5	at2g37270		Ribosomal protein S5 family protein
29.2.1.2.1.5	protein.synthesis.ribosomal protein.eukaryotic.40S subunit.S5	at3g11940		Ribosomal protein S5 family protein
29.2.1.2.1.6	protein.synthesis.ribosomal protein.eukaryotic.40S subunit.S6	at4g31700		Ribosomal protein S5 family protein
29.2.1.2.1.6	protein.synthesis.ribosomal protein.eukaryotic.40S subunit.S6	at5g10360		Ribosomal protein S3 family protein
29.2.1.2.1.7	protein.synthesis.ribosomal protein.eukaryotic.40S subunit.S7	at1g48830		Ribosomal protein S3 family protein
29.2.1.2.1.7	protein.synthesis.ribosomal protein.eukaryotic.40S subunit.S7	at3g02560		Ribosomal protein S3 family protein
29.2.1.2.1.7	protein.synthesis.ribosomal protein.eukaryotic.40S subunit.S7	at5g16130		Ribosomal protein S4 (RPS4A) family protein
29.2.1.2.1.8	protein.synthesis.ribosomal protein.eukaryotic.40S subunit.S8	at5g20290		Ribosomal protein S4 (RPS4A) family protein
29.2.1.2.1.9	protein.synthesis.ribosomal protein.eukaryotic.40S subunit.S9	at5g15200		Ribosomal protein S4 (RPS4A) family protein
29.2.1.2.1.10	protein.synthesis.ribosomal protein.eukaryotic.40S subunit.S10	at4g25740	ATRPS5B	ATRPS5B_RPS5B__ribosomal protein 5B
29.2.1.2.1.10	protein.synthesis.ribosomal protein.eukaryotic.40S subunit.S10	at5g41520	AML1ATRPS5A	AML1_ATRPS5A_RPS5A__ribosomal protein 5A
29.2.1.2.1.10	protein.synthesis.ribosomal protein.eukaryotic.40S subunit.S10	at5g52650	AtRPS6RPS6A	AtRPS6_RPS6_RPS6A__ribosomal protein S6
29.2.1.2.1.11	protein.synthesis.ribosomal protein.eukaryotic.40S subunit.S11	at3g48930	EMB3010RPS6B	EMB3010_RPS6B__Ribosomal protein S6e
29.2.1.2.1.11	protein.synthesis.ribosomal protein.eukaryotic.40S subunit.S11	at4g30800		Ribosomal protein S7e family protein
29.2.1.2.1.11	protein.synthesis.ribosomal protein.eukaryotic.40S subunit.S11	at5g23740		Ribosomal protein S7e family protein
29.2.1.2.1.12	protein.synthesis.ribosomal protein.eukaryotic.40S subunit.S12	at1g15930		Ribosomal protein S7e family protein
29.2.1.2.1.12	protein.synthesis.ribosomal protein.eukaryotic.40S subunit.S12	at2g32060		Ribosomal protein S8e family protein
29.2.1.2.1.13	protein.synthesis.ribosomal protein.eukaryotic.40S subunit.S13	at3g60770		Ribosomal protein S4
29.2.1.2.1.13	protein.synthesis.ribosomal protein.eukaryotic.40S subunit.S13	at4g00100		Ribosomal protein S4
29.2.1.2.1.14	protein.synthesis.ribosomal protein.eukaryotic.40S subunit.S14	at2g36160		RNA binding Plectin/S10 domain-containing protein
29.2.1.2.1.14	protein.synthesis.ribosomal protein.eukaryotic.40S subunit.S14	at3g52580	RPS10B	RPS10B__RNA binding Plectin/S10 domain-containing protein
29.2.1.2.1.15	protein.synthesis.ribosomal protein.eukaryotic.40S subunit.S15	at1g04270		RNA binding Plectin/S10 domain-containing protein
29.2.1.2.1.15	protein.synthesis.ribosomal protein.eukaryotic.40S subunit.S15	at5g09510	EMB1080	EMB1080__Nucleic acid-binding, OB-fold-like protein
29.2.1.2.1.16	protein.synthesis.ribosomal protein.eukaryotic.40S subunit.S16	at2g09990		Nucleic acid-binding, OB-fold-like protein
29.2.1.2.1.16	protein.synthesis.ribosomal protein.eukaryotic.40S subunit.S16	at3g04230	RPS11-BETA	RPS11-BETA__ribosomal protein S11-beta
29.2.1.2.1.16	protein.synthesis.ribosomal protein.eukaryotic.40S subunit.S16	at5g18380		Ribosomal protein L7Ae/L30e/S12e/Gadd45 family protein
29.2.1.2.1.17	protein.synthesis.ribosomal protein.eukaryotic.40S subunit.S17	at2g04390		Ribosomal protein L7Ae/L30e/S12e/Gadd45 family protein
29.2.1.2.1.17	protein.synthesis.ribosomal protein.eukaryotic.40S subunit.S17	at2g05220		Ribosomal protein S13/S15
29.2.1.2.1.17	protein.synthesis.ribosomal protein.eukaryotic.40S subunit.S17	at5g04800	ATRPS13APFL2	ATRPS13A_PFL2_RPS13_RPS13A__ribosomal protein S13A
29.2.1.2.1.18	protein.synthesis.ribosomal protein.eukaryotic.40S subunit.S18	at1g22780		Ribosomal protein S11 family protein
29.2.1.2.1.19	protein.synthesis.ribosomal protein.eukaryotic.40S subunit.S19	at3g02080		Ribosomal protein S11 family protein
29.2.1.2.1.19	protein.synthesis.ribosomal protein.eukaryotic.40S subunit.S19	at5g47320		Ribosomal protein S11 family protein
29.2.1.2.1.19	protein.synthesis.ribosomal protein.eukaryotic.40S subunit.S19	at5g61170	RPS15	RPS15__cytosolic ribosomal protein S15
29.2.1.2.1.20	protein.synthesis.ribosomal protein.eukaryotic.40S subunit.S20	at3g47370		Ribosomal protein S19 family protein
29.2.1.2.1.20	protein.synthesis.ribosomal protein.eukaryotic.40S subunit.S20	at5g62300		Ribosomal protein S5 domain 2-like superfamily protein
29.2.1.2.1.21	protein.synthesis.ribosomal protein.eukaryotic.40S subunit.S21	at3g53890		Ribosomal protein S5 domain 2-like superfamily protein
29.2.1.2.1.21	protein.synthesis.ribosomal protein.eukaryotic.40S subunit.S21	at5g27700		Ribosomal protein S5 domain 2-like superfamily protein
29.2.1.2.1.23	protein.synthesis.ribosomal protein.eukaryotic.40S subunit.S23	at5g02960		Ribosomal S17 family protein
29.2.1.2.1.24	protein.synthesis.ribosomal protein.eukaryotic.40S subunit.S24	at3g04920		Ribosomal S17 family protein
29.2.1.2.1.24	protein.synthesis.ribosomal protein.eukaryotic.40S subunit.S24	at5g28060		Ribosomal S17 family protein
29.2.1.2.1.25	protein.synthesis.ribosomal protein.eukaryotic.40S subunit.S25	at2g21580	PFLPFL1RPS18A	PFL_PFL1_RPS18A__Ribosomal protein S13/S18 family
29.2.1.2.1.25	protein.synthesis.ribosomal protein.eukaryotic.40S subunit.S25	at4g39200		Ribosomal protein S19e family protein
29.2.1.2.1.26	protein.synthesis.ribosomal protein.eukaryotic.40S subunit.S26	at2g40510	RPS19	RPS19__ribosomal protein S19
29.2.1.2.1.26	protein.synthesis.ribosomal protein.eukaryotic.40S subunit.S26	at3g56340		Ribosomal protein S19e family protein
29.2.1.2.1.27	protein.synthesis.ribosomal protein.eukaryotic.40S subunit.S27	at2g45710		Ribosomal protein S10p/S20e family protein
29.2.1.2.1.27	protein.synthesis.ribosomal protein.eukaryotic.40S subunit.S27	at3g61110		Ribosomal protein S10p/S20e family protein
29.2.1.2.1.27	protein.synthesis.ribosomal protein.eukaryotic.40S subunit.S27	at5g47930	EVR1RPS21B	EVR1_RPS21B__Ribosomal protein S21e
29.2.1.2.1.28	protein.synthesis.ribosomal protein.eukaryotic.40S subunit.S28	at5g03850	EVR1L1RPS21C	EVR1L1_RPS21C__Ribosomal protein S21e
29.2.1.2.1.28	protein.synthesis.ribosomal protein.eukaryotic.40S subunit.S28	at5g64140		Ribosomal protein S12/S23 family protein
29.2.1.2.1.29	protein.synthesis.ribosomal protein.eukaryotic.40S subunit.S29	at4g33865		Ribosomal protein S24e family protein
29.2.1.2.1.30	protein.synthesis.ribosomal protein.eukaryotic.40S subunit.S30	at5g56670	RPS24B	RPS24B__Ribosomal protein S24e family protein
29.2.1.2.1.31	protein.synthesis.ribosomal protein.eukaryotic.40S subunit.SA	at1g72370		Ribosomal protein S25 family protein
29.2.1.2.1.31	protein.synthesis.ribosomal protein.eukaryotic.40S subunit.SA	at3g04770		Ribosomal protein S25 family protein
29.2.1.2.1.53	protein.synthesis.ribosomal protein.eukaryotic.40S subunit.S3A	at3g04840	RPS26e	RPS26e__Ribosomal protein S26e family protein
29.2.1.2.1.53	protein.synthesis.ribosomal protein.eukaryotic.40S subunit.S3A	at4g34670		Zinc-binding ribosomal protein family protein
29.2.1.2.1.515	protein.synthesis.ribosomal protein.eukaryotic.40S subunit.S15A	at3g46040	ARS27A	ARS27A_RS27A__ribosomal protein S27
29.2.1.2.1.515	protein.synthesis.ribosomal protein.eukaryotic.40S subunit.S15A	at4g29430		Zinc-binding ribosomal protein family protein
29.2.1.2.1.515	protein.synthesis.ribosomal protein.eukaryotic.40S subunit.S15A	at5g59850		Nucleic acid-binding, OB-fold-like protein
29.2.1.2.2.3	protein.synthesis.ribosomal protein.eukaryotic.60S subunit.L3	at1g43170		Ribosomal protein S14p/S29e family protein
29.2.1.2.2.3	protein.synthesis.ribosomal protein.eukaryotic.60S subunit.L3	at1g61580		Ribosomal protein S30 family protein
29.2.1.2.2.5	protein.synthesis.ribosomal protein.eukaryotic.60S subunit.L5	at3g25520	AP40RP40RPSAA	AP40_P40_RP40_RPSAA__40s ribosomal protein SA
29.2.1.2.2.5	protein.synthesis.ribosomal protein.eukaryotic.60S subunit.L5	at5g39740	RPSAb	RPSAb__40s ribosomal protein SA B
29.2.1.2.2.6	protein.synthesis.ribosomal protein.eukaryotic.60S subunit.L6	at1g18540		Ribosomal protein S3Ae
29.2.1.2.2.6	protein.synthesis.ribosomal protein.eukaryotic.60S subunit.L6	at1g74050		Ribosomal protein S3Ae
29.2.1.2.2.7	protein.synthesis.ribosomal protein.eukaryotic.60S subunit.L7	at1g80750	rps15ae	rps15ae__ribosomal protein S15A E
29.2.1.2.2.7	protein.synthesis.ribosomal protein.eukaryotic.60S subunit.L7	at2g01250		Ribosomal protein S8 family protein
29.2.1.2.2.7	protein.synthesis.ribosomal protein.eukaryotic.60S subunit.L7	at2g44120	ARP1emb2207RPL3A	ARP1_emb2207_RP1_RPL3A__ribosomal protein 1
29.2.1.2.2.7	protein.synthesis.ribosomal protein.eukaryotic.60S subunit.L7	at3g13580	ARP2RPL3B	ARP2_RPL3B__R-protein L3 B
29.2.1.2.2.8	protein.synthesis.ribosomal protein.eukaryotic.60S subunit.L8	at2g18020	ATL5OLI5PGY3RPL5A	ATL5_OLI5_PGY3_RPL5A__ribosomal protein L5
29.2.1.2.2.8	protein.synthesis.ribosomal protein.eukaryotic.60S subunit.L8	at4g36130	OLI7RPL5B	OLI7_RPL5B__ribosomal protein L5 B
29.2.1.2.2.9	protein.synthesis.ribosomal protein.eukaryotic.60S subunit.L9	at1g33120		Ribosomal protein L6 family protein
29.2.1.2.2.9	protein.synthesis.ribosomal protein.eukaryotic.60S subunit.L9	at4g10450		Ribosomal protein L6 family protein
29.2.1.2.2.10	protein.synthesis.ribosomal protein.eukaryotic.60S subunit.L10	at1g14320	RPL7A	RPL7A__Ribosomal protein L30/L7 family protein
29.2.1.2.2.10	protein.synthesis.ribosomal protein.eukaryotic.60S subunit.L10	at1g66580	RPL7B	RPL7B__Ribosomal protein L30/L7 family protein
29.2.1.2.2.11	protein.synthesis.ribosomal protein.eukaryotic.60S subunit.L11	at3g58700		Ribosomal protein L30/L7 family protein
29.2.1.2.2.12	protein.synthesis.ribosomal protein.eukaryotic.60S subunit.L12	at2g37190		Ribosomal protein L30/L7 family protein
29.2.1.2.2.12	protein.synthesis.ribosomal protein.eukaryotic.60S subunit.L12	at3g53430	EMB2296	EMB2296__Ribosomal protein L2 family
29.2.1.2.2.12	protein.synthesis.ribosomal protein.eukaryotic.60S subunit.L12	at5g60670		Ribosomal protein L2 family
29.2.1.2.2.13	protein.synthesis.ribosomal protein.eukaryotic.60S subunit.L13	at3g01790		Ribosomal protein L6 family
29.2.1.2.2.13	protein.synthesis.ribosomal protein.eukaryotic.60S subunit.L13	at3g49010		Ribosomal protein L6 family
29.2.1.2.2.13	protein.synthesis.ribosomal protein.eukaryotic.60S subunit.L13	at5g23900	RPL10RPL10ASAC52	RPL10_RPL10A_SAC52__Ribosomal protein L16p/L10e family protein
29.2.1.2.2.14	protein.synthesis.ribosomal protein.eukaryotic.60S subunit.L14	at2g20450	RPL10CSAG24	RPL10C_SAG24__senescence associated gene 24
29.2.1.2.2.14	protein.synthesis.ribosomal protein.eukaryotic.60S subunit.L14	at4g27090		Ribosomal L5P family protein
29.2.1.2.2.15	protein.synthesis.ribosomal protein.eukaryotic.60S subunit.L15	at4g17390		Ribosomal protein L11 family protein
29.2.1.2.2.16	protein.synthesis.ribosomal protein.eukaryotic.60S subunit.L16	at2g42740		Ribosomal protein L11 family protein
29.2.1.2.2.17	protein.synthesis.ribosomal protein.eukaryotic.60S subunit.L17	at1g27400	RPL12C	RPL12C__Ribosomal protein L11 family protein
29.2.1.2.2.17	protein.synthesis.ribosomal protein.eukaryotic.60S subunit.L17	at1g67430		Ribosomal protein L13 family protein
29.2.1.2.2.18	protein.synthesis.ribosomal protein.eukaryotic.60S subunit.L18	at3g05590	ATBBC1RSU2	ATBBC1_BBC1_RSU2__breast basic conserved 1
29.2.1.2.2.18	protein.synthesis.ribosomal protein.eukaryotic.60S subunit.L18	at5g27850		Ribosomal protein L13e family protein
29.2.1.2.2.19	protein.synthesis.ribosomal protein.eukaryotic.60S subunit.L19	at1g02780		Ribosomal protein L14
29.2.1.2.2.19	protein.synthesis.ribosomal protein.eukaryotic.60S subunit.L19	at3g16780		Ribosomal protein L14
29.2.1.2.2.19	protein.synthesis.ribosomal protein.eukaryotic.60S subunit.L19	at4g02230		Ribosomal protein L23/L15e family protein
29.2.1.2.2.21	protein.synthesis.ribosomal protein.eukaryotic.60S subunit.L21	at1g57660	RPL16A	RPL16A__ribosomal protein large subunit 16A
29.2.1.2.2.22	protein.synthesis.ribosomal protein.eukaryotic.60S subunit.L22	at3g05560		Ribosomal protein L22p/L17e family protein
29.2.1.2.2.22	protein.synthesis.ribosomal protein.eukaryotic.60S subunit.L22	at5g27770		Ribosomal protein L22p/L17e family protein
29.2.1.2.2.23	protein.synthesis.ribosomal protein.eukaryotic.60S subunit.L23	at3g04400	RPL18	RPL18__ribosomal protein L18
29.2.1.2.2.24	protein.synthesis.ribosomal protein.eukaryotic.60S subunit.L24	at2g36620	RPL18C	RPL18C__Ribosomal protein L18e/L15 superfamily protein
29.2.1.2.2.24	protein.synthesis.ribosomal protein.eukaryotic.60S subunit.L24	at3g53020	emb2386	emb2386__Ribosomal protein L19e family protein
29.2.1.2.2.26	protein.synthesis.ribosomal protein.eukaryotic.60S subunit.L26	at3g49910	RPL19B	RPL19B__Ribosomal protein L19e family protein
29.2.1.2.2.26	protein.synthesis.ribosomal protein.eukaryotic.60S subunit.L26	at5g67510		Ribosomal protein L19e family protein
29.2.1.2.2.27	protein.synthesis.ribosomal protein.eukaryotic.60S subunit.L27	at3g22230		Translation protein SH3-like family protein
29.2.1.2.2.27	protein.synthesis.ribosomal protein.eukaryotic.60S subunit.L27	at4g15000		Ribosomal L22e protein family
29.2.1.2.2.28	protein.synthesis.ribosomal protein.eukaryotic.60S subunit.L28	at2g19730		Ribosomal L22e protein family
29.2.1.2.2.28	protein.synthesis.ribosomal protein.eukaryotic.60S subunit.L28	at4g29410	emb2171	emb2171__Ribosomal protein L14p/L23e family protein
29.2.1.2.2.30	protein.synthesis.ribosomal protein.eukaryotic.60S subunit.L30	at1g77940	RPL24A	RPL24A__ribosomal protein L24
29.2.1.2.2.30	protein.synthesis.ribosomal protein.eukaryotic.60S subunit.L30	at3g18740	RPL24RPL24BSTV1	RPL24_RPL24B_STV1__Ribosomal protein L24e family protein
29.2.1.2.2.31	protein.synthesis.ribosomal protein.eukaryotic.60S subunit.L31	at5g56710		Translation protein SH3-like family protein
29.2.1.2.2.32	protein.synthesis.ribosomal protein.eukaryotic.60S subunit.L32	at4g18100		Translation protein SH3-like family protein
29.2.1.2.2.32	protein.synthesis.ribosomal protein.eukaryotic.60S subunit.L32	at5g46430		Ribosomal L27e protein family
29.2.1.2.2.34	protein.synthesis.ribosomal protein.eukaryotic.60S subunit.L34	at1g69620		Ribosomal L27e protein family
29.2.1.2.2.34	protein.synthesis.ribosomal protein.eukaryotic.60S subunit.L34	at3g28900		Ribosomal L28e protein family
29.2.1.2.2.35	protein.synthesis.ribosomal protein.eukaryotic.60S subunit.L35	at2g39390		Ribosomal L28e protein family
29.2.1.2.2.35	protein.synthesis.ribosomal protein.eukaryotic.60S subunit.L35	at3g09500		Ribosomal protein L7Ae/L30e/S12e/Gadd45 family protein
29.2.1.2.2.35	protein.synthesis.ribosomal protein.eukaryotic.60S subunit.L35	at5g02610		Ribosomal protein L7Ae/L30e/S12e/Gadd45 family protein
29.2.1.2.2.36	protein.synthesis.ribosomal protein.eukaryotic.60S subunit.L36	at2g37600		Ribosomal protein L32e
29.2.1.2.2.36	protein.synthesis.ribosomal protein.eukaryotic.60S subunit.L36	at5g02450		Ribosomal protein L32e
29.2.1.2.2.37	protein.synthesis.ribosomal protein.eukaryotic.60S subunit.L37	at1g52300		Ribosomal protein L34e superfamily protein
29.2.1.2.2.37	protein.synthesis.ribosomal protein.eukaryotic.60S subunit.L37	at3g16080	RPL34	RPL34__ribosomal protein L34
29.2.1.2.2.38	protein.synthesis.ribosomal protein.eukaryotic.60S subunit.L38	at2g43460		Ribosomal protein L34e superfamily protein
29.2.1.2.2.39	protein.synthesis.ribosomal protein.eukaryotic.60S subunit.L39	at4g31985		Ribosomal L29 family protein
29.2.1.2.2.57	protein.synthesis.ribosomal protein.eukaryotic.60S subunit.L7A	at2g47610		Ribosomal L29 family protein
29.2.1.2.2.57	protein.synthesis.ribosomal protein.eukaryotic.60S subunit.L7A	at3g62870		Ribosomal L29 family protein
29.2.1.2.2.57	protein.synthesis.ribosomal protein.eukaryotic.60S subunit.L7A	at4g12600		Ribosomal L29 family protein
29.2.1.2.2.57	protein.synthesis.ribosomal protein.eukaryotic.60S subunit.L7A	at5g20160		Ribosomal protein L36e family protein
29.2.1.2.2.80	protein.synthesis.ribosomal protein.eukaryotic.60S subunit.P0	at1g25260		Ribosomal protein L36e family protein
29.2.1.2.2.80	protein.synthesis.ribosomal protein.eukaryotic.60S subunit.P0	at3g09200		Zinc-binding ribosomal protein family protein
29.2.1.2.2.80	protein.synthesis.ribosomal protein.eukaryotic.60S subunit.P0	at3g11250		Zinc-binding ribosomal protein family protein
29.2.1.2.2.81	protein.synthesis.ribosomal protein.eukaryotic.60S subunit.P1	at1g01100		Ribosomal L38e protein family
29.2.1.2.2.81	protein.synthesis.ribosomal protein.eukaryotic.60S subunit.P1	at4g00810		Ribosomal protein L39 family protein
29.2.1.2.2.81	protein.synthesis.ribosomal protein.eukaryotic.60S subunit.P1	at5g47700		Ribosomal protein L7Ae/L30e/S12e/Gadd45 family protein
29.2.1.2.2.82	protein.synthesis.ribosomal protein.eukaryotic.60S subunit.P2	at2g27710		Ribosomal protein L7Ae/L30e/S12e/Gadd45 family protein
29.2.1.2.2.82	protein.synthesis.ribosomal protein.eukaryotic.60S subunit.P2	at2g27720		Ribosomal protein L7Ae/L30e/S12e/Gadd45 family protein
29.2.1.2.2.82	protein.synthesis.ribosomal protein.eukaryotic.60S subunit.P2	at3g44590		Ribosomal protein L7Ae/L30e/S12e/Gadd45 family protein
29.2.1.2.2.83	protein.synthesis.ribosomal protein.eukaryotic.60S subunit.P3	at4g25890		Ribosomal protein L10 family protein
29.2.1.2.2.83	protein.synthesis.ribosomal protein.eukaryotic.60S subunit.P3	at5g57290		Ribosomal protein L10 family protein
29.2.1.2.2.99	protein.synthesis.ribosomal protein.eukaryotic.60S subunit.unknown	at3g58660		Ribosomal protein L10 family protein
29.2.1.2.2.99	protein.synthesis.ribosomal protein.eukaryotic.60S subunit.unknown	at5g39800	RPP1.1RPP1A	RPP1.1_RPP1A__60S acidic ribosomal protein family
29.2.1.2.2.99	protein.synthesis.ribosomal protein.eukaryotic.60S subunit.unknown	at5g40080	RPP1.2RPP1B	RPP1.2_RPP1B__60S acidic ribosomal protein family
29.2.1.2.2.141	protein.synthesis.ribosomal protein.eukaryotic.60S subunit.L4/L1	at3g09630	RPP1.3RPP1C	RPP1.3_RPP1C__60S acidic ribosomal protein family
29.2.1.2.2.141	protein.synthesis.ribosomal protein.eukaryotic.60S subunit.L4/L1	at5g02870		60S acidic ribosomal protein family
29.2.1.2.2.510	protein.synthesis.ribosomal protein.eukaryotic.60S subunit.L10A	at2g27530		60S acidic ribosomal protein family
29.2.1.2.2.510	protein.synthesis.ribosomal protein.eukaryotic.60S subunit.L10A	at5g22440		60S acidic ribosomal protein family
29.2.1.2.2.513	protein.synthesis.ribosomal protein.eukaryotic.60S subunit.L13A	at3g07110		60S acidic ribosomal protein family
29.2.1.2.2.513	protein.synthesis.ribosomal protein.eukaryotic.60S subunit.L13A	at3g24830	AtP3B	AtP3B_P3B__60S acidic ribosomal protein family
29.2.1.2.2.513	protein.synthesis.ribosomal protein.eukaryotic.60S subunit.L13A	at4g13170		Ribosomal protein L1p/L10e family
29.2.1.2.2.513	protein.synthesis.ribosomal protein.eukaryotic.60S subunit.L13A	at5g48760		Mitochondrial ribosomal protein L27
29.2.1.2.2.518	protein.synthesis.ribosomal protein.eukaryotic.60S subunit.L18A	at1g29970	SAC56	SAC56__Ribosomal protein L4/L1 family
29.2.1.2.2.518	protein.synthesis.ribosomal protein.eukaryotic.60S subunit.L18A	at2g34480	RPL4	RPL4__Ribosomal protein L4/L1 family
29.2.1.2.2.518	protein.synthesis.ribosomal protein.eukaryotic.60S subunit.L18A	at3g14600	PGY1	PGY1__Ribosomal protein L1p/L10e family
29.2.1.2.2.523	protein.synthesis.ribosomal protein.eukaryotic.60S subunit.L23A	at2g39460		Ribosomal protein L1p/L10e family
29.2.1.2.2.523	protein.synthesis.ribosomal protein.eukaryotic.60S subunit.L23A	at3g55280		Ribosomal protein L13 family protein
29.2.1.2.2.527	protein.synthesis.ribosomal protein.eukaryotic.60S subunit.L27A	at1g23290		Ribosomal protein L13 family protein
29.2.1.2.2.527	protein.synthesis.ribosomal protein.eukaryotic.60S subunit.L27A	at1g70600		Ribosomal protein L13 family protein
29.2.1.2.2.535	protein.synthesis.ribosomal protein.eukaryotic.60S subunit.L35A	at1g41880		Ribosomal protein L13 family protein
29.2.1.2.2.535	protein.synthesis.ribosomal protein.eukaryotic.60S subunit.L35A	at1g74270		Ribosomal protein L18ae/LX family protein
29.2.1.2.2.535	protein.synthesis.ribosomal protein.eukaryotic.60S subunit.L35A	at3g55750	RPL18AA	RPL18AA__60S ribosomal protein L18A-1
29.2.1.2.2.536	protein.synthesis.ribosomal protein.eukaryotic.60S subunit.L36A	at4g14320	L18aB	L18aB__Ribosomal protein L18ae/LX family protein
29.2.1.2.2.537	protein.synthesis.ribosomal protein.eukaryotic.60S subunit.L37A	at3g60245		Ribosomal protein L18ae/LX family protein
29.2.1.2.2.1730	protein.synthesis.ribosomal protein.eukaryotic.60S subunit.L7/L30/S12	at5g08180	ATRPL23ARPL23A1RPL23AA	ATRPL23A_RPL23A_RPL23A1_RPL23AA__ribosomal protein L23AA
29.2.1.99.1.9	protein.synthesis.ribosomal protein.unknown.small subunit.S9	at3g49080	RPL23A2RPL23AB	RPL23A2_RPL23AB__ribosomal protein L23AB
29.2.1.99.2.23	protein.synthesis.ribosomal protein.unknown.large subunit.L23	at4g39880		Ribosomal protein L18e/L15 superfamily protein
29.2.1.99.99	protein.synthesis.ribosomal protein.unknown.unknown	at3g26360		Ribosomal protein L35Ae family protein
29.2.2	protein.synthesis.ribosome biogenesis	at1g67120		Ribosomal protein L35Ae family protein
29.2.2	protein.synthesis.ribosome biogenesis	at3g22980		Ribosomal protein L35Ae family protein
29.2.2.1	protein.synthesis.ribosome biogenesis.export from nucleus	at1g43860	API2RPL36aB	API2_RPL36aB__Zinc-binding ribosomal protein family protein
29.2.2.1	protein.synthesis.ribosome biogenesis.export from nucleus	at3g07050		Zinc-binding ribosomal protein family protein
29.2.2.1	protein.synthesis.ribosome biogenesis.export from nucleus	at5g60790		Ribosomal protein L7Ae/L30e/S12e/Gadd45 family proteinRibosomal protein L7Ae/L30e/S12e/Gadd45 family protein
29.2.2.3.1	protein.synthesis.ribosome biogenesis.Pre-rRNA processing and modifications.snoRNPs	at1g48920	RPS9M	RPS9M__Ribosomal protein S5 domain 2-like superfamily protein
29.2.2.3.1	protein.synthesis.ribosome biogenesis.Pre-rRNA processing and modifications.snoRNPs	at2g20490		Ribosomal protein L23/L15e family protein
29.2.2.3.1	protein.synthesis.ribosome biogenesis.Pre-rRNA processing and modifications.snoRNPs	at3g03920		Ribosomal protein S21 family protein
29.2.2.3.1	protein.synthesis.ribosome biogenesis.Pre-rRNA processing and modifications.snoRNPs	at3g05060	AtMDN1	AtMDN1_MDN1__ATPases;nucleotide binding;ATP binding;nucleoside-triphosphatases;transcription factor binding
29.2.2.3.1	protein.synthesis.ribosome biogenesis.Pre-rRNA processing and modifications.snoRNPs	at3g57150		Ribosomal protein S5/Elongation factor G/III/V family proteinRibosomal protein S5/Elongation factor G/III/V family protein
29.2.2.3.1	protein.synthesis.ribosome biogenesis.Pre-rRNA processing and modifications.snoRNPs	at5g08180		sequence-specific DNA binding transcription factorssequence-specific DNA binding transcription factors
29.2.2.3.3	protein.synthesis.ribosome biogenesis.Pre-rRNA processing and modifications.methylotransferases	at4g25630	Nog1-1	Nog1-1__Nucleolar GTP-binding protein
29.2.2.3.3	protein.synthesis.ribosome biogenesis.Pre-rRNA processing and modifications.methylotransferases	at5g55920	LSG1-1	LSG1-1__P-loop containing nucleoside triphosphate hydrolases superfamily protein
29.2.2.3.4	protein.synthesis.ribosome biogenesis.Pre-rRNA processing and modifications.WD-repeat proteins	at2g47990	NSN1	NSN1__GTP-binding family protein
29.2.2.3.5	protein.synthesis.ribosome biogenesis.Pre-rRNA processing and modifications.DExD-box helicases	at2g06990	ABCF1ATGCN1	ABCF1_ATGCN1_GCN1__ABC transporter family protein
29.2.2.3.5	protein.synthesis.ribosome biogenesis.Pre-rRNA processing and modifications.DExD-box helicases	at3g19760
29.2.2.3.99	protein.synthesis.ribosome biogenesis.Pre-rRNA processing and modifications.misc	at1g43860	ATNUC-L1NUC1PARL1	ATNUC-L1_NUC-L1_NUC1_PARL1__nucleolin like 1
29.2.2.3.99	protein.synthesis.ribosome biogenesis.Pre-rRNA processing and modifications.misc	at3g55620		H/ACA ribonucleoprotein complex, subunit Gar1/Naf1 protein
29.2.3	protein.synthesis.initiation	at1g04170		NOP56-like pre RNA processing ribonucleoprotein
29.2.3	protein.synthesis.initiation	at1g10840	AtCBF5AtNAP57	AtCBF5_AtNAP57_CBF5_NAP57__homologue of NAP57
29.2.3	protein.synthesis.initiation	at1g11480		Ribosomal protein L7Ae/L30e/S12e/Gadd45 family proteinRibosomal protein L7Ae/L30e/S12e/Gadd45 family protein
29.2.3	protein.synthesis.initiation	at1g13020	ATFIB2	ATFIB2_FIB2__fibrillarin 2
29.2.3	protein.synthesis.initiation	at1g13950	AtTRM4cNOP2AOLI2	AtTRM4c_NOP2A_OLI2_TRM4c__S-adenosyl-L-methionine-dependent methyltransferases superfamily protein
29.2.3	protein.synthesis.initiation	at1g26630	AtPEIP1AtPEP1BOP1	AtPEIP1_AtPEP1_BOP1__Transducin/WD40 repeat-like superfamily protein
29.2.3	protein.synthesis.initiation	at1g33040	EDA13EDA19SWA1	EDA13_EDA19_SWA1__transducin family protein / WD-40 repeat family protein
29.2.3	protein.synthesis.initiation	at1g36730		transducin family protein / WD-40 repeat family protein
29.2.3	protein.synthesis.initiation	at1g54270		transducin family protein / WD-40 repeat family protein
29.2.3	protein.synthesis.initiation	at1g54290	RH5STRS1	RH5_STRS1__DEA(D/H)-box RNA helicase family protein
29.2.3	protein.synthesis.initiation	at1g65220	HEN2SOP3	HEN2_SOP3__RNA helicase, ATP-dependent, SK12/DOB1 protein
29.2.3	protein.synthesis.initiation	at1g66070	EIF4A-IIIRH2	EIF4A-III_RH2__eukaryotic initiation factor 4A-III
29.2.3	protein.synthesis.initiation	at1g69410		sequence-specific DNA binding transcription factorssequence-specific DNA binding transcription factors
29.2.3	protein.synthesis.initiation	at1g72730	eIF6Aemb1624	eIF6A_emb1624__Translation initiation factor IF6eIF6A_emb1624__Translation initiation factor IF6
29.2.3	protein.synthesis.initiation	at1g73180	AAK6	AAK6_AK6__P-loop containing nucleoside triphosphate hydrolases superfamily protein
29.2.3	protein.synthesis.initiation	at1g76810	ARPF2	ARPF2__Ribosomal RNA processing Brix domain protein
29.2.3	protein.synthesis.initiation	at2g04520	EIF2 GAMMA	EIF2 GAMMA__eukaryotic translation initiation factor 2 gamma subunit
29.2.3	protein.synthesis.initiation	at2g13540	TIF3H1	TIF3H1__translation initiation factor 3 subunit H1
29.2.3	protein.synthesis.initiation	at2g24050	EIF4B2	EIF4B2__eukaryotic initiation factor 4B2
29.2.3	protein.synthesis.initiation	at2g34970	ATELF5A-1EIF-5AEIF5A	ATELF5A-1_EIF-5A_EIF5A_ELF5A-1__eukaryotic elongation factor 5A-1
29.2.3	protein.synthesis.initiation	at2g40290	ATELF5A-2FBR12	ATELF5A-2_ELF5A-2_FBR12__Eukaryotic translation initiation factor 5A-1 (eIF-5A 1) protein
29.2.3	protein.synthesis.initiation	at2g44070	NACA5	NACA5__nascent polypeptide-associated complex subunit alpha-like protein 5
29.2.3	protein.synthesis.initiation	at2g45730		Translation initiation factor IF2/IF5
29.2.3	protein.synthesis.initiation	at3g07300	EIF4A-2	EIF4A-2__eif4a-2
29.2.3	protein.synthesis.initiation	at3g11400		Translation initiation factor SUI1 family protein
29.2.3	protein.synthesis.initiation	at3g13920		ARM repeat superfamily protein
29.2.3	protein.synthesis.initiation	at3g26400		Translation initiation factor eIF3 subunit
29.2.3	protein.synthesis.initiation	at3g55620	ATELF5A-3	ATELF5A-3_ELF5A-3__eukaryotic elongation factor 5A-3
29.2.3	protein.synthesis.initiation	at3g56150		DEA(D/H)-box RNA helicase family protein
29.2.3	protein.synthesis.initiation	at3g57290		Eukaryotic translation initiation factor eIF2A family protein
29.2.3	protein.synthesis.initiation	at3g60240	eIF5B1	eIF5B1__eukaryotic translation initiation factor 2 (eIF-2) family protein
29.2.3	protein.synthesis.initiation	at4g11420		Translation initiation factor IF2/IF5
29.2.3	protein.synthesis.initiation	at4g18040		Nucleic acid-binding, OB-fold-like protein
29.2.3	protein.synthesis.initiation	at4g20980	MTI1	MTI1_MTI1__NagB/RpiA/CoA transferase-like superfamily protein
29.2.3	protein.synthesis.initiation	at4g27130	ABH1ATCBP80ENS	ABH1_ATCBP80_CBP80_ENS__ARM repeat superfamily protein
29.2.3	protein.synthesis.initiation	at4g33250	eIFiso4G2	eIFiso4G2__MIF4G domain-containing protein / MA3 domain-containing protein
29.2.3	protein.synthesis.initiation	at5g05470		Trimeric LpxA-like enzyme
29.2.3	protein.synthesis.initiation	at5g11900		Eukaryotic translation initiation factor 2 subunit 1
29.2.3	protein.synthesis.initiation	at5g18110	AtTRM6	AtTRM6_TRM6__eukaryotic initiation factor 3 gamma subunit family protein
29.2.3	protein.synthesis.initiation	at5g20920		NagB/RpiA/CoA transferase-like superfamily protein
29.2.3	protein.synthesis.initiation	at5g25780	ATEIF3G1	ATEIF3G1_EIF3G1__eukaryotic translation initiation factor 3G1
29.2.3	protein.synthesis.initiation	at5g27640	EIF4A1RH4TIF4A1	EIF4A1_RH4_TIF4A1__eukaryotic translation initiation factor 4A1
29.2.3	protein.synthesis.initiation	at5g35620	EIF4B1	EIF4B1__eukaryotic translation initiation factor 4B1
29.2.3	protein.synthesis.initiation	at5g36230	eIF6Aemb1624	eIF6A_emb1624__Translation initiation factor IF6eIF6A_emb1624__Translation initiation factor IF6
29.2.3	protein.synthesis.initiation	at5g37475	ATEIF3C-1ATTIF3C1	ATEIF3C-1_ATTIF3C1_EIF3C_EIF3C-1_TIF3C1__eukaryotic translation initiation factor 3C
29.2.3	protein.synthesis.initiation	at5g42220	ATEIF3E-1ATINT6INT-6TIF3E1	ATEIF3E-1_ATINT6_EIF3E_INT-6_INT6_TIF3E1__eukaryotic translation initiation factor 3E
29.2.3	protein.synthesis.initiation	at5g44320	CUM2EIF4G	CUM2_EIF4G__eukaryotic translation initiation factor 4G
29.2.3	protein.synthesis.initiation	at5g54760		Translation initiation factor 2, small GTP-binding protein
29.2.3	protein.synthesis.initiation	at5g57870	ATEIF3A-1ATTIF3A1	ATEIF3A-1_ATTIF3A1_EIF3A_EIF3A-1_TIF3A1__eukaryotic translation initiation factor 3A
29.2.4	protein.synthesis.elongation	at1g06220	AT.EIF4E1CUM1eIF4E1	AT.EIF4E1_CUM1_EIF4E_eIF4E1__eukaryotic translation initiation factor 4E
29.2.4	protein.synthesis.elongation	at1g07920		Eukaryotic translation initiation factor 3 subunit 7 (eIF-3)
29.2.4	protein.synthesis.elongation	at1g09640		Translation initiation factor SUI1 family protein
29.2.4	protein.synthesis.elongation	at1g30230	ATTIF3K1EIF3K	ATTIF3K1_EIF3K_TIF3K1__eukaryotic translation initiation factor 3K
29.2.4	protein.synthesis.elongation	at1g45332	ATEIF2-A2EIF2 ALPHA	ATEIF2-A2_EIF2 ALPHA_EIF2-A2__eukaryotic translation initiation factor 2 alpha subunit
29.2.4	protein.synthesis.elongation	at1g56070		Translation initiation factor SUI1 family protein
29.2.4	protein.synthesis.elongation	at1g57720	NCBP	NCBP__novel cap-binding protein
29.2.4	protein.synthesis.elongation	at2g18110	eIF-2bsEIF2 BETAEMB1401	eIF-2bs_EIF2 BETA_EMB1401__eukaryotic translation initiation factor 2 beta subunit
29.2.4	protein.synthesis.elongation	at2g31060	ATEIF3B-2	ATEIF3B-2_EIF3B_EIF3B-2__eukaryotic translation initiation factor 3B-2
29.2.4	protein.synthesis.elongation	at2g45030	ATEIF3B-1ATTIF3B1	ATEIF3B-1_ATTIF3B1_EIF3B_EIF3B-1_TIF3B1__translation initiation factor 3B1
29.2.4	protein.synthesis.elongation	at3g12390	EIF(ISO)4EEIF4E2eIFiso4ELSPLSP1	EIF(ISO)4E_EIF4E2_eIFiso4E_LSP_LSP1__Eukaryotic initiation factor 4E protein
29.2.4	protein.synthesis.elongation	at3g12915		ARM repeat superfamily protein
29.2.4	protein.synthesis.elongation	at3g22980		Translation initiation factor eIF3 subunit
29.2.4	protein.synthesis.elongation	at4g02930		NagB/RpiA/CoA transferase-like superfamily protein
29.2.4	protein.synthesis.elongation	at4g10480		Ubiquitin-like superfamily protein
29.2.4	protein.synthesis.elongation	at4g11120		Eukaryotic translation initiation factor 3 subunit 7 (eIF-3)
29.2.4	protein.synthesis.elongation	at4g20360		Translation initiation factor SUI1 family protein
29.2.4	protein.synthesis.elongation	at5g19510	eIFiso4G1	eIFiso4G1__MIF4G domain-containing protein / MA3 domain-containing protein
29.2.5	protein.synthesis.release	at1g12920	DHSEDA22	DHS_EDA22__deoxyhypusine synthase
29.2.5	protein.synthesis.release	at5g47880	CLOGFA1MEE5	CLO_GFA1_MEE5__Ribosomal protein S5/Elongation factor G/III/V family protein
29.2.99	protein.synthesis.misc	at2g39260	AtRLG1ATRNLZYG3	AtRLG1_ATRNL_RNL_ZYG3__RNAligase
29.3.1	protein.targeting.nucleus	at1g02690		GTP binding Elongation factor Tu family protein
29.3.1	protein.targeting.nucleus	at1g09270		Translation elongation factor EF1B, gamma chain
29.3.1	protein.targeting.nucleus	at1g10390	eEF-1Bb1EF1Bb	eEF-1Bb1_EF1Bb__Glutathione S-transferase, C-terminal-like;Translation elongation factor EF1B/ribosomal protein S6
29.3.1	protein.targeting.nucleus	at1g13730		Translation elongation factor EFG/EF2 protein
29.3.1	protein.targeting.nucleus	at1g14850	LOS1	LOS1__Ribosomal protein S5/Elongation factor G/III/V family protein
29.3.1	protein.targeting.nucleus	at1g27310		Translation elongation factor EF1B, gamma chain
29.3.1	protein.targeting.nucleus	at1g27970		Translation elongation factor EF1B/ribosomal protein S6 family protein
29.3.1	protein.targeting.nucleus	at1g69250	EMB2785	EMB2785__elongation factor family protein
29.3.1	protein.targeting.nucleus	at2g03640	RDO2TFIIS	RDO2_TFIIS__transcript elongation factor IIS
29.3.1	protein.targeting.nucleus	at2g16950		Translation elongation factor EFG/EF2 protein
29.3.1	protein.targeting.nucleus	at2g31660		Nascent polypeptide-associated complex (NAC), alpha subunit family protein
29.3.1	protein.targeting.nucleus	at2g46520		Ribosomal protein S5/Elongation factor G/III/V family protein
29.3.1	protein.targeting.nucleus	at3g03110		Ribosomal protein S5/Elongation factor G/III/V family proteinRibosomal protein S5/Elongation factor G/III/V family protein
29.3.1	protein.targeting.nucleus	at3g06720		GTP binding Elongation factor Tu family protein
29.3.1	protein.targeting.nucleus	at3g08943		Nascent polypeptide-associated complex (NAC), alpha subunit family protein
29.3.1	protein.targeting.nucleus	at3g08947		translation elongation factor Ts (EF-Ts), putative
29.3.1	protein.targeting.nucleus	at3g17340	ATRAB8DATRABE1BRABE1b	ATRAB8D_ATRABE1B_RABE1b__RAB GTPase homolog E1B
29.3.1	protein.targeting.nucleus	at3g25150		Translation elongation factor EF1B/ribosomal protein S6 family protein
29.3.1	protein.targeting.nucleus	at3g59020	ERF1-2	ERF1-2__eukaryotic release factor 1-2
29.3.1	protein.targeting.nucleus	at4g02150	ERF1-3	ERF1-3__eukaryotic release factor 1-3
29.3.1	protein.targeting.nucleus	at4g16143	AteRF1-1ERF1-1	AteRF1-1_ERF1-1__eukaryotic release factor 1-1
29.3.1	protein.targeting.nucleus	at4g27640	ARRS1	ARRS1__ribosome biogenesis regulatory protein (RRS1) family protein
29.3.1	protein.targeting.nucleus	at5g05680		binding;RNA binding
29.3.1	protein.targeting.nucleus	at5g17020	IMPA-6	IMPA-6__importin alpha isoform 6
29.3.1	protein.targeting.nucleus	at5g43960	IMPA-4	IMPA-4__importin alpha isoform 4
29.3.1	protein.targeting.nucleus	at5g53480	DRA2	DRA2__Nucleoporin autopeptidase
29.3.1	protein.targeting.nucleus	at5g60980		Nuclear transport factor 2 (NTF2) family protein with RNA binding (RRM-RBD-RNP motifs) domain
29.3.2	protein.targeting.mitochondria	at1g27390	NUP155	NUP155__nucleoporin 155
29.3.2	protein.targeting.mitochondria	at1g51980	NTF2A	NTF2A__nuclear transport factor 2A
29.3.2	protein.targeting.mitochondria	at1g61570	NTF2B	NTF2B__nuclear transport factor 2B
29.3.2	protein.targeting.mitochondria	at1g72750		Nuclear transport factor 2 (NTF2) family protein with RNA binding (RRM-RBD-RNP motifs) domain
29.3.2	protein.targeting.mitochondria	at2g19080		Nuclear transport factor 2 (NTF2) family protein with RNA binding (RRM-RBD-RNP motifs) domain
29.3.2	protein.targeting.mitochondria	at2g29530	ATTRN1	ATTRN1_TRN1__transportin 1
29.3.2	protein.targeting.mitochondria	at2g36070	EMA1SAD2URM9	EMA1_SAD2_URM9__ARM repeat superfamily protein
29.3.2	protein.targeting.mitochondria	at2g37410		Nucleoporin interacting component (Nup93/Nic96-like) family protein
29.3.2	protein.targeting.mitochondria	at2g42210		cellular apoptosis susceptibility protein, putative / importin-alpha re-exporter, putative
29.3.2	protein.targeting.mitochondria	at2g46470	CRM1BXPO1B	CRM1B_XPO1B__exportin 1B
29.3.2	protein.targeting.mitochondria	at3g02090	AIMP ALPHAAT-IMPATKAP ALPHAIMPA-1IMPA1	AIMP ALPHA_AT-IMP_ATKAP ALPHA_IMPA-1_IMPA1__importin alpha isoform 1
29.3.2	protein.targeting.mitochondria	at3g16480		ARM repeat superfamily protein
29.3.2	protein.targeting.mitochondria	at3g20000		ARM repeat superfamily protein
29.3.2	protein.targeting.mitochondria	at3g27080		Nuclear transport factor 2 (NTF2) family protein with RNA binding (RRM-RBD-RNP motifs) domain
29.3.2	protein.targeting.mitochondria	at3g46560		ARM repeat superfamily protein
29.3.2	protein.targeting.mitochondria	at3g49560	ATIMPALPHA3IMPA-3MOS6	ATIMPALPHA3_IMPA-3_MOS6__ARM repeat superfamily protein
29.3.2	protein.targeting.mitochondria	at4g26670	IMPA-2	IMPA-2__importin alpha isoform 2
29.3.2	protein.targeting.mitochondria	at5g24650	IMB4	IMB4__ARM repeat superfamily protein
29.3.2	protein.targeting.mitochondria	at5g43970	ATCRM1ATXPO1HIT2XPO1A	ATCRM1_ATXPO1_HIT2_XPO1_XPO1A__exportin 1A
29.3.2	protein.targeting.mitochondria	at5g50810		Nuclear transport factor 2 (NTF2) family protein with RNA binding (RRM-RBD-RNP motifs) domain
29.3.2	protein.targeting.mitochondria	at5g55510	AtKPNB1	AtKPNB1_KPNB1__ARM repeat superfamily protein
29.3.3	protein.targeting.chloroplast	at1g06950	NTF2	NTF2__Nuclear transport factor 2 (NTF2) family protein with RNA binding (RRM-RBD-RNP motifs) domain
29.3.3	protein.targeting.chloroplast	at2g16640	TOM20-2	TOM20-2__translocase outer membrane 20-2
29.3.3	protein.targeting.chloroplast	at3g17970		Insulinase (Peptidase family M16) protein
29.3.3	protein.targeting.chloroplast	at3g46740	TIM13	TIM13__translocase of the inner mitochondrial membrane 13
29.3.3	protein.targeting.chloroplast	at4g02510	ATTIM23-2	ATTIM23-2_TIM23-2__translocase inner membrane subunit 23-2
29.3.3	protein.targeting.chloroplast	at4g33350		metaxin-related
29.3.3	protein.targeting.chloroplast	at5g05000	AtTIM10	AtTIM10_TIM10__Tim10/DDP family zinc finger protein
29.3.3	protein.targeting.chloroplast	at5g09420	ATTIM44-2	ATTIM44-2_TIM44-2__translocase inner membrane subunit 44-2
29.3.3	protein.targeting.chloroplast	at5g16620	ATTIM17-2	ATTIM17-2_TIM17_TIM17-2__translocase inner membrane subunit 17-2
29.3.4	protein.targeting.secretory pathway	at1g57620	ATOEP16-3	ATOEP16-3_OEP16-3__Mitochondrial import inner membrane translocase subunit Tim17/Tim22/Tim23 family protein
29.3.4.1	protein.targeting.secretory pathway.ER	at2g21190	OXA1bOXA1L	OXA1b_OXA1L__inner membrane protein OXA1-like
29.3.4.1	protein.targeting.secretory pathway.ER	at2g21600	MPPBETA	MPPBETA__Insulinase (Peptidase family M16) protein
29.3.4.1	protein.targeting.secretory pathway.ER	at2g23310	MEE67	MEE67__Mitochondrial import inner membrane translocase subunit Tim17/Tim22/Tim23 family protein
29.3.4.1	protein.targeting.secretory pathway.ER	at2g38960	MPPalpha	MPPalpha__mitochondrial processing peptidase alpha subunit
29.3.4.1	protein.targeting.secretory pathway.ER	at2g39960	TOM40	TOM40__translocase of the outer mitochondrial membrane 40
29.3.4.1	protein.targeting.secretory pathway.ER	at2g45140	TOM20-3	TOM20-3__translocase of outer membrane 20 kDa subunit 3
29.3.4.1	protein.targeting.secretory pathway.ER	at4g39220	AtTIM9emb2474	AtTIM9_emb2474_TIM9__Tim10/DDP family zinc finger protein
29.3.4.2	protein.targeting.secretory pathway.golgi	at1g05520	HP30Tric1	HP30_Tric1__Mitochondrial import inner membrane translocase subunit Tim17/Tim22/Tim23 family protein
29.3.4.2	protein.targeting.secretory pathway.golgi	at1g73430	HP20	HP20__Mitochondrial import inner membrane translocase subunit Tim17/Tim22/Tim23 family protein
29.3.4.2	protein.targeting.secretory pathway.golgi	at2g27460	HP30-2Tric2	HP30-2_Tric2__Mitochondrial import inner membrane translocase subunit Tim17/Tim22/Tim23 family protein
29.3.4.2	protein.targeting.secretory pathway.golgi	at3g07100	ATTOM22-VTOM9-2	ATTOM22-V_TOM22-V_TOM9-2__translocase of outer membrane 22-V
29.3.4.2	protein.targeting.secretory pathway.golgi	at3g18480	TIM8	TIM8__translocase inner membrane subunit 8
29.3.4.2	protein.targeting.secretory pathway.golgi	at3g23660	HP22	HP22__Mitochondrial import inner membrane translocase subunit Tim17/Tim22/Tim23 family protein
29.3.4.2	protein.targeting.secretory pathway.golgi	at3g27530	ATTIC110	ATTIC110_TIC110__translocon at the inner envelope membrane of chloroplasts 110
29.3.4.2	protein.targeting.secretory pathway.golgi	at3g44340	AtTic21CIA5PIC1TIC21	AtTic21_CIA5_PIC1_TIC21__translocon at inner membrane of chloroplasts 21
29.3.4.2	protein.targeting.secretory pathway.golgi	at4g01810	AIC1ATTOC132	AIC1_ATTOC132_TOC132__multimeric translocon complex in the outer envelope membrane 132
29.3.4.2	protein.targeting.secretory pathway.golgi	at4g14160	AtTic20-II	AtTic20-II_Tic20-II__Uncharacterised conserved protein ycf60
29.3.4.2	protein.targeting.secretory pathway.golgi	at4g32640	atToc64-IIITOC64-III	atToc64-III_TOC64-III__translocon at the outer membrane of chloroplasts 64-III
29.3.4.2	protein.targeting.secretory pathway.golgi	at5g66030	MAR1TOC75TOC75-III	MAR1_TOC75_TOC75-III__translocon at the outer envelope membrane of chloroplasts 75-III
29.3.4.3	protein.targeting.secretory pathway.vacuole	at1g09070	ATTOC159PPI2TOC160TOC86	ATTOC159_PPI2_TOC159_TOC160_TOC86__translocon at the outer envelope membrane of chloroplasts 159
29.3.4.3	protein.targeting.secretory pathway.vacuole	at1g30900	ATTOC34OEP34	ATTOC34_OEP34_TOC34__translocon at the outer envelope membrane of chloroplasts 34
29.3.4.3	protein.targeting.secretory pathway.vacuole	at1g75850	ATTIC40PDE120	ATTIC40_PDE120_TIC40__hydroxyproline-rich glycoprotein family protein
29.3.4.3	protein.targeting.secretory pathway.vacuole	at1g77140	CYB	CYB__emp24/gp25L/p24 family/GOLD family protein
29.3.4.3	protein.targeting.secretory pathway.vacuole	at2g05170	AERD2ATERD2	AERD2_ATERD2_ERD2__ER lumen protein retaining receptor family protein
29.3.4.3	protein.targeting.secretory pathway.vacuole	at2g14720		ER lumen protein retaining receptor family protein
29.3.4.3	protein.targeting.secretory pathway.vacuole	at2g14740	ATRER1B	ATRER1B_RER1B__endoplasmatic reticulum retrieval protein 1B
29.3.4.3	protein.targeting.secretory pathway.vacuole	at2g17790	AERO2	AERO2_ERO2__endoplasmic reticulum oxidoreductins 2
29.3.4.3	protein.targeting.secretory pathway.vacuole	at2g38020		Microsomal signal peptidase 25 kDa subunit (SPC25)
29.3.4.3	protein.targeting.secretory pathway.vacuole	at3g47700	PVA12	PVA12__plant VAP homolog 12
29.3.4.3	protein.targeting.secretory pathway.vacuole	at3g51310	ATRER1A	ATRER1A__Rer1 family protein
29.3.4.3	protein.targeting.secretory pathway.vacuole	at3g52850	AtSEC23B	AtSEC23B__Sec23/Sec24 protein transport family protein
29.3.4.3	protein.targeting.secretory pathway.vacuole	at4g19003	COG3	COG3__sec34-like family protein
29.3.4.3	protein.targeting.secretory pathway.vacuole	at4g21560	AtSEC23D	AtSEC23D__sec23/sec24 transport family protein
29.3.4.3	protein.targeting.secretory pathway.vacuole	at4g27690	AtSEC24AERMO2	AtSEC24A_ERMO2_SEC24A__Sec23/Sec24 protein transport family protein
29.3.4.3	protein.targeting.secretory pathway.vacuole	at5g06140	AtCASP	AtCASP_CASP__CCAAT-displacement protein alternatively spliced product
29.3.4.3	protein.targeting.secretory pathway.vacuole	at5g53530	AtSEC23E	AtSEC23E__Sec23/Sec24 protein transport family protein
29.3.4.4	protein.targeting.secretory pathway.plasma membrane	at2g17980	GC6MAG4	GC6_MAG4__golgin candidate 6
29.3.4.4	protein.targeting.secretory pathway.plasma membrane	at2g30050	CEF	CEF__clone eighty-four
29.3.4.4	protein.targeting.secretory pathway.plasma membrane	at3g01340	AtSEC23A	AtSEC23A__Sec23/Sec24 protein transport family protein
29.3.4.4	protein.targeting.secretory pathway.plasma membrane	at3g61560	AtSEC23F	AtSEC23F__Sec23/Sec24 protein transport family protein
29.3.4.99	protein.targeting.secretory pathway.unspecified	at1g01630		Sec23/Sec24 protein transport family protein
29.3.4.99	protein.targeting.secretory pathway.unspecified	at1g11890	AtSEC23G	AtSEC23G__Sec23/Sec24 protein transport family protein
29.3.4.99	protein.targeting.secretory pathway.unspecified	at1g30690	ATGRIP	ATGRIP_GRIP__Golgi-localized GRIP domain-containing protein
29.3.4.99	protein.targeting.secretory pathway.unspecified	at1g48160	(AT)SRC2AtSRC2	(AT)SRC2_AtSRC2_SRC2__soybean gene regulated by cold-2
29.3.4.99	protein.targeting.secretory pathway.unspecified	at1g48900	VPS18	VPS18__zinc ion binding
29.3.4.99	protein.targeting.secretory pathway.unspecified	at1g52600	BP80-3;3VSR3;3VSR6	BP80-3;3_VSR3;3_VSR6__VACUOLAR SORTING RECEPTOR 6
29.3.4.99	protein.targeting.secretory pathway.unspecified	at1g55840	LAZ4VPS35B	LAZ4_VPS35B__VPS35 homolog B
29.3.4.99	protein.targeting.secretory pathway.unspecified	at1g60780	ATVPS45BEN2	ATVPS45_BEN2_VPS45__vacuolar protein sorting 45
29.3.4.99	protein.targeting.secretory pathway.unspecified	at1g67680	ATVPS11	ATVPS11_VPS11__vacuolar protein sorting 11
29.3.4.99	protein.targeting.secretory pathway.unspecified	at1g72160	BP80-2;1MTV4VSR2;1VSR4	BP80-2;1_MTV4_VSR2;1_VSR4__vacuolar sorting receptor 4
29.3.4.99	protein.targeting.secretory pathway.unspecified	at2g18770	ATVSR3BP80-2;2UXS2VSR2;2	ATVSR3_BP80-2;2_UXS2_VSR2;2_VSR3_VSR3__vaculolar sorting receptor 3
29.3.4.99	protein.targeting.secretory pathway.unspecified	at2g19790	VPS35AZIP3	VPS35A_ZIP3__VPS35 homolog A
29.3.4.99	protein.targeting.secretory pathway.unspecified	at2g34250	EMB258MANVCL1VPS16	EMB258_MAN_VCL1_VPS16__vacuoleless1 (VCL1)
29.3.4.99	protein.targeting.secretory pathway.unspecified	at2g43640	ATVPS9A	ATVPS9A_VPS9_VPS9A__Vacuolar sorting protein 9 (VPS9) domain
29.3.4.99	protein.targeting.secretory pathway.unspecified	at3g07680	MAG2	MAG2__RINT-1 / TIP-1 family
29.3.4.99	protein.targeting.secretory pathway.unspecified	at3g15710	VPS35C	VPS35C__VPS35 homolog C
29.3.4.99	protein.targeting.secretory pathway.unspecified	at3g22950	ATELPATELP1ATVSR1BP-80BP80BP80-1;1BP80BGFS1VSR1;1	ATELP_ATELP1_ATVSR1_BP-80_BP80_BP80-1;1_BP80B_GFS1_VSR1_VSR1;1__vacuolar sorting receptor homolog 1
29.3.4.99	protein.targeting.secretory pathway.unspecified	at3g49100	ATVPS33	ATVPS33_VPS33__Sec1/munc18-like (SM) proteins superfamily
29.3.4.99	protein.targeting.secretory pathway.unspecified	at3g49870	VPS25	VPS25__E2F/DP family winged-helix DNA-binding domain
29.3.4.99	protein.targeting.secretory pathway.unspecified	at3g56190	VPS28VPS28-1	VPS28_VPS28-1__vacuolar protein sorting-associated protein 28 homolog 1
29.3.4.99	protein.targeting.secretory pathway.unspecified	at4g08690	VPS26B	VPS26B__vacuolar protein sorting 26B
29.3.4.99	protein.targeting.secretory pathway.unspecified	at4g20410	ATSNX1	ATSNX1_SNX1__sorting nexin 1
29.3.4.99	protein.targeting.secretory pathway.unspecified	at4g24550	VPS26A	VPS26A__vacuolar protein sorting 26A
29.3.4.99	protein.targeting.secretory pathway.unspecified	at4g24920	ATSLY1	ATSLY1__Sec1/munc18-like (SM) proteins superfamily
29.3.4.99	protein.targeting.secretory pathway.unspecified	at4g30600		transducin family protein / WD-40 repeat family protein
29.3.4.99	protein.targeting.secretory pathway.unspecified	at4g35410		Transducin/WD40 repeat-like superfamily protein
29.3.4.99	protein.targeting.secretory pathway.unspecified	at5g05670	RTN6RTNLB6	RTN6_RTNLB6__Reticulon family protein
29.3.4.99	protein.targeting.secretory pathway.unspecified	at5g17060		Sec14p-like phosphatidylinositol transfer family protein
29.3.4.99	protein.targeting.secretory pathway.unspecified	at5g27430	ATSEC22	ATSEC22_SEC22__Synaptobrevin family protein
29.3.4.99	protein.targeting.secretory pathway.unspecified	at5g46630	PATL4	PATL4__Sec14p-like phosphatidylinositol transfer family protein
29.3.4.99	protein.targeting.secretory pathway.unspecified	at5g60460		signal recognition particle 19 kDa protein, putative / SRP19, putative
29.3.4.99	protein.targeting.secretory pathway.unspecified	at5g61970		Signal recognition particle, SRP54 subunit protein
29.3.5	protein.targeting.peroxisomes	at1g29260		Peptidase S24/S26A/S26B/S26C family protein
29.3.5	protein.targeting.peroxisomes	at4g04470		Sec14p-like phosphatidylinositol transfer family protein
29.3.5	protein.targeting.peroxisomes	at5g62810	AP1M2HAP13	AP1M2_HAP13__Clathrin adaptor complexes medium subunit family protein
29.3.99	protein.targeting.unknown	at4g25370		SRP72 RNA-binding domain
29.3.99	protein.targeting.unknown	at4g40042	PATL3	PATL3__Sec14p-like phosphatidylinositol transfer family protein
29.3.99	protein.targeting.unknown	at5g02280		P-loop containing nucleoside triphosphate hydrolases superfamily protein
29.3.99	protein.targeting.unknown	at5g08040	AP4S	AP4S__SNARE-like superfamily protein
29.3.99	protein.targeting.unknown	at5g51220		SecY protein transport family protein
29.4	protein.postranslational modification	at1g04440		Signal recognition particle, SRP9/SRP14 subunit
29.4	protein.postranslational modification	at1g08420	p24beta2	p24beta2__emp24/gp25L/p24 family/GOLD family protein
29.4	protein.postranslational modification	at1g08750		Peptidase S24/S26A/S26B/S26C family protein
29.4	protein.postranslational modification	at1g09020	ARFC1ATARFC1	ARFC1_ATARFC1__ADP-ribosylation factor C1
29.4	protein.postranslational modification	at1g10430		Signal recognition particle, SRP9/SRP14 subunit
29.4	protein.postranslational modification	at1g10940	ARLA1CATARLA1C	ARLA1C_ATARLA1C__ADP-ribosylation factor-like A1C
29.4	protein.postranslational modification	at1g12310	ALPHA-SNAP2ASNAP	ALPHA-SNAP2_ASNAP__alpha-soluble NSF attachment protein 2
29.4	protein.postranslational modification	at1g13320		Sec14p-like phosphatidylinositol transfer family protein
29.4	protein.postranslational modification	at1g14000	GAMMA-SNAPGSNAP	GAMMA-SNAP_GSNAP__gamma-soluble NSF attachment protein
29.4	protein.postranslational modification	at1g17720	AP4M	AP4M__Clathrin adaptor complexes medium subunit family protein
29.4	protein.postranslational modification	at1g18150		secE/sec61-gamma protein transport protein
29.4	protein.postranslational modification	at1g23100		signal recognition particle receptor alpha subunit family protein
29.4	protein.postranslational modification	at1g24510		signal recognition particle binding
29.4	protein.postranslational modification	at1g25490	ARFB1BATARFB1B	ARFB1B_ATARFB1B__ADP-ribosylation factor B1B
29.4	protein.postranslational modification	at1g29370		Signal peptidase subunit
29.4	protein.postranslational modification	at1g50370	AP2M	AP2M__Clathrin adaptor complexes medium subunit family protein
29.4	protein.postranslational modification	at1g51690		Preprotein translocase Sec, Sec61-beta subunit protein
29.4	protein.postranslational modification	at1g59830		signal recognition particle-related / SRP-related
29.4	protein.postranslational modification	at1g69960	ATPEX7	ATPEX7_PEX7__peroxin 7
29.4	protein.postranslational modification	at1g70490	PMP22	PMP22__Peroxisomal membrane 22 kDa (Mpv17/PMP22) family protein
29.4	protein.postranslational modification	at1g71410	ClpT1	ClpT1__Double Clp-N motif protein
29.4	protein.postranslational modification	at1g71860		Microsomal signal peptidase 12 kDa subunit (SPC12)
29.4	protein.postranslational modification	at1g79570		SNARE-like superfamily protein
29.4	protein.postranslational modification	at2g20630	TOM5	TOM5__mitochondrial import receptor subunit TOM5 homolog
29.4	protein.postranslational modification	at2g23070		ubiquinol-cytochrome C chaperone family protein
29.4	protein.postranslational modification	at2g24765	CKL13	CKL13__casein kinase like 13
29.4	protein.postranslational modification	at2g25070	BSL2	BSL2__BRI1 suppressor 1 (BSU1)-like 2
29.4	protein.postranslational modification	at2g29400	ATSNF4KIN	ATSNF4_KIN_SNF4__homolog of yeast sucrose nonfermenting 4
29.4	protein.postranslational modification	at2g32850	PP2A-2	PP2A-2__protein phosphatase 2A-2
29.4	protein.postranslational modification	at2g37550	ASK1SNRK2-4SRK2A	ASK1_SNRK2-4_SNRK2.4_SRK2A__Protein kinase superfamily protein
29.4	protein.postranslational modification	at2g40730		Calcium-binding EF-hand family protein
29.4	protein.postranslational modification	at2g42500	PP2AA3	PP2AA3__protein phosphatase 2A subunit A3
29.4	protein.postranslational modification	at2g42810	VIK	VIK__VH1-interacting kinase
29.4	protein.postranslational modification	at2g47170		Protein kinase superfamily protein with octicosapeptide/Phox/Bem1p domain
29.4	protein.postranslational modification	at3g05580	EBS3	EBS3__Alg9-like mannosyltransferase family
29.4	protein.postranslational modification	at3g09880	ATB BETA	ATB BETA__Protein phosphatase 2A, regulatory subunit PR55
29.4	protein.postranslational modification	at3g09970	ATMPK8	ATMPK8_MPK8__Protein kinase superfamily protein
29.4	protein.postranslational modification	at3g15610		GroES-like family protein
29.4	protein.postranslational modification	at3g18130		TCP-1/cpn60 chaperonin family protein
29.4	protein.postranslational modification	at3g19420	ATB BETA BETAEER1RCN1REGA	ATB BETA BETA_EER1_RCN1_REGA__ARM repeat superfamily protein
29.4	protein.postranslational modification	at3g19980		Kinase-related protein of unknown function (DUF1296)
29.4	protein.postranslational modification	at3g25800	AtFYPP1	AtFYPP1_FYPP1__Calcineurin-like metallo-phosphoesterase superfamily protein
29.4	protein.postranslational modification	at3g26020	ATB ALPHA	ATB ALPHA_B ALPHA__protein phosphatase 2A 55 kDa regulatory subunit B alpha isoform
29.4	protein.postranslational modification	at3g44850	ATMAP4K ALPHA1	ATMAP4K ALPHA1__Protein kinase superfamily protein
29.4	protein.postranslational modification	at3g46820	PP2A-1	PP2A-1__protein phosphatase 2A-2
29.4	protein.postranslational modification	at3g50000	BSK7	BSK7__Protein kinase protein with tetratricopeptide repeat domain
29.4	protein.postranslational modification	at3g50110	PP2A	PP2A__serine/threonine protein phosphatase 2A
29.4	protein.postranslational modification	at3g56490	ARFA1DATARFA1D	ARFA1D_ATARFA1D__Ras-related small GTP-binding family protein
29.4	protein.postranslational modification	at3g58500	SCYL2B	SCYL2B__ARM repeat superfamily protein
29.4	protein.postranslational modification	at3g62010	ATPTP1	ATPTP1_PTP1__protein tyrosine phosphatase 1
29.4	protein.postranslational modification	at4g00710		Protein kinase superfamily protein with octicosapeptide/Phox/Bem1p domain
29.4	protein.postranslational modification	at4g03080	ARL2ATARLC1HALTTN5	ARL2_ATARLC1_HAL_TTN5__ADP-ribosylation factor family protein
29.4	protein.postranslational modification	at4g04800	ckl5	ckl5__casein kinase I-like 5
29.4	protein.postranslational modification	at4g04830	PIA1	PIA1__PP2C induced by AVRRPM1
29.4	protein.postranslational modification	at4g08960	CKA4cpCK2	CKA4_cpCK2__Protein kinase superfamily protein
29.4	protein.postranslational modification	at4g11260	ARF3ARL1ATARL1	ARF3_ARL1_ATARL1__ADP-ribosylation factor 3
29.4	protein.postranslational modification	at4g14340		Protein phosphatase 2C family protein
29.4	protein.postranslational modification	at4g21860	PP1-ATTOPP1	PP1-AT_TOPP1__type one protein phosphatase 1
29.4	protein.postranslational modification	at4g25130		Protein kinase superfamily protein
29.4	protein.postranslational modification	at4g26100	AGD7ASP1	AGD7_ASP1__ARF-GAP domain 7
29.4	protein.postranslational modification	at4g26470	CTEXP	CTEXP__Protein kinase family protein with ARM repeat domain
29.4	protein.postranslational modification	at4g31750	PP2A-3	PP2A-3__protein phosphatase 2A-3
29.4	protein.postranslational modification	at5g07470	AtPP5PAPP5	AtPP5_PAPP5_PP5__protein phosphatase 5.2
29.4	protein.postranslational modification	at5g08160	ARF1A1CBEX1	ARF1A1C_BEX1__Ras-related small GTP-binding family protein
29.4	protein.postranslational modification	at5g08590	ATB' BETA	ATB' BETA__Protein phosphatase 2A regulatory B subunit family protein
29.4	protein.postranslational modification	at5g09890	RLPH2	RLPH2__Calcineurin-like metallo-phosphoesterase superfamily protein
29.4	protein.postranslational modification	at5g19680		Transducin/WD40 repeat-like superfamily protein
29.4	protein.postranslational modification	at5g28900	RACK1CRACK1C_AT	RACK1C_RACK1C_AT__receptor for activated C kinase 1C
29.4	protein.postranslational modification	at5g35980	ATPEN2PTEN2A	ATPEN2_PEN2_PTEN2A__PTEN 2
29.4	protein.postranslational modification	at5g43320	ATFYPP3EMB2736STPP	ATFYPP3_EMB2736_FYPP3_STPP__flower-specific, phytochrome-associated protein phosphatase 3
29.4	protein.postranslational modification	at5g44090	PDF1PP2AA2PR 65	PDF1_PP2AA2_PR 65__protein phosphatase 2A subunit A2
29.4	protein.postranslational modification	at5g53000		Protein kinase superfamily protein
29.4	protein.postranslational modification	at5g53140	TOPP5	TOPP5__type one serine/threonine protein phosphatase 5
29.4	protein.postranslational modification	at5g53340	ATCKA2	ATCKA2_CKA2__casein kinase II, alpha chain 2
29.4	protein.postranslational modification	at5g57020	ATPEN3PTEN2B	ATPEN3_PEN3_PTEN2B__PTEN 3
29.4	protein.postranslational modification	at5g59160	HINT1HIT3	HINT1_HIT3__HIS triad family protein 3
29.4	protein.postranslational modification	at5g60900	PP2A-4	PP2A-4__protein phosphatase 2A-4
29.4	protein.postranslational modification	at5g63870	ATFTAPFT/PGGT-IALPHAPLP	ATFTA_FTA_PFT/PGGT-IALPHA_PLP__farnesyltransferase A
29.4	protein.postranslational modification	at5g67380	BSK3	BSK3__BR-signaling kinase 3
29.4.1	protein.postranslational modification.kinase	at1g24485	BSL1	BSL1__BRI1 suppressor 1 (BSU1)-like 1
29.4.1	protein.postranslational modification.kinase	at2g22560	ATMSRB3	ATMSRB3_MSRB3__methionine sulfoxide reductase B3
29.4.1	protein.postranslational modification.kinase	at3g01090	ATMSRB5	ATMSRB5_MSRB5__methionine sulfoxide reductase B5
29.4.1.58	protein.postranslational modification.kinase.receptor like cytoplasmatic kinase VIII	at1g06700		phosphotyrosyl phosphatase activator (PTPA) family protein
29.4.1.58	protein.postranslational modification.kinase.receptor like cytoplasmatic kinase VIII	at2g30740	TOPP7	TOPP7__Calcineurin-like metallo-phosphoesterase superfamily protein
29.4.1.58	protein.postranslational modification.kinase.receptor like cytoplasmatic kinase VIII	at2g41970	ATSGT1BEDM1ETA3RPR1	ATSGT1B_EDM1_ETA3_RPR1_SGT1B__phosphatase-related
29.5	protein.degradation	at1g06900	MSRB2	MSRB2__methionine sulfoxide reductase B 2
29.5	protein.degradation	at1g14570	MSRA4PMSR4	MSRA4_PMSR4__peptide met sulfoxide reductase 4
29.5	protein.degradation	at1g23440		Calcium-binding EF-hand family protein
29.5	protein.degradation	at1g50380	PP4-1PPX-1PPX1	PP4-1_PPX-1_PPX1__protein phosphatase X 1
29.5	protein.degradation	at1g56700	WIN2	WIN2__HOPW1-1-interacting 2
29.5	protein.degradation	at1g63770	ATMSRA2PMSR2	ATMSRA2_PMSR2__peptidemethionine sulfoxide reductase 2
29.5	protein.degradation	at1g76140	ATMSRA3PMSR3	ATMSRA3_PMSR3__peptidemethionine sulfoxide reductase 3
29.5	protein.degradation	at1g78660	ATPK3	ATPK3_PK3__serine/threonine protein kinase 3
29.5	protein.degradation	at1g78680	ASK2SNRK2-1SRK2G	ASK2_SNRK2-1_SNRK2.1_SRK2G__SNF1-related protein kinase 2.1
29.5	protein.degradation	at1g79320		Protein kinase family protein
29.5	protein.degradation	at1g79340	PAS2PEP	PAS2_PEP__Protein-tyrosine phosphatase-like, PTPLA
29.5	protein.degradation	at2g01470		Protein kinase superfamily protein
29.5	protein.degradation	at2g03120		Leucine-rich repeat (LRR) family protein
29.5	protein.degradation	at2g14260	AUN2TOPP8	AUN2_TOPP8__Calcineurin-like metallo-phosphoesterase superfamily protein
29.5	protein.degradation	at2g24200		Calcium-binding EF-hand family protein
29.5	protein.degradation	at2g43210	YAK1	YAK1__yeast YAK1-related gene 1
29.5	protein.degradation	at3g05230	CK1.8ckl8	CK1.8_ckl8__casein kinase I-like 8
29.5	protein.degradation	at3g08980		Calcium-binding EF-hand family protein
29.5	protein.degradation	at3g51260	TAP46	TAP46__2A phosphatase associated protein of 46 kD
29.5	protein.degradation	at3g51800		Protein phosphatase 2C family protein
29.5	protein.degradation	at3g61540	ATNMT1	ATNMT1_NMT1__myristoyl-CoA:protein N-myristoyltransferase
29.5	protein.degradation	at4g01320	PPOTOPP2	PPO_TOPP2__type one serine/threonine protein phosphatase 2
29.5	protein.degradation	at4g04210	ATPP7	ATPP7_PP7__serine/threonine phosphatase 7
29.5	protein.degradation	at4g10790	ATCKA1	ATCKA1_CKA1__casein kinase alpha 1
29.5	protein.degradation	at4g14570	NET2D	NET2D__Kinase interacting (KIP1-like) family protein
29.5	protein.degradation	at4g15410	AKIN10SNRK1.1	AKIN10_KIN10_KIN10_SNRK1.1__SNF1 kinase homolog 10
29.5	protein.degradation	at4g17510	PBL27	PBL27__Protein kinase superfamily protein
29.5	protein.degradation	at4g17830		Protein kinase superfamily protein
29.5	protein.degradation	at4g22150	MRI	MRI__Protein kinase superfamily protein
29.5	protein.degradation	at4g22720		Insulinase (Peptidase family M16) family protein
29.5	protein.degradation	at4g23040	AtPUX7	AtPUX7_PUX7__UBX domain-containing protein
29.5	protein.degradation	at4g29330	PAB1	PAB1__proteasome subunit PAB1
29.5	protein.degradation	at4g30920		Peptidase C15, pyroglutamyl peptidase I-like
29.5	protein.degradation	at4g33090		Prolyl oligopeptidase family protein
29.5	protein.degradation	at4g36760		Peptidase C15, pyroglutamyl peptidase I-like
29.5	protein.degradation	at4g38220		Peptidase M1 family protein
29.5	protein.degradation	at5g02240		Prolyl oligopeptidase family protein
29.5	protein.degradation	at5g10540	ATGGH1	ATGGH1_GGH1__gamma-glutamyl hydrolase 1
29.5	protein.degradation	at5g13520	ATGGH2	ATGGH2_GGH2__gamma-glutamyl hydrolase 2
29.5	protein.degradation	at5g20660	AtMC6AtMCP2c	AtMC6_AtMCP2c_MC6_MCP2c__metacaspase 6
29.5	protein.degradation	at5g36210	AtMC4AtMCP2d	AtMC4_AtMCP2d_MC4_MCP2d__metacaspase 4
29.5	protein.degradation	at5g42390	ATSEC12STL2P	ATSEC12_STL2P__SEC12P-like 2 protein
29.5	protein.degradation	at5g43600	ATSPP	ATSPP_SPP__signal peptide peptidase
29.5	protein.degradation	at5g49570	atLAP1	atLAP1_LAP1__Cytosol aminopeptidase family protein
29.5	protein.degradation	at5g49980		Ubiquitin-like superfamily protein
29.5	protein.degradation	at5g65620		Signal peptidase subunit
29.5	protein.degradation	at5g65760	PAD1	PAD1__20S proteasome alpha subunit PAD1
29.5	protein.degradation	atcg00670	ATEBP1ATG2G2p	ATEBP1_ATG2_EBP1_G2p__metallopeptidase M24 family protein
29.5.1	protein.degradation.subtilases	at3g14067		alpha/beta-Hydrolases superfamily protein
29.5.2	protein.degradation.autophagy	at4g21980	ATSTE24	ATSTE24_STE24__Peptidase family M48 family protein
29.5.2	protein.degradation.autophagy	at5g45900	PUX4	PUX4__plant UBX domain containing protein 4
29.5.2	protein.degradation.autophagy	at5g61500	PUX10	PUX10__UBX domain-containing protein
29.5.3	protein.degradation.cysteine protease	at1g09850	AAREAtAARE	AARE_AtAARE__acylaminoacyl-peptidase-related
29.5.3	protein.degradation.cysteine protease	at1g47128	PUX5	PUX5__serine/threonine protein phosphatase 2A 55 kDa regulatory subunit B prime gamma
29.5.3	protein.degradation.cysteine protease	at1g50670	UCH3	UCH3__ubiquitin C-terminal hydrolase 3
29.5.3	protein.degradation.cysteine protease	at2g40880	AtNAOD	AtNAOD__Peptidase M20/M25/M40 family protein
29.5.3	protein.degradation.cysteine protease	at3g12490	PUX3	PUX3__plant UBX domain-containing protein 3
29.5.3	protein.degradation.cysteine protease	at3g19390		Actin-like ATPase superfamily protein
29.5.3	protein.degradation.cysteine protease	at3g19400	DER1	DER1__DERLIN-1
29.5.3	protein.degradation.cysteine protease	at3g43960		Metallopeptidase M24 family protein
29.5.3	protein.degradation.cysteine protease	at3g45310	AtLAP2	AtLAP2_LAP2__Cytosol aminopeptidase family protein
29.5.3	protein.degradation.cysteine protease	at3g48340	APM1ATAPM1	APM1_ATAPM1__aminopeptidase M1
29.5.3	protein.degradation.cysteine protease	at3g62940	APP1ATAPP1	APP1_ATAPP1__aminopeptidase P1
29.5.3	protein.degradation.cysteine protease	at4g01610	AQI	AQI__Peptidase M20/M25/M40 family protein
29.5.3	protein.degradation.cysteine protease	at4g39090		NAD(P)-binding Rossmann-fold superfamily protein
29.5.3	protein.degradation.cysteine protease	at5g12140	TOP2	TOP2__Zincin-like metalloproteases family protein
29.5.3	protein.degradation.cysteine protease	at5g43060		peptidase M1 family protein
29.5.3	protein.degradation.cysteine protease	at5g60360		Zn-dependent exopeptidases superfamily protein
29.5.4	protein.degradation.aspartate protease	at1g03230		alpha/beta-Hydrolases superfamily protein
29.5.4	protein.degradation.aspartate protease	at1g11910	SPP	SPP__Insulinase (Peptidase family M16) family protein
29.5.4	protein.degradation.aspartate protease	at2g43070	ATAAH-2UAH	ATAAH-2_UAH__ureidoglycolate amidohydrolase
29.5.4	protein.degradation.aspartate protease	at3g51330	AtPNG1	AtPNG1_PNG1__peptide-N-glycanase 1
29.5.4	protein.degradation.aspartate protease	at5g04710	AFB5	AFB5__auxin F-box protein 5
29.5.4	protein.degradation.aspartate protease	at5g60160	OOPTOP1	OOP_TOP1__Zincin-like metalloproteases family protein
29.5.5	protein.degradation.serine protease	at1g02560		Serine carboxypeptidase S28 family protein
29.5.5	protein.degradation.serine protease	at1g09130	CLPP1PCLPP	CLPP1_PCLPP__plastid-encoded CLP P
29.5.5	protein.degradation.serine protease	at1g11750	SASP	SASP__Subtilase family protein
29.5.5	protein.degradation.serine protease	at1g12410	ATG8H	ATG8H__Ubiquitin-like superfamily protein
29.5.5	protein.degradation.serine protease	at1g49970	APG8AATG8A	APG8A_ATG8A__Ubiquitin-like superfamily protein
29.5.5	protein.degradation.serine protease	at1g66670	APG7ATAPG7ATATG7PEUP4	APG7_ATAPG7_ATATG7_ATG7_PEUP4__ThiF family protein
29.5.5	protein.degradation.serine protease	at2g22970	ATATG3	ATATG3_ATG3__autophagy 3 (APG3)
29.5.5	protein.degradation.serine protease	at2g35780	AtcathB2	AtcathB2__Cysteine proteinases superfamily protein
29.5.5	protein.degradation.serine protease	at3g03380	XBCP3	XBCP3__xylem bark cysteine peptidase 3
29.5.5	protein.degradation.serine protease	at3g07950	RD21RD21A	RD21_RD21A__Granulin repeat cysteine protease family protein
29.5.5	protein.degradation.serine protease	at3g10410	OTU2	OTU2__OTU-like cysteine protease family protein
29.5.5	protein.degradation.serine protease	at3g12240	ATCYS6ATCYSB	ATCYS6_ATCYSB_CYSB__cystatin B
29.5.5	protein.degradation.serine protease	at3g48870		Granulin repeat cysteine protease family protein
29.5.5	protein.degradation.serine protease	at4g17040		Cysteine proteinases superfamily protein
29.5.5	protein.degradation.serine protease	at4g17100		Cysteine proteinases superfamily protein
29.5.5	protein.degradation.serine protease	at4g20850	CEP2	CEP2__Cysteine proteinases superfamily protein
29.5.5	protein.degradation.serine protease	at4g30810	OTU5	OTU5__Cysteine proteinases superfamily protein
29.5.5	protein.degradation.serine protease	at4g36195	AtcathB3	AtcathB3__Cysteine proteinases superfamily protein
29.5.5	protein.degradation.serine protease	at5g23140	RD19RD19A	RD19_RD19A__Papain family cysteine protease
29.5.5	protein.degradation.serine protease	at5g26860	ATCYS1	ATCYS1_CYS1__cystatin-1
29.5.5	protein.degradation.serine protease	at5g40200	RD21B	RD21B__Granulin repeat cysteine protease family protein
29.5.5	protein.degradation.serine protease	at5g45390	AALPSAG2	AALP_ALP_SAG2__aleurain-like protease
29.5.5	protein.degradation.serine protease	at5g50920		Eukaryotic aspartyl protease family protein
29.5.7	protein.degradation.metalloprotease	at1g07510	APA1ATAPA1AtPaspA1	APA1_ATAPA1_AtPaspA1_PaspA1__aspartic proteinase A1
29.5.7	protein.degradation.metalloprotease	at1g09300	ATSPPL3	ATSPPL3_SPPL3__SIGNAL PEPTIDE PEPTIDASE-LIKE 3
29.5.7	protein.degradation.metalloprotease	at2g26140		Eukaryotic aspartyl protease family protein
29.5.7	protein.degradation.metalloprotease	at2g30950		Eukaryotic aspartyl protease family protein
29.5.7	protein.degradation.metalloprotease	at2g41790	DAP1	DAP1__Zn-dependent exopeptidases superfamily protein
29.5.7	protein.degradation.metalloprotease	at2g45240	CLPP5NCLPP1NCLPP5	CLPP5_NCLPP1_NCLPP5__nuclear encoded CLP protease 5
29.5.7	protein.degradation.metalloprotease	at3g19170		ATP-dependent caseinolytic (Clp) protease/crotonase family protein
29.5.7	protein.degradation.metalloprotease	at3g59990	CLPP6NCLPP1NCLPP6	CLPP6_NCLPP1_NCLPP6__CLP protease proteolytic subunit 6
29.5.7	protein.degradation.metalloprotease	at5g53170	CLP2CLPR2EMB3146NCLPP2	CLP2_CLPR2_EMB3146_NCLPP2__CLP protease proteolytic subunit 2
29.5.9	protein.degradation.AAA type	at1g50140		ATP-dependent Clp protease
29.5.9	protein.degradation.AAA type	at2g18330	CLPR1NCLPP5SVR2	CLPR1_NCLPP5_SVR2__CLP protease proteolytic subunit 1
29.5.9	protein.degradation.AAA type	at2g27600	CLPP3NCLPP3	CLPP3_NCLPP3__CLP protease proteolytic subunit 3
29.5.9	protein.degradation.AAA type	at2g29080	SCPL11	SCPL11__serine carboxypeptidase-like 11
29.5.9	protein.degradation.AAA type	at3g19740	scpl26	scpl26__serine carboxypeptidase-like 26
29.5.9	protein.degradation.AAA type	at4g02480	DEG7DegP7	DEG7_DegP7__DegP protease 7
29.5.9	protein.degradation.AAA type	at4g04910		rhomboid protein-related
29.5.9	protein.degradation.AAA type	at5g16930	CPYSCPL49	CPY_SCPL49__SERINE CARBOXYPEPTIDASE-LIKE 49
29.5.11	protein.degradation.ubiquitin	at1g04850	SCPL15	SCPL15__serine carboxypeptidase-like 15
29.5.11	protein.degradation.ubiquitin	at1g31340	ATCLPCATHSP93-IIIClpC2	ATCLPC_ATHSP93-III_ClpC2_HSP93-III__Clp ATPase
29.5.11	protein.degradation.ubiquitin	at1g43690	CLPR4HON5	CLPR4_HON5__CLP protease R subunit 4
29.5.11	protein.degradation.ubiquitin	at1g65650
29.5.11	protein.degradation.ubiquitin	at2g16920	TPP2	TPP2__tripeptidyl peptidase ii
29.5.11	protein.degradation.ubiquitin	at2g17200		Serine carboxypeptidase S28 family protein
29.5.11	protein.degradation.ubiquitin	at2g21270	CLPP2NCLPP7	CLPP2_NCLPP7__nuclear-encoded CLP protease P7
29.5.11	protein.degradation.ubiquitin	at2g47110	LON1LON_ARA_ARA	LON1_LON_ARA_ARA__lon protease 1
29.5.11	protein.degradation.ubiquitin	at3g11910	AtPARK13DEG14	AtPARK13_DEG14_PARK13__Trypsin family protein with PDZ domain
29.5.11	protein.degradation.ubiquitin	at4g10570	DEG9DegP9	DEG9_DegP9__DegP protease 9
29.5.11	protein.degradation.ubiquitin	at4g38630	CLPP4NCLPP4	CLPP4_NCLPP4__CLP protease P4
29.5.11	protein.degradation.ubiquitin	at5g15400	ATHSP93-VCLPCCLPC1DCA1	ATHSP93-V_CLPC_CLPC1_DCA1_HSP93-V__CLPC homologue 1
29.5.11	protein.degradation.ubiquitin	at5g50870	AtFTSH10	AtFTSH10_FTSH10__FTSH protease 10
29.5.11.1	protein.degradation.ubiquitin.ubiquitin	at2g17190	AtICP55	AtICP55__Metallopeptidase M24 family protein
29.5.11.1	protein.degradation.ubiquitin.ubiquitin	at2g35635	AtFtsH4ftsh4	AtFtsH4_ftsh4__FTSH protease 4
29.5.11.1	protein.degradation.ubiquitin.ubiquitin	at3g02540	FTSH2VAR2	FTSH2_VAR2__FtsH extracellular protease family
29.5.11.1	protein.degradation.ubiquitin.ubiquitin	at3g13235		Insulinase (Peptidase family M16) family protein
29.5.11.1	protein.degradation.ubiquitin.ubiquitin	at4g06599	MAP1A	MAP1A__methionine aminopeptidase 1A
29.5.11.1	protein.degradation.ubiquitin.ubiquitin	at4g26840	ATPREP1ATZNMP	ATPREP1_ATZNMP_PREP1__presequence protease 1
29.5.11.1	protein.degradation.ubiquitin.ubiquitin	at5g42300	MAP2B	MAP2B__methionine aminopeptidase 2B
29.5.11.1	protein.degradation.ubiquitin.ubiquitin	at5g55160	FTSH11	FTSH11__FTSH protease 11
29.5.11.2	protein.degradation.ubiquitin.E1	at2g21470		AAA-type ATPase family protein
29.5.11.2	protein.degradation.ubiquitin.E1	at2g30110	ATSKD1VPS4	ATSKD1_SKD1_VPS4__AAA-type ATPase family protein
29.5.11.2	protein.degradation.ubiquitin.E1	at5g06460	AtFTSH3	AtFTSH3_FTSH3__FTSH protease 3
29.5.11.2	protein.degradation.ubiquitin.E1	at5g19180		P-loop containing nucleoside triphosphate hydrolases superfamily protein
29.5.11.3	protein.degradation.ubiquitin.E2	at1g14400		AAA-type ATPase family protein
29.5.11.3	protein.degradation.ubiquitin.E2	at1g16890	NSF	NSF__AAA-type ATPase family protein
29.5.11.3	protein.degradation.ubiquitin.E2	at1g23260		AAA-type ATPase family protein
29.5.11.3	protein.degradation.ubiquitin.E2	at1g64230		ubiquitin-associated (UBA)/TS-N domain-containing protein
29.5.11.3	protein.degradation.ubiquitin.E2	at1g70660	ATRUB1NEDD8	ATRUB1_NEDD8_RUB1__related to ubiquitin 1
29.5.11.3	protein.degradation.ubiquitin.E2	at1g78870		ubiquitin interaction motif-containing protein
29.5.11.3	protein.degradation.ubiquitin.E2	at2g02760	UCH2	UCH2__Peptidase C12, ubiquitin carboxyl-terminal hydrolase 1
29.5.11.3	protein.degradation.ubiquitin.E2	at2g36060	PFU2UBC23	PFU2_UBC23__ubiquitin-conjugating enzyme 23
29.5.11.3	protein.degradation.ubiquitin.E2	at3g46460	DSK2DSK2b	DSK2_DSK2b__ubiquitin family protein
29.5.11.3	protein.degradation.ubiquitin.E2	at3g52560	UFD1	UFD1__ubiquitin fusion degradation 1
29.5.11.3	protein.degradation.ubiquitin.E2	at3g57870	UBAC2B	UBAC2B__Ubiquitin-associated (UBA) protein
29.5.11.3	protein.degradation.ubiquitin.E2	at3g58460	UBI6UBQ6	UBI6_UBQ6__ubiquitin 6
29.5.11.3	protein.degradation.ubiquitin.E2	at4g36800	AtUBP13	AtUBP13_UBP13__ubiquitin-specific protease 13
29.5.11.3	protein.degradation.ubiquitin.E2	at5g25760	UBQ5	UBQ5__ubiquitin 5
29.5.11.3	protein.degradation.ubiquitin.E2	at5g41340	UBP9	UBP9__ubiquitin-specific protease 9
29.5.11.3	protein.degradation.ubiquitin.E2	at5g53300	UBP10	UBP10__ubiquitin-specific protease 10
29.5.11.3	protein.degradation.ubiquitin.E2	at5g56150	ATMCB1MBP1RPN10	ATMCB1_MBP1_MCB1_RPN10__regulatory particle non-ATPase 10
29.5.11.4.1	protein.degradation.ubiquitin.E3.HECT	at1g70320	MUSE3	MUSE3__U-box domain-containing protein
29.5.11.4.1	protein.degradation.ubiquitin.E3.HECT	at4g38600	UBC27	UBC27__ubiquitin-conjugating enzyme 27
29.5.11.4.2	protein.degradation.ubiquitin.E3.RING	at2g14835	DSK2a	DSK2a__ubiquitin family protein
29.5.11.4.2	protein.degradation.ubiquitin.E3.RING	at2g23140	RUB2UBQ7	RUB2_UBQ7__ubiquitin 7
29.5.11.4.2	protein.degradation.ubiquitin.E3.RING	at3g19950	RAD23-3RAD23C	RAD23-3_RAD23C__Rad23 UV excision repair protein family
29.5.11.4.2	protein.degradation.ubiquitin.E3.RING	at4g08590	UBQ8	UBQ8__ubiquitin 8
29.5.11.4.2	protein.degradation.ubiquitin.E3.RING	at4g34100	DDI1	DDI1__ubiquitin family protein
29.5.11.4.3.1	protein.degradation.ubiquitin.E3.SCF.SKP	at1g75950		ubiquitin family protein
29.5.11.4.3.1	protein.degradation.ubiquitin.E3.SCF.SKP	at2g25700		Ubiquitin C-terminal hydrolases superfamily protein
29.5.11.4.3.1	protein.degradation.ubiquitin.E3.SCF.SKP	at5g42190	ATSUMO1SUM1SUMO 1	ATSUMO1_SUM1_SUMO 1_SUMO1__small ubiquitin-like modifier 1
29.5.11.4.3.1	protein.degradation.ubiquitin.E3.SCF.SKP	at5g59140	UBL5	UBL5__ubiquitin-like protein 5
29.5.11.4.3.2	protein.degradation.ubiquitin.E3.SCF.FBOX	at4g03190	ATSUMO2SUM2SUMO 2	ATSUMO2_SUM2_SUMO 2_SUMO2__small ubiquitin-like modifier 2
29.5.11.4.3.2	protein.degradation.ubiquitin.E3.SCF.FBOX	at4g35120	ATSAE2EMB2764	ATSAE2_EMB2764_SAE2__SUMO-activating enzyme 2
29.5.11.4.3.3	protein.degradation.ubiquitin.E3.SCF.cullin	at4g02570	ATUBA1MOS5	ATUBA1_MOS5_UBA1__ubiquitin-activating enzyme 1
29.5.11.4.3.3	protein.degradation.ubiquitin.E3.SCF.cullin	at5g46210	AXLAXL1	AXL_AXL1__AXR1-like
29.5.11.4.4	protein.degradation.ubiquitin.E3.APC	at5g05560	AT-SAE1-1ATSAE1A	AT-SAE1-1_ATSAE1A_SAE1A__SUMO-activating enzyme 1A
29.5.11.4.5.1	protein.degradation.ubiquitin.E3.BTB/POZ Cullin3.Cullin3	at1g26830	ATUBA2UBA 2	ATUBA2_UBA 2__ubiquitin activating enzyme 2
29.5.11.4.6	protein.degradation.ubiquitin.E3.DCX	at4g05420	ECR1	ECR1__E1 C-terminal related 1
29.5.11.5	protein.degradation.ubiquitin.ubiquitin protease	at1g51710	ATUBC1	ATUBC1_UBC1_UBC1__ubiquitin carrier protein 1
29.5.11.5	protein.degradation.ubiquitin.ubiquitin protease	at3g20630	AtUBC36UBC13B	AtUBC36_UBC13B_UBC36__ubiquitin-conjugating enzyme 36
29.5.11.5	protein.degradation.ubiquitin.ubiquitin protease	at4g17890	MMZ1UEV1A	MMZ1_UEV1A__MMS ZWEI homologue 1
29.5.11.5	protein.degradation.ubiquitin.ubiquitin protease	at4g39910	UBC28	UBC28__ubiquitin-conjugating enzyme 28
29.5.11.5	protein.degradation.ubiquitin.ubiquitin protease	at5g06600	UBC13AUBC35	UBC13A_UBC35__ubiquitin-conjugating enzyme 35
29.5.11.5	protein.degradation.ubiquitin.ubiquitin protease	at5g22030	MMZ3UEV1C	MMZ3_UEV1C__MMS ZWEI homologue 3
29.5.11.20	protein.degradation.ubiquitin.proteasom	at1g04810	UBC13	UBC13__ubiquitin-conjugating enzyme 13
29.5.11.20	protein.degradation.ubiquitin.proteasom	at1g13060	MMZ4UEV1DUEV1D-4	MMZ4_UEV1D_UEV1D-4__ubiquitin E2 variant 1D-4
29.5.11.20	protein.degradation.ubiquitin.proteasom	at1g20200	AHUS5ATSCE1EMB1637SCE1A	AHUS5_ATSCE1_EMB1637_SCE1_SCE1A__sumo conjugation enzyme 1
29.5.11.20	protein.degradation.ubiquitin.proteasom	at1g21720	ATRBL11ATRBL15	ATRBL11_ATRBL15_RBL11_RBL15__RHOMBOID-like protein 15
29.5.11.20	protein.degradation.ubiquitin.proteasom	at1g29150	RCE1	RCE1__RUB1 conjugating enzyme 1
29.5.11.20	protein.degradation.ubiquitin.proteasom	at1g45000	PEX4UBC21	PEX4_UBC21__peroxin4
29.5.11.20	protein.degradation.ubiquitin.proteasom	at1g47250	ATUBC4	ATUBC4_UBC4__ubiquitin conjugating enzyme 4
29.5.11.20	protein.degradation.ubiquitin.proteasom	at1g53750	UBC18	UBC18__ubiquitin-conjugating enzyme 18
29.5.11.20	protein.degradation.ubiquitin.proteasom	at1g53850	AtUBC10	AtUBC10_UBC10__ubiquitin-conjugating enzyme 10
29.5.11.20	protein.degradation.ubiquitin.proteasom	at1g56450	UBC30	UBC30__ubiquitin-conjugating enzyme 30
29.5.11.20	protein.degradation.ubiquitin.proteasom	at1g64520	UPL2	UPL2__ubiquitin-protein ligase 2
29.5.11.20	protein.degradation.ubiquitin.proteasom	at1g75990	UPL6	UPL6__ubiquitin protein ligase 6
29.5.11.20	protein.degradation.ubiquitin.proteasom	at1g77440	KAKUPL3	KAK_UPL3__HEAT repeat ;HECT-domain (ubiquitin-transferase)
29.5.11.20	protein.degradation.ubiquitin.proteasom	at1g79210		RING/U-box protein with domain of unknown function (DUF 1232)
29.5.11.20	protein.degradation.ubiquitin.proteasom	at2g05840	CSU1	CSU1__phosphoinositide binding
29.5.11.20	protein.degradation.ubiquitin.proteasom	at2g20140		RING/U-box superfamily protein
29.5.11.20	protein.degradation.ubiquitin.proteasom	at2g20580	LRX4	LRX4__RING/U-box superfamily protein
29.5.11.20	protein.degradation.ubiquitin.proteasom	at2g27020		RING/U-box superfamily protein
29.5.11.20	protein.degradation.ubiquitin.proteasom	at2g32730	ATPUB13	ATPUB13_PUB13__plant U-box 13
29.5.11.20	protein.degradation.ubiquitin.proteasom	at2g39990	NCA1	NCA1__zinc ion binding
29.5.11.20	protein.degradation.ubiquitin.proteasom	at3g02200	CER9SUD1	CER9_SUD1__RING/U-box superfamily protein
29.5.11.20	protein.degradation.ubiquitin.proteasom	at3g03060		LisH/CRA/RING-U-box domains-containing protein
29.5.11.20	protein.degradation.ubiquitin.proteasom	at3g05530	ASK1ATSKP1SKP1AUIP1	ASK1_ATSKP1_SKP1_SKP1A_UIP1__S phase kinase-associated protein 1
29.5.11.20	protein.degradation.ubiquitin.proteasom	at3g11270	ASK2SKP1B	ASK2_SKP1B__E3 ubiquitin ligase SCF complex subunit SKP1/ASK1 family protein
29.5.11.20	protein.degradation.ubiquitin.proteasom	at3g14290		BTB/POZ domain-containing protein
29.5.11.20	protein.degradation.ubiquitin.proteasom	at3g15180		transferases, transferring glycosyl groups
29.5.11.20	protein.degradation.ubiquitin.proteasom	at3g22110	BSL3	BSL3__BRI1 suppressor 1 (BSU1)-like 3
29.5.11.20	protein.degradation.ubiquitin.proteasom	at3g22630	COI1	COI1__RNI-like superfamily protein
29.5.11.20	protein.degradation.ubiquitin.proteasom	at3g27430		F-box and associated interaction domains-containing protein
29.5.11.20	protein.degradation.ubiquitin.proteasom	at3g53970		F-box and associated interaction domains-containing protein
29.5.11.20	protein.degradation.ubiquitin.proteasom	at3g60820	AFB1ATGRH1	AFB1_ATGRH1_GRH1__GRR1-like protein 1
29.5.11.20	protein.degradation.ubiquitin.proteasom	at4g14800	ATCUL2	ATCUL2_CUL2__cullin 2
29.5.11.20	protein.degradation.ubiquitin.proteasom	at4g19006	ATCUL1AXR6ICU13	ATCUL1_AXR6_CUL1_ICU13__cullin 1
29.5.11.20	protein.degradation.ubiquitin.proteasom	at4g24820	ATCUL4	ATCUL4_CUL4__cullin4
29.5.11.20	protein.degradation.ubiquitin.proteasom	at4g28470	ATRBX1HRT1ROC1	ATRBX1_HRT1_RBX1_ROC1__RING-box 1
29.5.11.20	protein.degradation.ubiquitin.proteasom	at4g29040	ATCUL3ATCUL3A	ATCUL3_ATCUL3A_CUL3_CUL3A__cullin 3
29.5.11.20	protein.degradation.ubiquitin.proteasom	at4g31300	DDB1A	DDB1A__damaged DNA binding protein 1A
29.5.11.20	protein.degradation.ubiquitin.proteasom	at5g05780	ATUBP6	ATUBP6_UBP6__ubiquitin-specific protease 6
29.5.11.20	protein.degradation.ubiquitin.proteasom	at5g09900	ATUBP14DA3PER1TTN6	ATUBP14_DA3_PER1_TTN6_UBP14__ubiquitin-specific protease 14
29.5.11.20	protein.degradation.ubiquitin.proteasom	at5g15610	AGD8	AGD8__ARF-GAP domain 8
29.5.11.20	protein.degradation.ubiquitin.proteasom	at5g19990	ATUBP3	ATUBP3_UBP3__ubiquitin-specific protease 3
29.5.11.20	protein.degradation.ubiquitin.proteasom	at5g20000	AtUBP12	AtUBP12_UBP12__ubiquitin-specific protease 12
29.5.11.20	protein.degradation.ubiquitin.proteasom	at5g23540	UBP8	UBP8__ubiquitin-specific protease 8
29.5.11.20	protein.degradation.ubiquitin.proteasom	at5g35590		26S proteasome regulatory complex, non-ATPase subcomplex, Rpn2/Psmd1 subunit
29.5.11.20	protein.degradation.ubiquitin.proteasom	at5g40580	PBE1	PBE1__20S proteasome beta subunit E1
29.5.11.20	protein.degradation.ubiquitin.proteasom	at5g42790	EMB2719HAP15	EMB2719_HAP15__PAM domain (PCI/PINT associated module) protein
29.5.11.20	protein.degradation.ubiquitin.proteasom	at5g43010	PBC1	PBC1__proteasome beta subunit C1
29.5.11.20	protein.degradation.ubiquitin.proteasom	at5g45620	ATS9RPN6	ATS9_RPN6__non-ATPase subunit 9
29.5.11.20	protein.degradation.ubiquitin.proteasom	at5g58290		AAA-type ATPase family protein
29.5.11.20	protein.degradation.ubiquitin.proteasom	at5g64760	PAF2	PAF2__20S proteasome alpha subunit F2
29.5.11.20	protein.degradation.ubiquitin.proteasom	at5g66140	RPT1A	RPT1A__regulatory particle triple-A 1A
29.6	protein.folding	at1g14980	ATPAE1	ATPAE1_PAE1__20S proteasome alpha subunit E1
29.6	protein.folding	at1g29990	PBG1	PBG1__20S proteasome beta subunit G1
29.6	protein.folding	at2g07340	RPN12a	RPN12a__regulatory particle non-ATPase 12A
29.6	protein.folding	at2g30410		PAM domain (PCI/PINT associated module) protein
29.6	protein.folding	at2g33210	PBC2	PBC2__20S proteasome beta subunit C2
29.6	protein.folding	at2g44650		N-terminal nucleophile aminohydrolases (Ntn hydrolases) superfamily protein
29.6	protein.folding	at3g02530	PAA2	PAA2__20S proteasome subunit PAA2
29.6	protein.folding	at3g03960	AtTHP1EER5ESSP1	AtTHP1_EER5_ESSP1_THP1__proteasome family protein
29.6	protein.folding	at3g11830	RPT2b	RPT2b__AAA-type ATPase family protein
29.6	protein.folding	at3g13470	ATRPN1A	ATRPN1A_RPN1A__26S proteasome regulatory subunit S2 1A
29.6	protein.folding	at3g13860	PAG1	PAG1__20S proteasome alpha subunit G1
29.6	protein.folding	at3g18190		26S proteasome regulatory complex, non-ATPase subcomplex, Rpn2/Psmd1 subunit
29.6	protein.folding	at3g20050	AteIF3fEIF2eIF3F	AteIF3f_EIF2_eIF3F__eukaryotic translation initiation factor 2
29.6	protein.folding	at3g22480		Proteasome component (PCI) domain protein
29.6	protein.folding	at3g23990		P-loop containing nucleoside triphosphate hydrolases superfamily protein
29.6	protein.folding	at3g25230	ATS6A.2RPT5A	ATS6A.2_RPT5A__regulatory particle triple-A ATPase 5A
29.6	protein.folding	at3g55520	MEE34	MEE34__Mov34/MPN/PAD-1 family protein
29.6	protein.folding	at3g60210	PAE2	PAE2__20S proteasome alpha subunit E2
29.6	protein.folding	at4g25340		ARM repeat superfamily protein
29.6	protein.folding	at4g26780	PAC1	PAC1__20S proteasome alpha subunit C1
29.6	protein.folding	at5g02490	PBD1PRCGB	PBD1_PRCGB__20S proteasome beta subunit D1
29.6	protein.folding	at5g02500		N-terminal nucleophile aminohydrolases (Ntn hydrolases) superfamily protein
29.6	protein.folding	at5g16070	PTRE1	PTRE1__proteasome inhibitor-related
29.6	protein.folding	at5g17710	PBF1	PBF1__N-terminal nucleophile aminohydrolases (Ntn hydrolases) superfamily protein
29.6	protein.folding	at5g20720	PBD2	PBD2__20S proteasome beta subunit D2
29.6	protein.folding	at5g20890		Proteasome component (PCI) domain protein
29.6	protein.folding	at5g26360		26S proteasome, regulatory subunit Rpn7;Proteasome component (PCI) domain
29.6	protein.folding	at5g49510	ATRPN1B	ATRPN1B_RPN1B__26S proteasome regulatory subunit S2 1B
29.6	protein.folding	at5g55200	RPT2a	RPT2a__regulatory particle AAA-ATPase 2A
29.6	protein.folding	at5g56500	PBA1	PBA1__N-terminal nucleophile aminohydrolases (Ntn hydrolases) superfamily protein
29.6	protein.folding	at5g64350	AE3ATHMOV34RPN8A	AE3_ATHMOV34_RPN8A__RP non-ATPase subunit 8A
29.7	protein.glycosylation	at1g27600	EMB2107MSARPN5A	EMB2107_MSA_RPN5A__26S proteasome regulatory subunit, putative (RPN5)
29.7	protein.glycosylation	at1g76400		Proteasome component (PCI) domain protein
29.7	protein.glycosylation	at2g01720	ATSUG1RPT6A	ATSUG1_RPT6A__regulatory particle triple-A ATPase 6A
29.7	protein.glycosylation	at2g41490		AAA-type ATPase family protein
29.7	protein.glycosylation	at3g14960		Mov34/MPN/PAD-1 family protein
29.7	protein.glycosylation	at3g48820	PAA1	PAA1__proteasome alpha subunit A1
29.7	protein.glycosylation	at3g57220	PBB2	PBB2__20S proteasome beta subunit PBB2
29.7	protein.glycosylation	at5g19980	ARS5ATPSM30PAF1	ARS5_ATPSM30_PAF1__proteasome alpha subunit F1
29.7	protein.glycosylation	at5g66680	RPT4A	RPT4A__regulatory particle triple-A ATPase 4A
29.7.3	protein.glycosylation.mannosyl-oligosaccharide alpha-1,2-mannosidase	at1g51590		Proteasome component (PCI) domain protein
29.7.3	protein.glycosylation.mannosyl-oligosaccharide alpha-1,2-mannosidase	at3g21160	RPT3	RPT3__regulatory particle triple-A ATPase 3
29.7.4	protein.glycosylation.UDP-glucose glycoprotein glucosyltransferase	at1g71220	RPN5B	RPN5B__regulatory particle non-ATPase subunit 5B
29.7.5	protein.glycosylation.alpha-1,3-mannosyl-glycoprotein-beta-1,2-N-acetylglucosaminyltransferase(GnTI)	at3g55260	PAD2	PAD2__proteasome alpha subunit D2
29.7.5	protein.glycosylation.alpha-1,3-mannosyl-glycoprotein-beta-1,2-N-acetylglucosaminyltransferase(GnTI)	at4g38240	CPN10	CPN10__chaperonin 10
29.7.7	protein.glycosylation.mannosyl-oligosaccharide-1,3-1,6-alpha-mannosidase(GMII)	at5g14950	PFD6	PFD6__prefoldin 6
29.7.8	protein.glycosylation.alpha-1,6-mannosyl-glycoprotein-beta-1,2-N-acetylglucosaminyltransferase(GnTII)	at3g55260		Co-chaperone GrpE family protein
29.8	protein.assembly and cofactor ligation	at1g51390	PFD1	PFD1__PREFOLDIN 1
29.8	protein.assembly and cofactor ligation	at3g10670	KISTFCA	KIS_TFCA__tubulin folding cofactor A (KIESEL)
29.8	protein.assembly and cofactor ligation	at3g20970	HSP60-2	HSP60-2__heat shock protein 60-2
29.8	protein.assembly and cofactor ligation	at4g22220		TCP-1/cpn60 chaperonin family protein
				TCP-1/cpn60 chaperonin family protein
				TCP-1/cpn60 chaperonin family protein
			Cpn60beta2CPNB2	Cpn60beta2_CPNB2__TCP-1/cpn60 chaperonin family protein
			HSP60-3A	HSP60-3A__heat shock protein 60-3A
				TCP-1/cpn60 chaperonin family protein
			ATTCP-1	ATTCP-1_TCP-1__T-complex protein 1 alpha subunit
			ATFKBP42TWD1UCU2	ATFKBP42_FKBP42_TWD1_UCU2__FKBP-type peptidyl-prolyl cis-trans isomerase family protein
			PDF2	PDF2__prefoldin 2
			HSP60HSP60-3B	HSP60_HSP60-3B__heat shock protein 60
			ATFKBP62ROF1	ATFKBP62_FKBP62_ROF1__rotamase FKBP 1
				FKBP-like peptidyl-prolyl cis-trans isomerase family protein
				GroES-like family protein
			ATFKBP53	ATFKBP53_FKBP53__FK506 BINDING PROTEIN 53
			AR192MGE2	AR192_MGE2__Co-chaperone GrpE family protein
			AtHsp70-2	AtHsp70-2_Hsp70-2__Heat shock protein 70 (Hsp 70) family protein
			AT-HSC70-1AtHsp70-1HSP70-1	AT-HSC70-1_AtHsp70-1_HSC70_HSC70-1_HSP70-1__heat shock cognate protein 70-1
				TCP-1/cpn60 chaperonin family protein
			EMB1241	EMB1241__Co-chaperone GrpE family protein
				DnaJ/Hsp40 cysteine-rich domain superfamily protein
			ATCPN21CHCPN10CPN20	ATCPN21_CHCPN10_CPN10_CPN20_CPN21__chaperonin 20
				TCP-1/cpn60 chaperonin family protein
				TCP-1/cpn60 chaperonin family protein
			PFD3	PFD3__prefoldin 3
			MGE1	MGE1__Co-chaperone GrpE family protein
			Cpn60beta3CPNB3	Cpn60beta3_CPNB3__TCP-1/cpn60 chaperonin family protein
			ATFKBP12FKP12	ATFKBP12_FKBP12_FKP12__FK506-binding protein 12
			I9HIRX9-L	I9H_IRX9-L__Nucleotide-diphospho-sugar transferases superfamily protein
			OST1b	OST1b__Ribophorin I
			OST1a	OST1a__Ribophorin I
				Galactosyltransferase family protein
			SIA2	SIA2__Glycosyltransferase family 29 (sialyltransferase) family protein
				Glycosyl transferase family 4 protein
			GFT1GONST4	GFT1_GONST4__golgi nucleotide sugar transporter 4
			DGL1	DGL1__dolichyl-diphosphooligosaccharide-protein glycosyltransferase 48kDa subunit family protein
			MANIBMNS1	MANIB_MNS1__alpha-mannosidase 1
			MANIAMNS2	MANIA_MNS2__alpha-mannosidase 2
			EBS1PSL2UGGT	EBS1_PSL2_UGGT__UDP-glucose:glycoprotein glucosyltransferases;transferases, transferring hexosyl groups;transferases, transferring glycosyl groups
			ATHEX2HEXO1	ATHEX2_HEXO1__beta-hexosaminidase 1ATHEX2_HEXO1__beta-hexosaminidase 1
			CGLCGL1GNTI	CGL_CGL1_GNTI__alpha-1,3-mannosyl-glycoprotein beta-1,2-N-acetylglucosaminyltransferase, putative
			ATGMII	ATGMII_GMII__golgi alpha-mannosidase II
			ATHEX2HEXO1	ATHEX2_HEXO1__beta-hexosaminidase 1ATHEX2_HEXO1__beta-hexosaminidase 1
			ATNFU1NFU5	ATNFU1_NFU5__NFU domain protein 5
			ABCI6ATNAP7	ABCI6_ATNAP7_NAP7__non-intrinsic ABC protein 7
			ATNFU2NFU4	ATNFU2_NFU4__NFU domain protein 4
			ATISU1	ATISU1_ISU1__SufE/NifU family protein
