# Supplementary material for: New Insights on the Role of ß-Cyanoalanine Synthase CAS-C1 in Root Hair Elongation through Single-Cell Proteomics
Source: Plants (Basel). 2023 Dec 2;12(23):4055. doi: 10.3390/plants12234055 (PMC10708425; doi:10.3390/plants12234055)
Supplement: Supplementary file 1 [file plants-12-04055-s001.zip › SUPPLEMENTARY MATERIAL_v3/Table S3.xlsx]

## Sheet: MapManExport
Table S3. Identified proteins present only in wild type or cas-c1 root hair samples classified within the Development MapMan bin.
BinName	AGI	Gene alias	Gene annotation	WT	CAS-C1
development.multitarget.target of rapamycin	at1g50030	TOR	TOR__target of rapamycin	Y	-
development.unspecified	at1g13980	EMB30	EMB30_GN_MIZ2_VAN7__sec7 domain-containing protein	Y	-
development.unspecified	at1g32400	TOM2A	TOM2A__tobamovirus multiplication 2A	Y	-
development.unspecified	at1g58250	HPS4SAB	HPS4_SABRE__Golgi-body localisation protein domain	Y	-
development.unspecified	at2g35110	GRLLPL3NAP1NAPP	GRL_LPL3_NAP1_NAPP__transcription activators	Y	-
development.unspecified	at4g00231	MEE50	MEE50__ARM repeat superfamily protein	Y	-
development.unspecified	at5g53090		NAD(P)-binding Rossmann-fold superfamily protein	Y	-
development.unspecified	at1g10510	emb2004	emb2004__RNI-like superfamily protein	-	Y
development.unspecified	at1g12910	ATAN11LWD1	ATAN11_LWD1__Transducin/WD40 repeaT	-	Y
development.unspecified	at1g73720	SMU1	SMU1__transducin family protein / WD-40 repeat family protein	-	Y
development.unspecified	at1g80490	TPR1	TPR1__TOPLESS-related 1	-	Y
development.unspecified	at2g16660		Major facilitator superfamily protein	-	Y
development.unspecified	at2g19540	HTD1	HTD1__Transducin family protein / WD-40 repeat family protein	-	Y
development.unspecified	at2g20330		Transducin/WD40 repeat-like superfamily protein	-	Y
development.unspecified	at3g07430	ATYLMG1-1EMB1990	ATYLMG1-1_EMB1990_YLMG1-1__YGGT family protein	-	Y
development.unspecified	at3g13290	VCR	VCR__varicose-related	-	Y
development.unspecified	at3g26640	LWD2	LWD2__Transducin/WD40 repeat-like superfamily protein	-	Y
development.unspecified	at4g30840	NUP43	NUP43__Transducin/WD40 repeat-like superfamily protein	-	Y
development.unspecified	at4g33400		Vacuolar import/degradation, Vid27-related protein	-	Y
development.unspecified	at5g07300	BON2	BON2__Calcium-dependent phospholipid-binding	-	Y
development.unspecified	at5g08290	YLS8	YLS8__mRNA splicing factor, thioredoxin-like U5 snRNP	-	Y
development.unspecified	at5g14520	PES	PES__pescadillo-related	-	Y
development.unspecified	at5g24520	ATTTG1	TTG1_URM23__Transducin/WD40 repeat	-	Y
Y represent protein present in the plant line
