# Supplementary material for: New Insights on the Role of ß-Cyanoalanine Synthase CAS-C1 in Root Hair Elongation through Single-Cell Proteomics
Source: Plants (Basel). 2023 Dec 2;12(23):4055. doi: 10.3390/plants12234055 (PMC10708425; doi:10.3390/plants12234055)
Supplement: Supplementary file 1 [file plants-12-04055-s001.zip › SUPPLEMENTARY MATERIAL_v3/Table S4.xlsx]

## Sheet: Hoja1
Table S4. Overrepresented KEGG pathway identified in wild type and cas-c1 root hair samples		cas	wt
ath01100	METABOLIC PATHWAYS	51	52
ath01110	BIOSYNT. SECONDARY METAB.	30	24
ath03040	SPLICEOSOME	22	5
ath03013	RNA TRANSPORT	12	3
ath01230	BIOSYNTHESIS AA	10	7
ath03015	mRNA SURVEILLANCE	9	2
ath03010	RIBOSOME	8	6
ath03018	RNA DEGRADATION	7	3
ath01200	CARBON METABOLISM	7	7
ath04120	UBIQUITIN PROTEOLYSIS	7	3
ath00940	PHENYLPROPANOID BIOSYNT.	0	7
ath01240	BIOSYNTHESIS OF COFACTORS	5	7
ath00010	GLYCOLYSIS	6	1
ath00520	AMINO AND NUCLEOT SUGAR METAB.	6	4
ath03008	RIBOSOME BIOGENESIS	6	1
ath04075	PLANT HORMONE SIGNAL	6	0
ath04141	PROTEIN PROCESSING IN ER	6	1
ath04144	ENDOCYTOSIS	6	2
ath00190	OX. PHOSPHORYLATION	6	0
ath00500	STARCH AND SUCROSE METABOLISM	5	0
ath00051	FRUCTOSE AND MANNOSE METABOLISM	5	0
ath03020	RNA POLYMERASE	5	0
