# Supplementary material for: New Insights on the Role of ß-Cyanoalanine Synthase CAS-C1 in Root Hair Elongation through Single-Cell Proteomics
Source: Plants (Basel). 2023 Dec 2;12(23):4055. doi: 10.3390/plants12234055 (PMC10708425; doi:10.3390/plants12234055)
Supplement: Supplementary file 1 [file plants-12-04055-s001.zip › SUPPLEMENTARY MATERIAL_v3/Table S5.xlsx]

## Sheet: Hoja1
Table S5. Identified proteins only present in cas-c1 root hair samples involved in Spliceosome pathway
AGI	Gene alias	Gene annotation
AT1G09140	ATSRP30	SERINE-ARGININE PROTEIN 30
AT1G27650	ATU2AF35A	U2 snRNP auxiliary factor small subunit, putative
AT1G27900		RNA helicase family protein
AT1G32490	EMB2733ESP3	ESP3__RNA helicase family protein
AT1G44910	ATPRP40A	PRP40A__pre-mRNA-processing protein 40A
AT2G02570		nucleic acid binding
AT2G18510	emb2444	RNA-binding (RRM/RBD/RNP motifs) family protein
AT2G23930	SNRNP-G	SNRNP-G__probable small nuclear ribonucleoprotein G
AT2G33730	SMA1	SMA1__P-loop containing nucleoside triphosphate hydrolases superfamily protein
AT2G41500	AtPRP4	WD-40 repeat family protein / small nuclear ribonucleoprotein Prp4p-related
AT2G43770		Transducin/WD40 repeat-like superfamily protein
AT3G02710		ARM repeat superfamily protein
AT3G05070		Cwf18 pre-mRNA splicing factor
AT3G12580	ATHSP70	HSP70__heat shock protein 70
AT3G56860	UBA2A	UBA2A__UBP1-associated protein 2A
AT4G15900	PRL1	PRL1__pleiotropic regulatory locus 1
AT4G22350		Ubiquitin C-terminal hydrolases superfamily protein
AT4G30220	RUXFSMFA	RUXF_SMFA__small nuclear ribonucleoprotein F
AT5G08290	YLS8	YLS8__mRNA splicing factor, thioredoxin-like U5 snRNP
AT5G12190		RNA-binding (RRM/RBD/RNP motifs) family protein
AT5G37720	ALY4	ALY4_AtALY4_DIP2
AT5G56130	THO3	THO3__Transducin/WD40 repeat-like superfamily protein
